# Supplementary material for: Management affects the diversity and functions of root and leaf-associated microbiomes: implications for olive resilience
Source: Front Plant Sci. 2026 Jan 20;16:1699667. doi: 10.3389/fpls.2025.1699667 (PMC12864071; doi:10.3389/fpls.2025.1699667)
Supplement: Supplementary Figure 1 — Rarefaction curves of the microbial communities across belowground samples. [file SupplementaryFile1.zip]

Archive with 10 entries (9 files):
- Supplementary Material/
- Supplementary Material/Table 1.DOCX
- Supplementary Material/Table 2.XLSX
- Supplementary Material/Table 3.XLSX
- Supplementary Material/Table 4.DOCX
- Supplementary Material/Table 5.XLSX
- Supplementary Material/Table 6.XLSX
- Supplementary Material/Table 7.XLSX
- Supplementary Material/Table 8.XLSX
- Supplementary Material/Table 9.XLSX
