# Supplementary material for: Management affects the diversity and functions of root and leaf-associated microbiomes: implications for olive resilience
Source: Front Plant Sci. 2026 Jan 20;16:1699667. doi: 10.3389/fpls.2025.1699667 (PMC12864071; doi:10.3389/fpls.2025.1699667)
Supplement: Supplementary Figure 1 — Rarefaction curves of the microbial communities across belowground samples. [file SupplementaryFile1.zip › Supplementary Material/Table 2.XLSX]

## Sheet: Foglio1
Parameter	Conventional	Organic	Traditional
Granulometric fraction ≥ 2 mm (%)	2.6	2.2	2.33333
Fine earth < 2 mm (%)	97.4	97.8	97.6667
Sand (%)	39.38	35.7	32.9333
Silt (%)	30.14	33.88	36.8667
clay (%)	30.48	30.44	30.2
ph	8.04	8.06	8.06667
CSC	18.74	10.32	14.1333
Total calcium carbonate (g/Kg)	102.6	92.4	89
Active limestone (g/Kg)	52.6	45	54.6667
C/N	8.53	8.42	14.2333
Electrical cond. (mmhos)	0.64	0.532	0.663333
Organic C (g/kg)	4.76	4.54	7.36667
Organic N (% SS)	0.6	0.7	0.533333
Organic sub. (g/Kg)	12.3	13.8	12.4
Total N (g/Kg)	1.08	1.16	1.03333
Total P (mg/Kg)	30.8	32	27.3333
Exchangeable Ca (meq/100gr)	12.66	5.36	9.16667
Exchangeable K (meq/100gr)	3.72	3.34	3.76667
Exchangeable Mg (meq/100gr)	2	1.4	1.66667
Exchangeable Na (meq/100gr)	0.36	0.22	0.366667
Absorbable Fe (mg/Kg)	18834.8	13769.6	18240
Assimilable Mn (mg/Kg)	613.4	243.2	407.333
Assimilable P (mg/Kg)	25.2	26.6	22.6667
Assimilable Zn (mg/Kg)	38.4	32.6	50.6667
The physical and chemical properties of the soil were determinedusing official soil analysis methods as outlined by the Italian Ministry of Agricultural, Food and Forestry Policies (Ministero per le Politiche Agricole e Forestali, 1999). The analyzed parameters included soil texture, pH, cation exchange capacity (CEC), organic carbon, soil organic matter (SOM), electrical conductivity, total phos…
