# Supplementary material for: Management affects the diversity and functions of root and leaf-associated microbiomes: implications for olive resilience
Source: Front Plant Sci. 2026 Jan 20;16:1699667. doi: 10.3389/fpls.2025.1699667 (PMC12864071; doi:10.3389/fpls.2025.1699667)
Supplement: Supplementary Figure 1 — Rarefaction curves of the microbial communities across belowground samples. [file SupplementaryFile1.zip › Supplementary Material/Table 3.XLSX]

## Sheet: Tab. 3 SM
Compartment	Kingdom	Phylum	Class	Order	Family	Genus	Species	T1	O2	C3	C4	O5	O7	C8	C9	C10	O11	O12	T13	T14	T15	T16
Leaf-associated	Bacteria	Actinomycetota	Actinomycetes	Kitasatosporales	Streptomycetaceae	Actinacidiphila	Actinacidiphila glaucinigra	0	0	43	14	76	81	123	98	65	84	80	14	20	0	13
Leaf-associated	Bacteria	Actinomycetota	Actinomycetes	Micromonosporales	Micromonosporaceae	Actinoplanes	Actinoplanes philippinensis	0	0	0	0	0	0	11	0	0	0	0	0	0	0	0
Leaf-associated	Bacteria	Actinomycetota	Actinomycetes	Micromonosporales	Micromonosporaceae	Actinoplanes	Actinoplanes sp.	0	0	0	0	0	12	12	13	0	0	0	0	0	0	0
Leaf-associated	Bacteria	Actinomycetota	Actinomycetes	Propionibacteriales	Nocardioidaceae	Aeromicrobium	Aeromicrobium kwangyangensis	0	14	0	17	0	0	0	0	0	0	0	0	0	0	0
Leaf-associated	Bacteria	Actinomycetota	Actinomycetes	Propionibacteriales	Nocardioidaceae	Aeromicrobium	Aeromicrobium ponti	10	39	0	0	0	0	0	0	0	0	0	0	0	0	0
Leaf-associated	Bacteria	Actinomycetota	Actinomycetes	Pseudonocardiales	Pseudonocardiaceae	Allokutzneria	Allokutzneria albata	0	0	0	0	0	10	0	10	0	0	0	0	0	0	0
Leaf-associated	Bacteria	Actinomycetota	Actinomycetes	Micrococcales	Microbacteriaceae	Amnibacterium	Amnibacterium kyonggiense	0	0	0	0	0	0	0	0	23	0	0	15	0	0	0
Leaf-associated	Bacteria	Pseudomonadota	Betaproteobacteria	Burkholderiales	unclassified Burkholderiales	Aquabacterium	Aquabacterium limnoticum	0	0	0	0	13	0	0	0	0	0	0	0	0	0	0
Leaf-associated	Bacteria	Pseudomonadota	Betaproteobacteria	Burkholderiales	Sphaerotilaceae	Aquincola	Aquincola tertiaricarbonis	0	0	0	0	0	0	12	0	0	0	0	0	0	0	0
Leaf-associated	Bacteria	Actinomycetota	Actinomycetes	Micrococcales	Micrococcaceae	Arthrobacter	Arthrobacter russicus	0	0	11	0	0	24	35	0	12	21	0	53	20	19	31
Leaf-associated	Bacteria	Actinobacteria	Actinobacteria	Actinomycetales	Geodermatophilaceae	Blastococcus	Blastococcus_endophyticus	18	53	0	0	0	0	0	0	0	0	0	0	0	0	0
Leaf-associated	Bacteria	Pseudomonadota	Alphaproteobacteria	Hyphomicrobiales	Nitrobacteraceae	Bradyrhizobium	Bradyrhizobium iriomotense	0	14	0	0	0	0	0	0	0	0	0	0	0	0	0
Leaf-associated	Bacteria	Pseudomonadota	Alphaproteobacteria	Hyphomicrobiales	Nitrobacteraceae	Bradyrhizobium	Bradyrhizobium sp.	15	47	0	0	0	0	0	0	0	0	0	0	0	0	0
Leaf-associated	Bacteria	Bacillota	Bacilli	Bacillales	Bacillaceae	Caldibacillus	Caldibacillus thermoamylovorans	0	0	16	0	0	0	0	0	0	0	0	0	0	0	0
Leaf-associated	Bacteria	Proteobacteria	Betaproteobacteria	Rhodocyclales	Rhodocyclaceae	Candidatus Nitrososphaera	Candidatus Nitrososphaera_SCA1145	0	13	13	33	0	27	39	10	0	0	10	0	0	0	0
Leaf-associated	Bacteria	Proteobacteria	Betaproteobacteria	Rhodocyclales	Rhodocyclaceae	Candidatus Nitrososphaera	Candidatus Nitrososphaera_SCA1170	0	0	10	0	0	0	23	0	0	0	0	0	0	0	0
Leaf-associated	Bacteria	Bacteroidota	Chitinophagia	Chitinophagales	Chitinophagaceae	Chitinophaga	Chitinophaga sp.	0	15	0	0	0	0	0	0	0	0	0	0	0	0	0
Leaf-associated	Bacteria	Actinomycetota	Actinomycetes	Propionibacteriales	Propionibacteriaceae	Cutibacterium	Cutibacterium acnes	18	45	0	0	0	0	0	0	0	0	0	0	0	0	0
Leaf-associated	Bacteria	Pseudomonadota	Alphaproteobacteria	Hyphomicrobiales	Devosiaceae	Devosia	Devosia enhydra	0	23	0	0	0	0	0	0	0	0	0	0	0	0	0
Leaf-associated	Bacteria	Pseudomonadota	Alphaproteobacteria	Hyphomicrobiales	Devosiaceae	Devosia	Devosia insulae	0	0	14	48	0	24	27	0	13	10	35	0	0	0	11
Leaf-associated	Bacteria	Pseudomonadota	Alphaproteobacteria	Hyphomicrobiales	Devosiaceae	Devosia	Devosia subaequoris	0	0	0	13	0	0	10	0	0	0	11	0	0	0	0
Leaf-associated	Bacteria	Bacteroidota	Cytophagia	Cytophagales	Spirosomataceae	Dyadobacter	Dyadobacter beijingensis	0	0	37	63	15	28	29	0	0	33	13	0	0	0	0
Leaf-associated	Bacteria	Bacteroidota	Cytophagia	Cytophagales	Spirosomataceae	Dyadobacter	Dyadobacter soli	0	0	0	0	0	0	0	0	0	11	0	0	0	0	0
Leaf-associated	Bacteria	Pseudomonadota	Alphaproteobacteria	Hyphomicrobiales	Moraxellaceae	Enhydrobacter	Enhydrobacter aerosaccus	11	37	11	0	61	24	63	33	69	36	80	0	10	0	0
Leaf-associated	Bacteria	Bacillota	Bacilli	Lactobacillales	Enterococcaceae	Enterococcus	Enterococcus cecorum	0	0	34	0	0	0	0	0	0	0	0	0	0	0	0
Leaf-associated	Bacteria	Pseudomonadota	Gammaproteobacteria	Enterobacterales	Erwiniaceae	Erwinia	Erwinia oleae	0	0	0	0	0	23	0	0	0	0	0	0	0	0	0
Leaf-associated	Bacteria	Bacteroidota	Flavobacteriia	Flavobacteriales	Flavobacteriaceae	Flavobacterium	Flavobacterium hauense	0	0	0	0	23	0	0	0	0	0	0	0	0	0	0
Leaf-associated	Bacteria	Pseudomonadota	Gammaproteobacteria	Nevskiales	Nevskiaceae	Hydrocarboniphaga	Hydrocarboniphaga effusa	0	25	0	0	0	0	0	0	0	0	0	0	0	0	0
Leaf-associated	Bacteria	Pseudomonadota	Betaproteobacteria	Burkholderiales	Comamonadaceae	Hydrogenophaga	Hydrogenophaga intermedia	0	0	0	18	0	0	0	0	0	0	0	0	0	0	0
Leaf-associated	Bacteria	Pseudomonadota	Alphaproteobacteria	Hyphomicrobiales	Hyphomicrobiaceae	Hyphomicrobium	Hyphomicrobium hollandicum	0	0	0	0	0	0	0	0	0	0	30	0	0	0	0
Leaf-associated	Bacteria	Pseudomonadota	Alphaproteobacteria	Hyphomicrobiales	Hyphomicrobiaceae	Hyphomicrobium	Hyphomicrobium sp.	0	0	0	11	0	12	0	0	0	0	0	0	0	0	0
Leaf-associated	Bacteria	Pseudomonadota	Alphaproteobacteria	Hyphomicrobiales	Hyphomicrobiaceae	Hyphomicrobium	Hyphomicrobium sulfonivorans	0	0	0	0	0	0	10	0	10	0	23	0	0	0	0
Leaf-associated	Bacteria	Actinomycetota	Actinomycetes	Kineosporiales	Kineosporiaceae	Kineococcus	Kineococcus glutinatus	0	0	0	0	0	0	20	10	0	11	10	0	0	0	0
Leaf-associated	Bacteria	Actinomycetota	Actinomycetes	Kineosporiales	Kineosporiaceae	Kineococcus	Kineococcus rhizosphaerae	0	0	0	0	23	0	0	0	0	0	0	0	0	0	0
Leaf-associated	Bacteria	Actinomycetota	Actinomycetes	Geodermatophilales	Geodermatophilaceae	Klenkia	Klenkia terrae	0	0	0	0	0	0	0	0	10	0	0	0	0	0	0
Leaf-associated	Bacteria	Actinomycetota	Actinomycetes	Pseudonocardiales	Pseudonocardiaceae	Lentzea	Lentzea kentuckyensis	0	0	10	0	0	0	0	0	0	0	10	0	0	0	0
Leaf-associated	Bacteria	Pseudomonadota	Alphaproteobacteria	Hyphomicrobiales	Phyllobacteriaceae	Mesorhizobium	Mesorhizobium thiogangeticum	0	0	0	0	0	0	13	0	0	0	0	0	0	0	0
Leaf-associated	Bacteria	Pseudomonadota	Alphaproteobacteria	Hyphomicrobiales	Methylocystaceae	Methylocystis	Methylocystis heyeri	0	12	0	0	29	33	37	39	24	14	29	0	0	0	0
Leaf-associated	Bacteria	Actinomycetota	Actinomycetes	Micrococcales	Microbacteriaceae	Microbacterium	Microbacterium ginsengisoli	0	14	10	0	0	12	10	0	17	10	12	36	16	0	0
Leaf-associated	Bacteria	Actinomycetota	Actinomycetes	Micrococcales	Microbacteriaceae	Microbacterium	Microbacterium koreense	0	0	0	15	0	0	0	0	0	0	10	0	0	0	0
Leaf-associated	Bacteria	Pseudomonadota	Alphaproteobacteria	Hyphomicrobiales	Methylobacteriaceae	Microvirga	Microvirga aerilata	15	62	0	0	0	0	0	12	0	0	0	0	0	0	0
Leaf-associated	Bacteria	Actinomycetota	Actinomycetes	Mycobacteriales	Mycobacteriaceae	Mycolicibacterium	Mycolicibacterium frederiksbergense	0	10	0	0	0	0	0	0	0	0	0	0	0	0	0
Leaf-associated	Bacteria	Pseudomonadota	Alphaproteobacteria	Hyphomicrobiales	Rhizobiaceae	Mycoplana	Mycoplana dimorpha	0	11	25	58	21	30	40	25	45	29	14	0	0	0	0
Leaf-associated	Bacteria	Pseudomonadota	Gammaproteobacteria	Nevskiales	Nevskiaceae	Nevskia	Nevskia soli	10	75	0	0	0	0	0	0	0	0	0	0	0	0	0
Leaf-associated	Bacteria	Bacteroidota	Chitinophagia	Chitinophagales	Chitinophagaceae	Niastella	Niastella populi	0	0	0	50	16	12	0	0	24	0	25	0	0	0	0
Leaf-associated	Bacteria	Bacteroidota	Chitinophagia	Chitinophagales	Chitinophagaceae	Niastella	Niastella yeongjuensis	0	0	68	115	55	52	65	55	57	49	67	10	0	0	12
Leaf-associated	Bacteria	Actinomycetota	Actinomycetes	Mycobacteriales	Nocardiaceae	Nocardia	Nocardia fluminea	18	73	0	0	0	0	0	0	0	0	0	0	0	0	0
Leaf-associated	Bacteria	Actinomycetota	Actinomycetes	Propionibacteriales	Nocardioidaceae	Nocardioides	Nocardioides aestuarii	0	33	0	0	0	0	0	0	0	0	0	0	0	0	0
Leaf-associated	Bacteria	Actinomycetota	Actinomycetes	Propionibacteriales	Nocardioidaceae	Nocardioides	Nocardioides dilutus	0	0	0	0	0	0	10	0	0	0	0	0	0	0	0
Leaf-associated	Bacteria	Actinomycetota	Actinomycetes	Propionibacteriales	Nocardioidaceae	Nocardioides	Nocardioides hwasunensis	0	0	0	27	13	0	0	0	0	0	0	0	0	0	0
Leaf-associated	Bacteria	Actinomycetota	Actinomycetes	Propionibacteriales	Nocardioidaceae	Nocardioides	Nocardioides islandensis	0	0	0	0	10	0	0	0	0	0	0	0	0	0	0
Leaf-associated	Bacteria	Actinomycetota	Actinomycetes	Propionibacteriales	Nocardioidaceae	Nocardioides	Nocardioides lianchengensis	0	27	0	0	0	0	0	0	0	0	0	0	0	0	0
Leaf-associated	Bacteria	Actinomycetota	Actinomycetes	Propionibacteriales	Nocardioidaceae	Nocardioides	Nocardioides sp.	29	73	0	0	0	0	0	0	0	0	0	0	0	0	0
Leaf-associated	Bacteria	Actinomycetota	Actinomycetes	Streptosporangiales	Streptosporangiaceae	Nonomuraea	Nonomuraea turkmeniaca	0	0	0	13	0	0	0	0	0	0	0	0	0	0	0
Leaf-associated	Bacteria	Pseudomonadota	Alphaproteobacteria	Sphingomonadales	Sphingomonadaceae	Novosphingobium	Novosphingobium aromaticivorans	0	0	37	34	0	0	24	0	0	22	33	0	0	0	0
Leaf-associated	Bacteria	Pseudomonadota	Alphaproteobacteria	Sphingomonadales	Sphingomonadaceae	Novosphingobium	Novosphingobium lentum	0	0	43	36	19	28	18	24	19	21	12	0	0	0	0
Leaf-associated	Bacteria	Pseudomonadota	Alphaproteobacteria	Sphingomonadales	Sphingomonadaceae	Novosphingobium	Novosphingobium nitrogenifigens	0	0	0	17	10	28	36	29	13	0	12	0	0	0	0
Leaf-associated	Bacteria	Bacteroidota	Cytophagia	Cytophagales	Fulvivirgaceae	Ohtaekwangia	Ohtaekwangia kribbensis	10	10	66	151	107	107	155	128	99	107	117	11	0	0	0
Leaf-associated	Bacteria	Bacillota	Bacilli	Bacillales	Paenibacillaceae	Paenibacillus	Paenibacillus apiarius	0	0	0	0	0	0	0	0	14	0	0	0	0	0	0
Leaf-associated	Bacteria	Pseudomonadota	Gammaproteobacteria	Nevskiales	Nevskiaceae	Panacagrimonas	Panacagrimonas perspica	29	211	0	0	11	0	0	22	0	10	0	0	0	0	10
Leaf-associated	Bacteria	Pseudomonadota	Gammaproteobacteria	Steroidobacterales	Steroidobacteraceae	Peristeroidobacter	Peristeroidobacter agariperforans	0	0	0	0	0	0	20	16	0	0	10	0	14	0	0
Leaf-associated	Bacteria	Pseudomonadota	Alphaproteobacteria	Caulobacterales	Caulobacteraceae	Phenylobacterium	Phenylobacterium immobile	0	0	0	0	0	0	13	12	13	0	0	0	0	0	0
Leaf-associated	Bacteria	Pseudomonadota	Betaproteobacteria	Burkholderiales	Sphaerotilaceae	Piscinibacter	Piscinibacter aquaticus	0	15	28	61	12	31	54	47	27	33	42	0	0	0	0
Leaf-associated	Bacteria	Pseudomonadota	Gammaproteobacteria	Steroidobacterales	Steroidobacteraceae	Povalibacter	Povalibacter uvarum	0	0	0	13	0	13	11	0	0	11	12	10	0	0	0
Leaf-associated	Bacteria	Pseudomonadota	Gammaproteobacteria	Pseudomonadales	Pseudomonadaceae	Pseudomonas	Pseudomonas savastanoi	0	0	0	0	0	76	0	0	0	0	0	0	0	0	0
Leaf-associated	Bacteria	Pseudomonadota	Gammaproteobacteria	Pseudomonadales	Pseudomonadaceae	Pseudomonas	Pseudomonas sp.	0	0	0	13	0	0	10	0	0	0	11	0	0	0	0
Leaf-associated	Bacteria	Actinomycetota	Actinomycetes	Pseudonocardiales	Pseudonocardiaceae	Pseudonocardia	Pseudonocardia sp.	0	22	0	0	0	0	0	0	0	10	0	0	0	0	0
Leaf-associated	Bacteria	Pseudomonadota	Gammaproteobacteria	Lysobacterales	Lysobacteraceae	Pseudoxanthomonas	Pseudoxanthomonas mexicana	0	0	0	0	24	0	21	0	21	0	33	11	0	0	0
Leaf-associated	Bacteria	Pseudomonadota	Betaproteobacteria	Burkholderiales	Burkholderiaceae	Ralstonia	Ralstonia insidiosa	0	0	0	0	0	10	24	0	19	0	11	20	11	12	0
Leaf-associated	Bacteria	Pseudomonadota	Betaproteobacteria	Burkholderiales	Comamonadaceae	Ramlibacter	Ramlibacter sp.	0	0	0	0	0	0	10	0	0	0	0	17	0	0	0
Leaf-associated	Bacteria	Pseudomonadota	Betaproteobacteria	Burkholderiales	Pseudomonadaceae	Rhizobacter	Rhizobacter fulvus	0	13	0	0	0	11	39	0	14	0	14	11	0	0	0
Leaf-associated	Bacteria	Pseudomonadota	Alphaproteobacteria	Hyphomicrobiales	Rhizobiaceae	Rhizobium	Rhizobium leguminosarum	0	0	0	0	0	0	0	0	0	0	11	0	0	0	0
Leaf-associated	Bacteria	Pseudomonadota	Alphaproteobacteria	Hyphomicrobiales	Rhizobiaceae	Rhizobium	Rhizobium mesosinicum	0	0	12	0	29	15	11	15	15	10	26	0	0	0	0
Leaf-associated	Bacteria	Pseudomonadota	Alphaproteobacteria	Hyphomicrobiales	Rhizobiaceae	Rhizobium	Rhizobium sphaerophysae	0	0	11	25	0	0	0	0	10	0	0	10	0	0	0
Leaf-associated	Bacteria	Pseudomonadota	Alphaproteobacteria	Hyphomicrobiales	Rhizobiaceae	Rhizobium	Rhizobium subbaraonis	0	0	0	0	10	0	0	0	0	0	16	0	0	0	0
Leaf-associated	Bacteria	Pseudomonadota	Alphaproteobacteria	Hyphomicrobiales	Rhizobiaceae	Rhizobium	Rhizobium tibeticum	0	0	0	0	11	0	0	0	0	0	0	0	0	0	0
Leaf-associated	Bacteria	Actinomycetota	Actinomycetes	Mycobacteriales	Nocardiaceae	Rhodococcus	Rhodococcus erythropolis	0	54	0	0	0	0	0	0	0	0	0	0	0	0	0
Leaf-associated	Bacteria	Pseudomonadota	Alphaproteobacteria	Hyphomicrobiales	Hyphomicrobiaceae	Rhodoplanes	Rhodoplanes sp.	0	10	0	0	15	0	13	12	22	10	0	11	0	0	0
Leaf-associated	Bacteria	Pseudomonadota	Alphaproteobacteria	Hyphomicrobiales	Nitrobacteraceae	Rhodopseudomonas	Rhodopseudomonas harwoodiae	0	0	0	10	0	0	0	0	0	0	0	0	0	0	0
Leaf-associated	Bacteria	Pseudomonadota	Betaproteobacteria	Burkholderiales	Sphaerotilaceae	Roseateles	Roseateles puraquae	0	0	0	0	0	12	0	0	0	0	12	0	0	0	0
Leaf-associated	Bacteria	Actinomycetota	Actinomycetes	Micrococcales	Microbacteriaceae	Salinibacterium	Salinibacterium xinjiangense	0	0	19	74	17	12	31	15	11	14	0	0	0	0	0
Leaf-associated	Bacteria	Pseudomonadota	Alphaproteobacteria	Rhodospirillales	Azospirillaceae	Skermanella	Skermanella aerolata	12	63	0	0	0	0	0	20	0	0	0	0	0	0	0
Leaf-associated	Bacteria	Pseudomonadota	Alphaproteobacteria	Sphingomonadales	Sphingomonadaceae	Sphingobium	Sphingobium faniae	0	0	0	0	13	12	0	10	0	0	10	0	0	0	0
Leaf-associated	Bacteria	Pseudomonadota	Alphaproteobacteria	Sphingomonadales	Sphingomonadaceae	Sphingobium	Sphingobium xenophagum	0	0	0	11	0	0	0	0	0	0	0	0	0	0	0
Leaf-associated	Bacteria	Pseudomonadota	Alphaproteobacteria	Sphingomonadales	Sphingomonadaceae	Sphingomonas	Sphingomonas jaspsi	0	0	0	10	0	0	0	0	0	0	0	0	0	0	0
Leaf-associated	Bacteria	Pseudomonadota	Alphaproteobacteria	Sphingomonadales	Sphingomonadaceae	Sphingomonas	Sphingomonas sediminicola	0	0	0	11	0	0	0	0	0	0	0	0	0	0	0
Leaf-associated	Bacteria	Pseudomonadota	Alphaproteobacteria	Sphingomonadales	Sphingomonadaceae	Sphingomonas	Sphingomonas sp.	14	0	12	32	27	0	0	0	12	21	11	24	0	15	21
Leaf-associated	Bacteria	Pseudomonadota	Alphaproteobacteria	Sphingomonadales	Sphingosinicellaceae	Sphingosinicella	Sphingosinicella sp.	0	0	11	27	0	21	21	0	0	0	28	0	0	0	0
Leaf-associated	Bacteria	Bacillota	Bacilli	Bacillales	Staphylococcaceae	Staphylococcus	Staphylococcus cohnii	0	0	0	0	0	0	0	0	0	0	17	0	0	0	0
Leaf-associated	Bacteria	Actinomycetota	Actinomycetes	Kitasatosporales	Streptomycetaceae	Streptomyces	Streptomyces acidiscabies	0	0	0	0	12	0	0	0	0	0	0	0	0	0	0
Leaf-associated	Bacteria	Actinomycetota	Actinomycetes	Kitasatosporales	Streptomycetaceae	Streptomyces	Streptomyces avicenniae	0	0	0	0	10	0	0	14	10	0	0	0	0	0	0
Leaf-associated	Bacteria	Actinomycetota	Actinomycetes	Kitasatosporales	Streptomycetaceae	Streptomyces	Streptomyces sp.	0	0	10	0	29	34	33	39	56	36	34	20	11	0	16
Leaf-associated	Bacteria	Actinomycetota	Actinomycetes	Kitasatosporales	Streptomycetaceae	Streptomyces	Streptomyces stelliscabiei	0	0	0	0	0	0	23	0	12	0	0	0	0	0	0
Leaf-associated	Bacteria	Actinobacteria	Actinobacteria	Actinomycetales	Streptomycetaceae	Streptomyces	Streptomyces_yanglinensis	0	0	0	0	0	0	0	0	11	0	0	0	0	0	0
Leaf-associated	Bacteria	Pseudomonadota	Alphaproteobacteria	Hyphomicrobiales	Tepidamorphaceae	Tepidamorphus	Tepidamorphus gemmatus	0	0	0	0	18	0	10	25	0	0	26	0	0	0	0
Leaf-associated	Bacteria	Bacteroidota	Chitinophagia	Chitinophagales	Chitinophagaceae	Terrimonas	Terrimonas lutea	0	0	0	0	0	11	10	0	0	0	0	0	0	0	15
Leaf-associated	Bacteria	Pseudomonadota	Alphaproteobacteria	Maricaulales	Maricaulaceae	Woodsholea	Woodsholea maritima	0	0	11	11	16	0	0	10	13	21	0	0	0	0	0
Leaf-associated	Bacteria	Actinomycetota	Actinomycetes	Kitasatosporales	Streptomycetaceae	Yinghuangia	Yinghuangia aomiensis	0	0	23	57	0	24	36	0	11	10	33	0	0	0	0
Phyllosphere	Fungi	Ascomycota	Dothideomycetes	Pleosporales	Pleosporaceae	Alternaria	Alternaria alternata	805	282	11	4660	2905	452	148	6936	2561	2517	2662	0	10	10	13
Phyllosphere	Fungi	Ascomycota	Dothideomycetes	Pleosporales	Pleosporaceae	Alternaria	Alternaria citri	0	0	0	0	301	0	0	0	0	45	0	0	0	0	0
Phyllosphere	Fungi	Ascomycota	Dothideomycetes	Pleosporales	Pleosporaceae	Alternaria	Alternaria infectoria	48	0	0	190	0	0	0	57	145	150	120	10	0	0	0
Phyllosphere	Fungi	Ascomycota	Dothideomycetes	Pleosporales	Pleosporaceae	Alternaria	Alternaria sp.	0	0	0	313	0	26	10	20	52	138	27	0	10	0	0
Phyllosphere	Fungi	Ascomycota	Dothideomycetes	Pleosporales	Pleosporaceae	Alternaria	Alternaria tenuissima	0	0	0	10	0	0	0	0	0	0	0	0	0	0	0
Phyllosphere	Fungi	Ascomycota	Dothideomycetes	Pleosporales	Amorosiaceae	Angustimassarina	Angustimassarina populi	61	55	0	242	70	99	12	14	207	988	0	0	0	0	22
Phyllosphere	Fungi	Ascomycota	Dothideomycetes	Dothideales	Saccotheciaceae	Aureobasidium	Aureobasidium pullulans	50	50	18	2231	1703	0	33	138	137	972	181	0	0	0	22
Phyllosphere	Fungi	Ascomycota	Dothideomycetes	Dothideales	Saccotheciaceae	Aureobasidium	Aureobasidium sp.	161	284	51	4175	1652	0	195	161	1460	1710	1097	0	0	0	15
Phyllosphere	Fungi	Basidiomycota	Microbotryomycetes	Microbotryomycetes incertae sedis	Chrysozymaceae	Bannozyma	Bannozyma yamatoana	0	0	0	0	0	23	0	43	92	0	0	0	0	0	0
Phyllosphere	Fungi	Ascomycota	Dothideomycetes	Pleosporales	Pleosporaceae	Bipolaris	Bipolaris sp.	0	34	0	0	0	0	0	0	0	0	0	0	0	0	0
Phyllosphere	Fungi	Ascomycota	Sordariomycetes	Xylariales	Xylariaceae	Biscogniauxia	Biscogniauxia mediterranea	0	0	0	0	0	0	0	0	21	0	35	0	0	0	0
Phyllosphere	Fungi	Ascomycota	Dothideomycetes	Pleosporales	Didymellaceae	Boeremia	Boeremia exigua	0	0	0	0	0	0	0	0	64	22	0	0	0	0	0
Phyllosphere	Fungi	Ascomycota	Leotiomycetes	Helotiales	Sclerotiniaceae	Botrytis	Botrytis cinerea	0	0	0	92	0	0	0	0	0	71	0	0	0	0	0
Phyllosphere	Fungi	Basidiomycota	Cystobasidiomycetes	Cystobasidiomycetes incertae sedis	Cystobasidiomycetes incertae sedis	Buckleyzyma	Buckleyzyma aurantiaca	0	0	0	0	0	0	0	0	34	0	0	0	0	0	0
Phyllosphere	Fungi	Basidiomycota	Tremellomycetes	Tremellales	Bulleraceae	Bullera	Bullera sp.	0	0	0	0	11	0	0	0	0	0	0	0	0	0	0
Phyllosphere	Fungi	Ascomycota	Dothideomycetes	Pleosporales	Pleosporineae incertae sedis	Camarosporium	Camarosporium sp.	0	0	0	0	0	0	0	20	0	0	0	0	0	0	0
Phyllosphere	Fungi	Ascomycota	Dothideomycetes	Cladosporiales	Cladosporiaceae	Cladosporium	Cladosporium allicinum	0	0	0	92	0	0	0	0	0	38	0	11	20	0	0
Phyllosphere	Fungi	Ascomycota	Dothideomycetes	Cladosporiales	Cladosporiaceae	Cladosporium	Cladosporium cladosporioides	0	0	0	13	0	0	0	0	0	0	0	0	0	0	0
Phyllosphere	Fungi	Ascomycota	Dothideomycetes	Cladosporiales	Cladosporiaceae	Cladosporium	Cladosporium delicatulum	175	32	0	3407	592	236	296	122	2507	902	178	0	37	12	36
Phyllosphere	Fungi	Ascomycota	Dothideomycetes	Cladosporiales	Cladosporiaceae	Cladosporium	Cladosporium herbarum	29	0	0	225	37	11	12	0	146	114	0	0	30	0	0
Phyllosphere	Fungi	Ascomycota	Dothideomycetes	Cladosporiales	Cladosporiaceae	Cladosporium	Cladosporium langeronii	0	0	0	0	0	0	0	0	45	0	0	0	0	0	0
Phyllosphere	Fungi	Ascomycota	Dothideomycetes	Cladosporiales	Cladosporiaceae	Cladosporium	Cladosporium limoniforme	0	0	0	148	0	0	0	0	0	0	0	0	0	0	0
Phyllosphere	Fungi	Ascomycota	Dothideomycetes	Cladosporiales	Cladosporiaceae	Cladosporium	Cladosporium oxysporum	0	0	0	69	0	11	0	0	0	0	0	0	0	0	0
Phyllosphere	Fungi	Ascomycota	Dothideomycetes	Cladosporiales	Cladosporiaceae	Cladosporium	Cladosporium sp.	111	11	0	1025	141	75	52	13	346	237	44	11	0	0	0
Phyllosphere	Fungi	Ascomycota	Pichiomycetes	Serinales	Metschnikowiaceae	Clavispora	Clavispora sp.	0	0	0	0	0	0	53	0	0	0	0	0	0	0	0
Phyllosphere	Fungi	Ascomycota	Dothideomycetes	Pleosporales	Pleosporaceae	Comoclathris	Comoclathris sp.	188	0	0	0	12	0	0	0	0	0	0	0	0	0	0
Phyllosphere	Fungi	Ascomycota	Dothideomycetes	Pleosporales	Coniothyriaceae	Coniothyrium	Coniothyrium sp.	17	0	0	0	0	10	71	10	0	14	0	0	0	0	0
Phyllosphere	Fungi	Ascomycota	Dothideomycetes	Dothideales	Dothideaceae	Coniozyma	Coniozyma leucospermi	0	0	0	21	0	0	0	0	0	0	0	0	0	0	0
Phyllosphere	Fungi	Basidiomycota	Agaricomycetes	Corticiales	Corticiaceae	Corticium	Corticium sp. (in: basidiomycete fungi)	0	0	0	0	0	0	0	0	0	0	0	10	0	0	0
Phyllosphere	Fungi	Ascomycota	Dothideomycetes	Pleosporales	Pleosporaceae	Curvularia	Curvularia lamingtonensis	0	0	0	0	0	0	0	0	0	0	0	0	10	0	0
Phyllosphere	Fungi	Ascomycota	Sordariomycetes	Diaporthales	Erythrogloeaceae	Dendrostoma	Dendrostoma leiphaemia	10	0	0	0	0	0	0	11	0	0	0	0	0	0	0
Phyllosphere	Fungi	Ascomycota	Sordariomycetes	Diaporthales	Diaporthaceae	Diaporthe	Diaporthe australafricana	0	0	0	0	0	0	0	21	0	0	0	0	0	0	0
Phyllosphere	Fungi	Ascomycota	Sordariomycetes	Diaporthales	Diaporthaceae	Diaporthe	Diaporthe foeniculina	0	0	0	0	0	0	14	208	69	0	94	0	0	0	0
Phyllosphere	Fungi	Ascomycota	Sordariomycetes	Diaporthales	Diaporthaceae	Diaporthe	Diaporthe rudis	983	0	0	0	143	0	81	132	419	40	0	22	49	0	0
Phyllosphere	Fungi	Ascomycota	Sordariomycetes	Diaporthales	Diaporthaceae	Diaporthe	Diaporthe salicicola	355	0	0	0	37	0	10	28	42	0	0	0	0	0	0
Phyllosphere	Fungi	Ascomycota	Sordariomycetes	Diaporthales	Diaporthaceae	Diaporthe	Diaporthe sp.	70	0	0	0	0	0	0	0	74	10	55	0	0	0	0
Phyllosphere	Fungi	Ascomycota	Sordariomycetes	Diaporthales	Diaporthaceae	Diaporthe	Diaporthe vaccinii	0	0	0	0	0	0	11	0	0	0	0	0	0	0	0
Phyllosphere	Fungi	Ascomycota	Sordariomycetes	Diaporthales	Diaporthaceae	Diaporthe	Diaporthe vangueriae	28	0	0	0	0	0	27	36	70	0	0	0	0	0	0
Phyllosphere	Fungi	Ascomycota	Dothideomycetes	Pleosporales	Didymellaceae	Didymella	Didymella sp.	90	0	0	50	554	409	0	0	395	127	0	0	0	0	0
Phyllosphere	Fungi	Basidiomycota	Tremellomycetes	Tremellales	Bulleribasidiaceae	Dioszegia	Dioszegia buhagiarii	0	0	0	0	0	0	0	0	30	0	0	0	0	0	0
Phyllosphere	Fungi	Basidiomycota	Tremellomycetes	Tremellales	Bulleribasidiaceae	Dioszegia	Dioszegia sp.	0	0	0	0	0	0	0	0	35	0	0	0	18	0	0
Phyllosphere	Fungi	Basidiomycota	Tremellomycetes	Tremellales	Bulleribasidiaceae	Dioszegia	Dioszegia takashimae	0	0	0	0	0	0	0	0	48	0	0	0	0	0	0
Phyllosphere	Fungi	Basidiomycota	Tremellomycetes	Tremellales	Bulleribasidiaceae	Dioszegia	Dioszegia zsoltii var. yunnanensis (nom. inval.)	0	0	0	0	0	0	0	0	12	19	0	0	0	0	0
Phyllosphere	Fungi	Ascomycota	Sordariomycetes	Xylariales	Sporocadaceae	Discosia	Discosia sp.	0	0	0	0	0	0	0	0	0	0	0	0	0	0	12
Phyllosphere	Fungi	Ascomycota	Sordariomycetes	Xylariales	Amphisphaeriaceae	Discostroma	Discostroma tostum	0	0	0	0	0	0	0	0	49	0	0	0	0	0	0
Phyllosphere	Fungi	Ascomycota	Dothideomycetes	Pleosporales	Phaeosphaeriaceae	Dlhawksworthia	Dlhawksworthia clematidicola	0	0	0	0	10	0	0	0	0	0	0	0	0	0	0
Phyllosphere	Fungi	Ascomycota	Dothideomycetes	Myriangiales	Myriangiales incertae sedis	Endosporium	Endosporium sp.	35	13	0	10	0	0	0	0	23	84	75	0	0	0	0
Phyllosphere	Fungi	Ascomycota	Dothideomycetes	Pleosporales	Didymellaceae	Epicoccum	Epicoccum nigrum	0	0	0	0	0	0	0	0	158	0	0	0	0	0	0
Phyllosphere	Fungi	Ascomycota	Dothideomycetes	Pleosporales	Didymellaceae	Epicoccum	Epicoccum sp.	20	0	0	0	13	0	0	0	0	0	0	0	0	0	0
Phyllosphere	Fungi	Ascomycota	Eurotiomycetes	Chaetothyriales	Herpotrichiellaceae	Exophiala	Exophiala phaeomuriformis	0	0	0	0	0	0	0	0	67	0	0	0	0	0	0
Phyllosphere	Fungi	Basidiomycota	Tremellomycetes	Filobasidiales	Filobasidiaceae	Filobasidium	Filobasidium magnum	0	0	0	0	112	0	91	0	0	0	0	0	0	0	0
Phyllosphere	Fungi	Basidiomycota	Tremellomycetes	Filobasidiales	Filobasidiaceae	Filobasidium	Filobasidium sp.	0	0	0	0	82	0	0	32	0	0	0	0	0	0	0
Phyllosphere	Fungi	Ascomycota	Dothideomycetes	Pleosporales	Pleosporales incertae sedis	Foliophoma	Foliophoma fallens	49	0	0	46	0	20	0	0	39	21	158	0	0	0	0
Phyllosphere	Fungi	Ascomycota	Eurotiomycetes	Chaetothyriales	Herpotrichiellaceae	Fonsecaea	Fonsecaea pedrosoi	0	0	0	0	0	15	0	0	84	0	0	0	0	0	0
Phyllosphere	Fungi	Ascomycota	Sordariomycetes	Hypocreales	Nectriaceae	Fusarium	Fusarium proliferatum	216	2161	193	1289	574	851	745	693	1029	1033	1410	0	0	0	0
Phyllosphere	Fungi	Ascomycota	Sordariomycetes	Hypocreales	Nectriaceae	Fusarium	Fusarium sp.	171	792	79	444	203	351	256	298	478	192	471	0	0	0	0
Phyllosphere	Fungi	Basidiomycota	Agaricomycetes	Polyporales	Polyporaceae	Ganoderma	Ganoderma adspersum	0	0	0	0	0	0	0	0	0	32	0	0	0	0	0
Phyllosphere	Fungi	Basidiomycota	Tremellomycetes	Tremellales	Bulleraceae	Genolevuria	Genolevuria amylolytica	0	0	0	0	0	0	0	0	0	0	38	0	0	0	0
Phyllosphere	Fungi	Basidiomycota	Tremellomycetes	Tremellales	Bulleraceae	Genolevuria	Genolevuria sp.	0	0	0	0	0	0	0	0	0	0	58	0	0	0	0
Phyllosphere	Fungi	Ascomycota	Sordariomycetes	Diaporthales	Gnomoniaceae	Gnomoniopsis	Gnomoniopsis idaeicola	0	0	0	0	0	0	0	0	0	0	0	14	0	0	0
Phyllosphere	Fungi	Ascomycota	Dothideomycetes	Dothideales	Dothioraceae	Hormonema	Hormonema sp.	177	32	0	317	0	0	0	13	0	112	17	0	0	0	10
Phyllosphere	Fungi	Ascomycota	Dothideomycetes	Hysteriales	Hysteriaceae	Hysterobrevium	Hysterobrevium mori	0	0	0	0	0	27	0	0	0	0	0	0	0	0	0
Phyllosphere	Fungi	Basidiomycota	Agaricomycetes	Agaricales	Tricholomataceae	Lachnella	Lachnella alboviolascens	0	0	0	0	0	395	0	0	457	0	0	0	0	0	0
Phyllosphere	Fungi	Ascomycota	Lecanoromycetes	Lecanorales	Ramalinaceae	Lecania	Lecania naegelii	0	0	0	0	0	0	0	0	1415	10	0	0	0	0	0
Phyllosphere	Fungi	Ascomycota	Lecanoromycetes	Lecanorales	Ramalinaceae	Lecania	Lecania sp.	0	0	0	0	0	0	0	0	39	0	0	0	0	0	0
Phyllosphere	Fungi	Ascomycota	Dothideomycetes	Pleosporales	Pleosporineae incertae sedis	Libertasomyces	Libertasomyces sp.	0	0	0	0	0	0	0	0	12	0	0	0	0	0	0
Phyllosphere	Fungi	Basidiomycota	Malasseziomycetes	Malasseziales	Malasseziaceae	Malassezia	Malassezia sp.	0	0	0	0	0	0	0	0	0	0	0	0	109	0	0
Phyllosphere	Fungi	Ascomycota	Dothideomycetes	Pleosporales	Didymellaceae	Microsphaeropsis	Microsphaeropsis sp.	0	0	0	0	0	15	0	0	0	0	0	0	0	0	0
Phyllosphere	Fungi	Basidiomycota	Exobasidiomycetes	Microstromatales	Microstromataceae	Microstroma	Microstroma album	0	22	0	0	0	0	0	55	268	38	41	0	0	0	0
Phyllosphere	Fungi	Ascomycota	Sordariomycetes	Xylariales	Sporocadaceae	Monochaetia	Monochaetia dimorphospora	0	0	0	0	71	0	0	0	0	0	0	0	0	0	0
Phyllosphere	Fungi	Mucoromycota	Mortierellomycetes	Mortierellales	Mortierellaceae	Mortierella	Mortierella sp.	0	11	0	0	0	0	0	0	0	0	0	0	0	0	0
Phyllosphere	Fungi	Ascomycota	Eurotiomycetes	Mycocaliciales	Mycocaliciaceae	Mycocalicium	Mycocalicium victoriae	1504	0	0	0	44	734	1587	38	250	2030	1513	41	66	0	409
Phyllosphere	Fungi	NA	NA	NA	NA	NA	NA	0	0	0	0	0	0	0	0	0	0	0	28	0	12	31
Phyllosphere	Fungi	Ascomycota	Sordariomycetes	Xylariales	Amphisphaeriaceae	NA	NA	0	0	0	0	0	0	0	0	0	0	25	0	0	0	0
Phyllosphere	Fungi	Ascomycota	NA	NA	NA	NA	NA	3187	22	23	1645	564	1532	1038	49	1956	1087	2967	61	91	42	75
Phyllosphere	Fungi	Ascomycota	Eurotiomycetes	Chaetothyriales	NA	NA	NA	0	0	0	0	0	48	0	0	452	0	0	0	0	0	0
Phyllosphere	Fungi	Ascomycota	Dothideomycetes	Cladosporiales	Cladosporiaceae	NA	NA	0	0	0	0	52	0	0	0	111	0	0	0	0	0	0
Phyllosphere	Fungi	Ascomycota	Dothideomycetes	Pleosporales	Cucurbitariaceae	NA	NA	0	0	0	0	0	287	0	0	202	0	0	0	0	0	0
Phyllosphere	Fungi	Ascomycota	Dothideomycetes	Pleosporales	Didymellaceae	NA	NA	47	0	0	111	67	0	26	0	0	0	78	0	0	0	0
Phyllosphere	Fungi	Ascomycota	Dothideomycetes	Dothideales	NA	NA	NA	394	293	24	1348	0	55	0	11	216	604	274	109	0	0	197
Phyllosphere	Fungi	Ascomycota	Dothideomycetes	NA	NA	NA	NA	0	0	0	61	131	50	17	10	270	0	0	0	0	0	0
Phyllosphere	Fungi	Ascomycota	Dothideomycetes	Myriangiales	Elsinoaceae	NA	NA	0	0	0	0	0	0	0	16	79	147	0	0	0	0	0
Phyllosphere	Fungi	Ascomycota	Sordariomycetes	Diaporthales	Gnomoniaceae	NA	NA	108	0	0	0	0	0	0	127	0	0	0	0	0	0	0
Phyllosphere	Fungi	Ascomycota	Sordariomycetes	Hypocreales	NA	NA	NA	141	0	0	0	1457	11126	1891	10	39171	130	0	153	72	784	0
Phyllosphere	Fungi	Ascomycota	Lecanoromycetes	NA	NA	NA	NA	0	0	0	0	0	0	0	0	40	0	50	0	0	0	0
Phyllosphere	Fungi	Ascomycota	Dothideomycetes	Pleosporales	Lophiostomataceae	NA	NA	0	0	0	0	0	68	0	0	507	29	0	0	0	0	0
Phyllosphere	Fungi	Ascomycota	Sordariomycetes	Hypocreales	Nectriaceae	NA	NA	0	0	0	0	0	12	0	0	0	0	0	0	0	0	0
Phyllosphere	Fungi	Ascomycota	Dothideomycetes	Mycosphaerellales	Neodevriesiaceae	NA	NA	163	0	0	28	0	0	0	0	0	0	0	0	0	0	0
Phyllosphere	Fungi	Ascomycota	NA	NA	NA	NA	NA	0	0	0	0	0	0	0	0	0	0	373	0	0	0	0
Phyllosphere	Fungi	Ascomycota	Eurotiomycetes	Phaeomoniellales	NA	NA	NA	0	0	0	0	0	0	0	0	10	0	0	0	0	0	0
Phyllosphere	Fungi	Ascomycota	Dothideomycetes	Pleosporales	Phaeosphaeriaceae	NA	NA	0	0	0	0	0	27	10	0	0	46	0	0	0	0	0
Phyllosphere	Fungi	Ascomycota	Dothideomycetes	Pleosporales	Pleosporaceae	NA	NA	0	0	0	30	0	0	0	0	0	0	0	0	0	0	0
Phyllosphere	Fungi	Ascomycota	Dothideomycetes	Pleosporales	NA	NA	NA	0	0	0	0	0	10	40	0	364	264	10	0	0	0	11
Phyllosphere	Fungi	Ascomycota	Dothideomycetes	Venturiales	Sympoventuriaceae	NA	NA	0	0	0	0	0	0	0	0	0	0	10	0	0	0	0
Phyllosphere	Fungi	Ascomycota	Taphrinomycetes	Taphrinales	Taphrinaceae	NA	NA	76	439	30	188	167	152	118	99	161	367	619	0	0	0	0
Phyllosphere	Fungi	Ascomycota	Sordariomycetes	Xylariales	NA	NA	NA	0	0	0	0	0	0	0	0	10	0	0	0	0	0	0
Phyllosphere	Fungi	Basidiomycota	Malasseziomycetes	Malasseziales	NA	NA	NA	0	0	0	0	0	0	0	0	0	0	0	0	12	0	0
Phyllosphere	Fungi	Basidiomycota	Exobasidiomycetes	Microstromatales	NA	NA	NA	0	0	0	11	0	0	0	86	402	63	89	0	0	0	0
Phyllosphere	Fungi	Basidiomycota	Tremellomycetes	Tremellales	NA	NA	NA	0	0	0	0	23	0	0	0	203	26	160	0	0	0	0
Phyllosphere	Fungi	NA	NA	NA	NA	NA	NA	29468	6009	794	14236	10185	30352	63762	19450	34791	39288	31131	2280	1916	3050	6188
Phyllosphere	Fungi	Ascomycota	Dothideomycetes	Cladosporiales	Cladosporiaceae	Neocladosporium	Neocladosporium leucadendri	0	0	0	0	151	0	0	0	0	0	0	0	0	0	0
Phyllosphere	Fungi	Ascomycota	Dothideomycetes	Pleosporales	Leptosphaeriaceae	Neoleptosphaeria	Neoleptosphaeria rubefaciens	0	0	0	0	0	0	0	0	0	0	0	0	0	0	29
Phyllosphere	Fungi	Basidiomycota	Tremellomycetes	Tremellales	Rhynchogastremaceae	Papiliotrema	Papiliotrema sp.	0	0	0	0	0	0	0	0	26	0	0	0	0	0	0
Phyllosphere	Fungi	Ascomycota	Dothideomycetes	Pleosporales	Phaeosphaeriaceae	Parastagonospora	Parastagonospora avenae	31855	1605	1355	17778	27536	25519	32230	1970	4509	15519	42410	1586	2132	311	5456
Phyllosphere	Fungi	Ascomycota	Dothideomycetes	Pleosporales	Periconiaceae	Periconia	Periconia sp.	0	0	0	16	0	0	0	0	0	0	0	0	0	0	0
Phyllosphere	Fungi	Ascomycota	Sordariomycetes	Xylariales	Sporocadaceae	Pestalotiopsis	Pestalotiopsis sp.	0	0	0	0	0	0	0	0	119	0	0	0	0	0	0
Phyllosphere	Fungi	Ascomycota	Dothideomycetes	Pleosporales	Phaeosphaeriaceae	Phaeosphaeria	Phaeosphaeria sp.	91	0	0	14	61	12	34	1721	0	0	10	0	0	0	0
Phyllosphere	Fungi	Ascomycota	Leotiomycetes	Helotiales	Dermateaceae	Phlyctema	Phlyctema vagabunda	156	0	0	0	0	0	0	0	0	0	0	0	0	0	555
Phyllosphere	Fungi	Ascomycota	Dothideomycetes	Pleosporales	Didymellaceae	Phoma	Phoma aloes	217	0	0	16	112	91	121	0	0	0	115	0	0	0	0
Phyllosphere	Fungi	Ascomycota	Dothideomycetes	Pleosporales	Didymellaceae	Phoma	Phoma sp.	10	0	0	0	22	0	0	0	0	0	0	0	0	0	0
Phyllosphere	Fungi	Ascomycota	Sordariomycetes	Diaporthales	Diaporthaceae	Phomopsis	Phomopsis sp.	130	0	0	0	0	0	75	99	304	142	62	0	0	0	0
Phyllosphere	Fungi	Basidiomycota	Agaricomycetes	Boletales	Pisolithaceae	Pisolithus	Pisolithus arhizus	0	0	0	0	0	0	0	0	0	0	0	56	0	0	0
Phyllosphere	Fungi	Basidiomycota	Agaricomycetes	Agaricales	Pleurotaceae	Pleurotus	Pleurotus floridanus	0	86	0	27	24	725	113	0	1684	49	0	0	0	0	0
Phyllosphere	Fungi	Basidiomycota	Agaricomycetes	Agaricales	Pleurotaceae	Pleurotus	Pleurotus ostreatus	0	0	0	0	0	25	0	0	67	0	0	0	0	0	0
Phyllosphere	Fungi	Basidiomycota	Agaricomycetes	Agaricales	Pleurotaceae	Pleurotus	Pleurotus sp.	0	0	0	0	0	47	0	0	65	0	0	0	0	0	0
Phyllosphere	Fungi	Ascomycota	Dothideomycetes	Pleosporales	Melanommataceae	Praetumpfia	Praetumpfia obducens	0	0	0	0	0	0	14	0	0	0	0	0	0	0	0
Phyllosphere	Fungi	Ascomycota	Dothideomycetes	Pleosporales	Didymosphaeriaceae	Pseudocamarosporium	Pseudocamarosporium brabeji	0	0	0	0	67	0	0	0	0	0	0	0	0	0	0
Phyllosphere	Fungi	Ascomycota	Dothideomycetes	Pleosporales	Didymosphaeriaceae	Pseudocamarosporium	Pseudocamarosporium sp.	152	0	0	0	594	0	0	0	0	200	0	0	0	0	0
Phyllosphere	Fungi	Ascomycota	Dothideomycetes	Mycosphaerellales	Mycosphaerellaceae	Pseudocercospora	Pseudocercospora macadamiae	2539	0	0	3740	0	0	0	0	318	0	0	0	0	0	0
Phyllosphere	Fungi	Ascomycota	Dothideomycetes	Mycosphaerellales	Mycosphaerellaceae	Pseudocercospora	Pseudocercospora rhabdothamni	11	0	0	10	0	0	0	0	0	0	0	0	0	0	0
Phyllosphere	Fungi	Ascomycota	Dothideomycetes	Mycosphaerellales	Mycosphaerellaceae	Pseudocercospora	Pseudocercospora sp.	531	0	0	490	0	0	0	0	14	0	0	0	0	0	0
Phyllosphere	Fungi	Basidiomycota	Exobasidiomycetes	Microstromatales	Microstromatales incertae sedis	Pseudomicrostroma	Pseudomicrostroma phylloplanum	0	0	0	0	0	0	0	0	22	0	82	0	0	0	0
Phyllosphere	Fungi	Basidiomycota	Exobasidiomycetes	Microstromatales	Quambalariaceae	Quambalaria	Quambalaria cyanescens	0	0	0	209	0	0	0	0	0	0	0	0	0	0	0
Phyllosphere	Fungi	Ascomycota	Dothideomycetes	Cladosporiales	Cladosporiaceae	Rachicladosporium	Rachicladosporium cboliae	0	0	0	0	0	0	0	0	0	10	0	0	0	0	0
Phyllosphere	Fungi	Ascomycota	Dothideomycetes	Mycosphaerellales	Mycosphaerellaceae	Ramularia	Ramularia sp.	0	0	0	0	0	0	0	0	0	0	0	31	0	0	0
Phyllosphere	Fungi	Ascomycota	Dothideomycetes	Mycosphaerellales	Mycosphaerellaceae	Ramularia	Ramularia unterseheri	0	0	0	0	0	0	0	0	0	66	0	0	0	0	0
Phyllosphere	Fungi	Ascomycota	Sordariomycetes	Xylariales	Requienellaceae	Requienella	Requienella seminuda	0	0	0	0	0	0	0	0	0	0	13	0	0	0	0
Phyllosphere	Fungi	Ascomycota	Sordariomycetes	Xylariales	Sporocadaceae	Sarcostroma	Sarcostroma bisetulatum	0	51	0	51	0	0	0	0	0	0	0	0	0	0	0
Phyllosphere	Fungi	Ascomycota	Dothideomycetes	Pleosporales	Phaeosphaeriaceae	Sclerostagonospora	Sclerostagonospora cycadis	0	0	0	0	0	0	0	0	56	0	0	0	0	0	0
Phyllosphere	Fungi	Ascomycota	Dothideomycetes	Pleosporales	Phaeosphaeriaceae	Sclerostagonospora	Sclerostagonospora sp.	0	0	0	0	29	0	21	0	0	11	0	0	0	0	0
Phyllosphere	Fungi	Ascomycota	Sordariomycetes	Xylariales	Sporocadaceae	Seimatosporium	Seimatosporium lichenicola	0	101	0	312	0	0	0	0	38422	0	0	0	0	0	0
Phyllosphere	Fungi	Ascomycota	Dothideomycetes	Pleosporales	Phaeosphaeriaceae	Septoriella	Septoriella phragmitis	0	0	0	0	0	0	0	0	0	30	0	0	0	0	0
Phyllosphere	Fungi	Basidiomycota	Microbotryomycetes	Sporidiobolales	Sporidiobolaceae	Sporobolomyces	Sporobolomyces sp.	0	0	0	0	0	0	0	0	0	0	0	11	0	0	0
Phyllosphere	Fungi	Ascomycota	Sordariomycetes	Xylariales	Sporocadaceae	Sporocadus	Sporocadus rosarum	0	0	0	0	0	0	0	0	136	0	0	0	0	0	0
Phyllosphere	Fungi	Ascomycota	Sordariomycetes	Xylariales	Sporocadaceae	Sporocadus	Sporocadus rosigena	0	0	0	0	0	0	0	0	364	0	0	0	0	0	0
Phyllosphere	Fungi	Basidiomycota	Agaricomycetes	Polyporales	Steccherinaceae	Steccherinum	Steccherinum sp.	0	194	0	0	0	0	0	0	0	0	0	0	0	0	0
Phyllosphere	Fungi	Ascomycota	Dothideomycetes	Pleosporales	Pleosporaceae	Stemphylium	Stemphylium eturmiunum	0	0	0	0	0	0	0	0	0	0	0	0	136	0	0
Phyllosphere	Fungi	Ascomycota	Dothideomycetes	Pleosporales	Pleosporaceae	Stemphylium	Stemphylium solani	941	73	0	119	0	0	0	0	246	25	68	6724	41276	885	4705
Phyllosphere	Fungi	Ascomycota	Dothideomycetes	Pleosporales	Pleosporaceae	Stemphylium	Stemphylium sp.	10	0	0	52	0	0	0	0	0	0	0	0	83	0	0
Phyllosphere	Fungi	Ascomycota	Dothideomycetes	Pleosporales	Pleosporaceae	Stemphylium	Stemphylium vesicarium	0	0	0	0	0	0	0	0	0	0	0	35	427	0	0
Phyllosphere	Fungi	Basidiomycota	Cystobasidiomycetes	Symmetrosporaceae	Symmetrosporaceae	Symmetrospora	Symmetrospora gracilis	0	0	0	0	0	0	0	0	0	0	32	0	0	0	0
Phyllosphere	Fungi	Ascomycota	Taphrinomycetes	Taphrinales	Taphrinaceae	Taphrina	Taphrina sp.	125	606	45	322	255	260	177	156	189	490	804	0	0	0	0
Phyllosphere	Fungi	Basidiomycota	Agaricomycetes	Thelephorales	Thelephoraceae	Tomentella	Tomentella sp.	0	0	0	0	0	0	0	0	0	0	0	13	0	0	0
Phyllosphere	Fungi	Basidiomycota	Agaricomycetes	Polyporales	Polyporaceae	Trametes	Trametes sp.	89	0	0	0	0	154	544	155	161	280	62	0	0	0	0
Phyllosphere	Fungi	Basidiomycota	Agaricomycetes	Polyporales	Polyporaceae	Trametes	Trametes versicolor	0	0	0	0	0	10	0	0	0	0	0	0	0	0	0
Phyllosphere	Fungi	Basidiomycota	Pucciniomycetes	Pucciniales	Raveneliaceae	Tranzschelia	Tranzschelia discolor	0	0	0	0	0	0	0	0	36	0	0	0	0	0	0
Phyllosphere	Fungi	Ascomycota	Dothideomycetes	Venturiales	Venturiaceae	Venturia	Venturia oleaginea	107	0	0	0	0	0	293	0	0	0	300	0	0	0	0
Phyllosphere	Fungi	Basidiomycota	Tremellomycetes	Tremellales	Bulleribasidiaceae	Vishniacozyma	Vishniacozyma carnescens	0	0	0	0	0	13	11	0	0	54	0	0	0	0	0
Phyllosphere	Fungi	Basidiomycota	Agaricomycetes	Corticiales	Vuilleminiaceae	Vuilleminia	Vuilleminia comedens	0	0	0	0	0	10	0	0	0	0	0	0	0	0	0
Phyllosphere	Fungi	Basidiomycota	Agaricomycetes	Agaricomycetes incertae sedis	Xenasmatellaceae	Xenasmatella	Xenasmatella sp.	0	0	0	0	0	0	0	0	45	0	0	13	0	0	0
Phyllosphere	Fungi	Basidiomycota	Agaricomycetes	Hymenochaetales	Schizoporaceae	Xylodon	Xylodon raduloides	0	0	0	0	0	0	0	0	14	0	0	0	0	0	0
