# Supplementary material for: Management affects the diversity and functions of root and leaf-associated microbiomes: implications for olive resilience
Source: Front Plant Sci. 2026 Jan 20;16:1699667. doi: 10.3389/fpls.2025.1699667 (PMC12864071; doi:10.3389/fpls.2025.1699667)
Supplement: Supplementary Figure 1 — Rarefaction curves of the microbial communities across belowground samples. [file SupplementaryFile1.zip › Supplementary Material/Table 5.XLSX]

## Sheet: Tab. 3 SM
Compartment	Kingdom	Phylum	Class	Order	Family	Genus	Species	T1	O2	C3	C4	O5	O7	C8	C9	C10	O11	O12	T13	T14	T15	T16
Root-associated	Fungi	Ascomycota	Pichiomycetes	Serinales	Debaryomycetaceae	Yamadazyma	[Candida] membranifaciens	0	0	170	0	0	0	0	0	0	0	0	4724	63	92	0
Root-associated	Fungi	Ascomycota	Saccharomycetes	Saccharomycetales	unclassified Saccharomycetales	unclassified Saccharomycetales	[Candida] sp. (uncertain placement)	0	0	0	0	0	0	0	0	0	0	0	111	0	0	0
Root-associated	Fungi	Basidiomycota	Agaricomycetes	Polyporales	Podoscyphaceae	Abortiporus	Abortiporus biennis	0	0	0	0	0	0	0	51	64	0	0	0	0	0	0
Root-associated	Fungi	Ascomycota	Sordariomycetes	Microascales	Microascaceae	Acaulium	Acaulium acremonium	0	10	0	0	49	0	0	0	0	0	0	0	0	0	0
Root-associated	Bacteria	Pseudomonadota	Betaproteobacteria	Burkholderiales	Alcaligenaceae	Achromobacter	Achromobacter spanius	0	0	30	0	0	0	0	0	0	0	0	0	0	0	0
Root-associated	Bacteria	Acidobacteriota	Terriglobia	Terriglobales	Acidobacteriaceae	Acidipila	Acidipila rosea	0	0	0	0	0	0	0	0	0	12	0	0	0	0	0
Root-associated	Bacteria	Pseudomonadota	Alphaproteobacteria	Acetobacterales	Acetobacteraceae	Acidisphaera	Acidisphaera rubrifaciens	0	27	10	0	26	0	0	0	0	11	0	0	0	0	0
Root-associated	Bacteria	Pseudomonadota	Alphaproteobacteria	Acetobacterales	Acetobacteraceae	Acidisphaera	Acidisphaera sp.	0	0	30	0	0	0	0	0	0	28	0	0	0	0	0
Root-associated	Bacteria	Actinomycetota	Acidimicrobiia	Acidimicrobiales	Acidimicrobiaceae	Aciditerrimonas	Aciditerrimonas ferrireducens	13	12	46	0	10	0	0	0	0	10	14	14	0	0	0
Root-associated	Bacteria	Actinomycetota	Acidimicrobiia	Acidimicrobiales	Acidimicrobiaceae	Aciditerrimonas	Aciditerrimonas sp.	0	0	24	17	0	0	0	0	0	33	22	0	0	0	0
Root-associated	Bacteria	Pseudomonadota	Betaproteobacteria	Burkholderiales	Comamonadaceae	Acidovorax	Acidovorax soli	0	20	0	0	0	0	0	0	0	0	0	0	0	0	0
Root-associated	Bacteria	Pseudomonadota	Betaproteobacteria	Burkholderiales	Comamonadaceae	Acidovorax	Acidovorax sp.	0	0	0	0	10	0	0	0	0	0	44	0	0	0	0
Root-associated	Bacteria	Pseudomonadota	Gammaproteobacteria	Moraxellales	Moraxellaceae	Acinetobacter	Acinetobacter johnsonii	0	0	10	0	26	0	0	0	0	0	0	0	0	0	0
Root-associated	Bacteria	Pseudomonadota	Gammaproteobacteria	Moraxellales	Moraxellaceae	Acinetobacter	Acinetobacter ursingii	0	0	10	0	0	0	0	0	0	0	0	0	0	0	0
Root-associated	Fungi	Ascomycota	Sordariomycetes	Hypocreales	Hypocreales incertae sedis	Acremonium	Acremonium alternatum	0	0	0	0	0	0	0	0	79	0	0	0	0	0	0
Root-associated	Fungi	Ascomycota	Sordariomycetes	Hypocreales	Hypocreales incertae sedis	Acremonium	Acremonium sclerotigenum	0	0	0	0	0	0	0	11	75	0	0	0	0	0	0
Root-associated	Fungi	Ascomycota	Sordariomycetes	Hypocreales	Hypocreales incertae sedis	Acremonium	Acremonium sp.	0	0	0	0	0	569	0	343	61	87	0	13	829	47	0
Root-associated	Fungi	Ascomycota	Dothideomycetes	Pleosporales	Acrocalymmaceae	Acrocalymma	Acrocalymma sp.	12	0	0	0	0	132	0	180	0	0	546	0	0	0	0
Root-associated	Fungi	Ascomycota	Dothideomycetes	Pleosporales	Acrocalymmaceae	Acrocalymma	Acrocalymma vagum	0	0	0	0	0	0	0	0	0	0	47	0	0	52	0
Root-associated	Fungi	Ascomycota	Dothideomycetes	Minutisphaerales	Acrogenosporaceae	Acrogenospora	Acrogenospora carmichaeliana	0	0	0	887	2243	147	0	0	50	2362	0	220	1083	55	0
Root-associated	Bacteria	Actinomycetota	Actinomycetes	Kitasatosporales	Streptomycetaceae	Actinacidiphila	Actinacidiphila glaucinigra	0	0	26	0	0	0	0	0	0	0	0	0	0	0	0
Root-associated	Bacteria	Actinomycetota	Actinomycetes	Kitasatosporales	Streptomycetaceae	Actinacidiphila	Actinacidiphila guanduensis	0	0	0	0	0	0	0	0	0	11	0	0	0	0	0
Root-associated	Bacteria	Actinomycetota	Actinomycetes	Streptosporangiales	Thermomonosporaceae	Actinoallomurus	Actinoallomurus iriomotensis	0	0	26	0	0	0	0	0	0	28	0	0	0	0	0
Root-associated	Bacteria	Actinomycetota	Actinomycetes	Streptosporangiales	Thermomonosporaceae	Actinoallomurus	Actinoallomurus sp.	0	0	17	0	0	0	0	0	0	0	0	0	0	0	0
Root-associated	Bacteria	Actinomycetota	Actinomycetes	Streptosporangiales	Thermomonosporaceae	Actinoallomurus	Actinoallomurus yoronensis	0	0	0	0	0	0	0	0	0	117	0	0	0	0	0
Root-associated	Bacteria	Actinomycetota	Actinomycetes	Pseudonocardiales	Pseudonocardiaceae	Actinokineospora	Actinokineospora baliensis	12	0	0	0	0	0	0	0	0	0	0	35	0	0	0
Root-associated	Bacteria	Actinomycetota	Actinomycetes	Pseudonocardiales	Pseudonocardiaceae	Actinokineospora	Actinokineospora enzanensis	0	34	0	0	0	0	0	0	0	0	0	10	0	0	0
Root-associated	Bacteria	Actinomycetota	Actinomycetes	Pseudonocardiales	Pseudonocardiaceae	Actinokineospora	Actinokineospora fastidiosa	0	67	0	0	10	0	0	0	0	26	0	0	0	0	0
Root-associated	Bacteria	Actinomycetota	Actinomycetes	Streptosporangiales	Thermomonosporaceae	Actinomadura	Actinomadura alba	0	0	23	0	12	0	0	0	0	0	0	0	0	0	0
Root-associated	Bacteria	Actinomycetota	Actinomycetes	Streptosporangiales	Thermomonosporaceae	Actinomadura	Actinomadura chibensis	0	0	0	0	0	0	0	0	0	10	0	0	0	0	0
Root-associated	Bacteria	Actinomycetota	Actinomycetes	Streptosporangiales	Thermomonosporaceae	Actinomadura	Actinomadura fulvescens	0	0	0	0	0	0	0	0	0	0	0	10	0	0	0
Root-associated	Bacteria	Actinomycetota	Actinomycetes	Streptosporangiales	Thermomonosporaceae	Actinomadura	Actinomadura hibisca	0	0	15	0	0	0	0	0	0	0	0	0	0	0	0
Root-associated	Bacteria	Actinomycetota	Actinomycetes	Streptosporangiales	Thermomonosporaceae	Actinomadura	Actinomadura nitritigenes	0	0	0	0	0	0	0	0	0	0	0	13	0	0	0
Root-associated	Bacteria	Actinomycetota	Actinomycetes	Streptosporangiales	Thermomonosporaceae	Actinomadura	Actinomadura rudentiformis	0	0	37	0	0	0	0	0	0	0	25	0	0	0	0
Root-associated	Bacteria	Actinomycetota	Actinomycetes	Streptosporangiales	Thermomonosporaceae	Actinomadura	Actinomadura sp.	0	10	0	0	0	0	0	0	0	0	0	0	0	0	0
Root-associated	Bacteria	Actinomycetota	Actinomycetes	Streptosporangiales	Thermomonosporaceae	Actinomadura	Actinomadura vinacea	0	13	0	0	0	0	0	0	0	0	30	0	0	0	0
Root-associated	Fungi	Mucoromycota	Mortierellomycetes	Mortierellales	Mortierellaceae	Actinomortierella	Actinomortierella capitata	0	0	0	0	0	12	0	0	0	0	0	0	0	0	0
Root-associated	Fungi	Mucoromycota	Mucoromycetes	Mucorales	Mucoraceae	Actinomucor	Actinomucor sp.	0	0	0	0	0	0	0	0	0	10	0	0	0	0	0
Root-associated	Bacteria	Actinomycetota	Actinomycetes	Pseudonocardiales	Pseudonocardiaceae	Actinomycetospora	Actinomycetospora chiangmaiensis	36	95	24	0	0	0	0	0	0	80	0	61	0	0	0
Root-associated	Bacteria	Actinomycetota	Actinomycetes	Pseudonocardiales	Pseudonocardiaceae	Actinomycetospora	Actinomycetospora chlora	0	0	104	0	0	0	0	0	0	0	0	10	0	0	0
Root-associated	Bacteria	Actinomycetota	Actinomycetes	Pseudonocardiales	Pseudonocardiaceae	Actinomycetospora	Actinomycetospora cinnamomea	0	0	76	0	0	0	0	0	0	0	0	0	0	0	0
Root-associated	Bacteria	Actinomycetota	Actinomycetes	Pseudonocardiales	Pseudonocardiaceae	Actinomycetospora	Actinomycetospora sp.	28	49	92	0	0	0	0	0	0	86	10	70	0	0	0
Root-associated	Bacteria	Actinomycetota	Actinomycetes	Pseudonocardiales	Pseudonocardiaceae	Actinophytocola	Actinophytocola burenkhanensis	11	0	0	0	0	0	48	0	0	0	61	0	0	0	0
Root-associated	Bacteria	Actinomycetota	Actinomycetes	Pseudonocardiales	Pseudonocardiaceae	Actinophytocola	Actinophytocola oryzae	0	127	77	763	60	41	0	0	0	151	135	64	0	0	0
Root-associated	Bacteria	Actinomycetota	Actinomycetes	Pseudonocardiales	Pseudonocardiaceae	Actinophytocola	Actinophytocola sp.	44	407	112	22	39	15	0	0	0	94	89	28	0	0	0
Root-associated	Bacteria	Actinomycetota	Actinomycetes	Pseudonocardiales	Pseudonocardiaceae	Actinophytocola	Actinophytocola timorensis	0	0	12	0	0	0	0	0	0	0	0	0	0	0	0
Root-associated	Bacteria	Actinomycetota	Actinomycetes	Pseudonocardiales	Pseudonocardiaceae	Actinophytocola	Actinophytocola xinjiangensis	65	230	159	142	100	33	0	10	0	187	124	124	0	0	0
Root-associated	Bacteria	Actinomycetota	Actinomycetes	Micromonosporales	Micromonosporaceae	Actinoplanes	Actinoplanes missouriensis	0	0	31	0	0	0	0	0	0	0	0	0	0	0	0
Root-associated	Bacteria	Actinomycetota	Actinomycetes	Micromonosporales	Micromonosporaceae	Actinoplanes	Actinoplanes siamensis	10	14	0	0	28	0	0	0	0	0	32	0	0	0	0
Root-associated	Bacteria	Actinomycetota	Actinomycetes	Micromonosporales	Micromonosporaceae	Actinoplanes	Actinoplanes sp.	12	46	34	0	20	0	0	0	0	0	13	11	0	0	0
Root-associated	Bacteria	Actinomycetota	Actinomycetes	Micromonosporales	Micromonosporaceae	Actinoplanes	Actinoplanes subtropicus	21	88	32	0	11	0	0	0	0	0	0	0	0	0	0
Root-associated	Bacteria	Actinomycetota	Actinomycetes	Micromonosporales	Micromonosporaceae	Actinoplanes	Actinoplanes teichomyceticus	0	13	0	0	0	0	0	0	0	0	0	0	0	0	0
Root-associated	Bacteria	Actinomycetota	Actinomycetes	Pseudonocardiales	Pseudonocardiaceae	Actinosynnema	Actinosynnema pretiosum	44	0	0	0	0	0	0	0	0	31	0	0	0	0	0
Root-associated	Bacteria	Bacteroidota	Cytophagia	Cytophagales	Hymenobacteraceae	Adhaeribacter	Adhaeribacter sp.	134	37	24	12	0	0	0	0	0	39	14	73	0	0	0
Root-associated	Bacteria	Bacteroidota	Cytophagia	Cytophagales	Hymenobacteraceae	Adhaeribacter	Adhaeribacter terreus	205	64	27	57	37	0	0	0	0	94	91	139	0	0	0
Root-associated	Bacteria	Bacillota	Bacilli	Bacillales	Bacillaceae	Aeribacillus	Aeribacillus pallidus	0	0	0	0	0	0	34	0	0	0	0	0	0	0	0
Root-associated	Bacteria	Actinomycetota	Actinomycetes	Propionibacteriales	Nocardioidaceae	Aeromicrobium	Aeromicrobium ponti	0	0	37	0	0	0	14	0	0	42	36	41	0	0	0
Root-associated	Fungi	Basidiomycota	Agaricomycetes	Agaricales	Agaricaceae	Agaricus	Agaricus bresadolanus	0	0	0	3180	0	0	0	0	0	0	0	0	0	0	0
Root-associated	Bacteria	Pseudomonadota	Gammaproteobacteria	Lysobacterales	Lysobacteraceae	Agrilutibacter	Agrilutibacter niabensis	189	52	176	95	174	0	0	0	0	177	123	208	0	25	25
Root-associated	Bacteria	Actinomycetota	Actinomycetes	Micrococcales	Microbacteriaceae	Agrococcus	Agrococcus sp.	0	0	12	0	0	0	0	0	0	39	0	0	0	0	0
Root-associated	Fungi	Basidiomycota	Agaricomycetes	Agaricales	Strophariaceae	Agrocybe	Agrocybe firma	0	0	0	0	0	0	0	0	0	0	0	0	0	56	0
Root-associated	Bacteria	Actinomycetota	Actinomycetes	Micrococcales	Microbacteriaceae	Agromyces	Agromyces bauzanensis	0	0	13	14	0	0	0	0	0	0	0	0	0	0	0
Root-associated	Bacteria	Actinomycetota	Actinomycetes	Micrococcales	Microbacteriaceae	Agromyces	Agromyces cerinus	21	22	46	0	0	0	0	0	0	11	0	35	0	0	0
Root-associated	Bacteria	Actinomycetota	Actinomycetes	Micrococcales	Microbacteriaceae	Agromyces	Agromyces flavus	0	0	0	0	0	0	0	0	0	0	0	17	0	0	0
Root-associated	Bacteria	Actinomycetota	Actinomycetes	Micrococcales	Microbacteriaceae	Agromyces	Agromyces humatus	0	38	50	40	0	0	0	0	0	0	33	11	0	0	0
Root-associated	Bacteria	Actinomycetota	Actinomycetes	Micrococcales	Microbacteriaceae	Agromyces	Agromyces indicus	0	10	21	0	0	0	0	0	0	0	0	36	0	0	0
Root-associated	Bacteria	Actinomycetota	Actinomycetes	Micrococcales	Microbacteriaceae	Agromyces	Agromyces italicus	0	0	0	18	0	0	0	0	0	0	0	0	0	0	0
Root-associated	Bacteria	Actinomycetota	Actinomycetes	Micrococcales	Microbacteriaceae	Agromyces	Agromyces neolithicus	85	96	0	72	74	0	0	0	0	0	90	0	0	0	0
Root-associated	Bacteria	Actinomycetota	Actinomycetes	Micrococcales	Microbacteriaceae	Agromyces	Agromyces ramosus	586	677	331	227	402	0	0	30	0	128	567	421	28	39	20
Root-associated	Bacteria	Actinomycetota	Actinomycetes	Micrococcales	Microbacteriaceae	Agromyces	Agromyces subbeticus	0	0	0	19	0	0	0	0	0	0	0	0	0	0	0
Root-associated	Bacteria	Bacteroidota	Sphingobacteriia	Sphingobacteriales	Sphingobacteriaceae	Albibacterium	Albibacterium bauzanense	0	0	0	0	81	0	0	0	0	0	0	0	0	0	0
Root-associated	Bacteria	Pseudomonadota	Betaproteobacteria	Burkholderiales	Alcaligenaceae	Alcaligenes	Alcaligenes sp.	0	0	10	0	0	0	0	0	0	0	0	0	0	0	0
Root-associated	Bacteria	Pseudomonadota	Alphaproteobacteria	Hyphomicrobiales	Rhizobiaceae	Aliirhizobium	Aliirhizobium cellulosilyticum	0	0	0	0	0	0	0	0	0	0	35	0	0	0	0
Root-associated	Bacteria	Actinomycetota	Actinomycetes	Pseudonocardiales	Pseudonocardiaceae	Allokutzneria	Allokutzneria albata	0	0	0	35	0	0	0	0	0	0	0	0	0	0	0
Root-associated	Bacteria	Pseudomonadota	Alphaproteobacteria	Sphingomonadales	Sphingomonadaceae	Allosphingosinicella	Allosphingosinicella indica	10	0	0	0	0	0	0	0	0	0	0	0	0	0	0
Root-associated	Bacteria	Pseudomonadota	Alphaproteobacteria	Sphingomonadales	Sphingomonadaceae	Allosphingosinicella	Allosphingosinicella vermicomposti	0	15	0	0	0	0	0	0	0	0	20	0	0	0	0
Root-associated	Bacteria	Pseudomonadota	Alphaproteobacteria	Sphingomonadales	Erythrobacteraceae	Alteraurantiacibacter	Alteraurantiacibacter aestuarii	0	0	32	0	0	0	0	0	0	12	0	0	0	0	0
Root-associated	Bacteria	Pseudomonadota	Alphaproteobacteria	Sphingomonadales	Erythrobacteraceae	Altererythrobacter	Altererythrobacter sp.	188	294	145	25	47	0	0	12	0	119	78	29	0	0	0
Root-associated	Fungi	Ascomycota	Dothideomycetes	Pleosporales	Pleosporaceae	Alternaria	Alternaria alternata	0	0	1031	0	38	105	0	88	90	47	105	535	1144	237	177
Root-associated	Fungi	Ascomycota	Dothideomycetes	Pleosporales	Pleosporaceae	Alternaria	Alternaria infectoria	0	0	269	0	0	0	0	0	0	0	0	677	0	0	0
Root-associated	Fungi	Ascomycota	Dothideomycetes	Pleosporales	Pleosporaceae	Alternaria	Alternaria sp.	0	0	0	0	0	16	0	0	0	0	0	236	31	0	0
Root-associated	Bacteria	Pseudomonadota	Alphaproteobacteria	Rhodobacterales	Paracoccaceae	Amaricoccus	Amaricoccus macauensis	0	107	94	27	0	0	0	0	0	64	12	56	0	0	0
Root-associated	Bacteria	Pseudomonadota	Alphaproteobacteria	Rhodobacterales	Paracoccaceae	Amaricoccus	Amaricoccus sp.	0	0	11	0	0	0	0	0	0	0	0	0	0	0	0
Root-associated	Bacteria	Pseudomonadota	Alphaproteobacteria	Rhodobacterales	Paracoccaceae	Amaricoccus	Amaricoccus tamworthensis	0	10	0	0	0	0	0	0	0	23	0	0	0	0	0
Root-associated	Fungi	Ascomycota	Sordariomycetes	Sordariales	Chaetomiaceae	Amesia	Amesia gelasinospora	0	0	0	0	0	0	0	0	19	0	0	0	0	0	0
Root-associated	Bacteria	Actinomycetota	Actinomycetes	Micrococcales	Microbacteriaceae	Amnibacterium	Amnibacterium kyonggiense	0	0	0	0	0	0	0	0	0	134	0	0	0	0	0
Root-associated	Fungi	Ascomycota	Sordariomycetes	Hypocreales	Bionectriaceae	Amphichorda	Amphichorda sp.	0	0	0	0	0	0	0	24	0	0	0	0	0	0	0
Root-associated	Bacteria	Actinomycetota	Actinomycetes	Pseudonocardiales	Pseudonocardiaceae	Amycolatopsis	Amycolatopsis saalfeldensis	0	0	46	0	0	0	0	0	0	0	0	0	0	0	0
Root-associated	Bacteria	Actinomycetota	Actinomycetes	Pseudonocardiales	Pseudonocardiaceae	Amycolatopsis	Amycolatopsis sacchari	0	0	21	0	0	0	0	0	0	0	0	0	0	0	0
Root-associated	Bacteria	Actinomycetota	Actinomycetes	Pseudonocardiales	Pseudonocardiaceae	Amycolatopsis	Amycolatopsis sp.	0	0	10	0	0	0	0	0	0	13	0	0	0	0	0
Root-associated	Bacteria	Actinomycetota	Actinomycetes	Pseudonocardiales	Pseudonocardiaceae	Amycolatopsis	Amycolatopsis ultiminotia	0	0	0	0	0	0	0	0	0	10	0	0	0	0	0
Root-associated	Bacteria	Bacillota	Tissierellia	Tissierellales	Peptoniphilaceae	Anaerococcus	Anaerococcus octavius	0	0	46	0	0	0	0	0	0	0	0	0	0	0	0
Root-associated	Bacteria	Pseudomonadota	Alphaproteobacteria	Hyphomicrobiales	Xanthobacteraceae	Ancylobacter	Ancylobacter sp.	0	0	0	0	0	0	0	0	0	0	32	0	0	0	0
Root-associated	Bacteria	Actinomycetota	Actinomycetes	Kineosporiales	Kineosporiaceae	Angustibacter	Angustibacter aerolatus	0	0	0	0	0	0	0	0	0	11	0	0	0	0	0
Root-associated	Bacteria	Actinomycetota	Actinomycetes	Kineosporiales	Kineosporiaceae	Angustibacter	Angustibacter peucedani	0	0	31	0	0	0	0	0	0	0	0	11	0	0	0
Root-associated	Fungi	Ascomycota	Sordariomycetes	Xylariales	Xylariaceae	Anthostomella	Anthostomella sp.	0	0	0	0	0	0	0	0	0	0	0	33	0	0	0
Root-associated	Fungi	Basidiomycota	Tremellomycetes	Trichosporonales	Trichosporonaceae	Apiotrichum	Apiotrichum porosum	0	0	0	0	0	10	0	0	0	0	0	0	0	0	0
Root-associated	Fungi	Basidiomycota	Tremellomycetes	Trichosporonales	Trichosporonaceae	Apiotrichum	Apiotrichum sp.	0	0	0	0	0	0	0	0	0	0	0	0	0	272	0
Root-associated	Fungi	Ascomycota	Sordariomycetes	Sordariales	Lasiosphaeriaceae	Apodus	Apodus sp.	0	0	0	0	0	0	0	0	0	79	0	0	0	12	0
Root-associated	Bacteria	Pseudomonadota	Alphaproteobacteria	Hyphomicrobiales	Xanthobacteraceae	Aquabacter	Aquabacter spiritensis	0	0	0	0	0	0	0	0	0	0	11	0	0	0	0
Root-associated	Bacteria	Pseudomonadota	Betaproteobacteria	Burkholderiales	NA	Aquabacterium	Aquabacterium commune	0	0	27	0	0	0	0	0	0	0	0	0	0	0	0
Root-associated	Bacteria	Pseudomonadota	Betaproteobacteria	Burkholderiales	NA	Aquabacterium	Aquabacterium limnoticum	0	0	0	0	0	0	0	0	0	0	0	13	0	0	0
Root-associated	Bacteria	Pseudomonadota	Betaproteobacteria	Burkholderiales	NA	Aquabacterium	Aquabacterium parvum	0	0	36	0	0	0	0	0	0	0	0	0	0	0	0
Root-associated	Bacteria	Pseudomonadota	Betaproteobacteria	Burkholderiales	Sphaerotilaceae	Aquincola	Aquincola tertiaricarbonis	44	36	27	67	10	0	0	0	0	62	27	78	0	0	0
Root-associated	Bacteria	Actinomycetota	Actinomycetes	Micrococcales	Intrasporangiaceae	Aquipuribacter	Aquipuribacter hungaricus	0	0	11	0	0	0	0	0	0	0	0	0	0	0	0
Root-associated	Bacteria	Planctomycetota	Planctomycetia	Isosphaerales	Isosphaeraceae	Aquisphaera	Aquisphaera giovannonii	0	0	10	0	0	0	0	0	0	10	0	0	0	0	0
Root-associated	Fungi	Ascomycota	Eurotiomycetes	Onygenales	Arachnomycetaceae	Arachnomyces	Arachnomyces sp.	0	0	0	0	0	0	0	12	0	0	0	0	0	0	0
Root-associated	Fungi	Ascomycota	Archaeorhizomycetes	Archaeorhizomycetales	Archaeorhizomycetaceae	Archaeorhizomyces	Archaeorhizomyces sp.	84	0	0	0	0	0	314	53	648	0	0	0	0	0	0
Root-associated	Bacteria	Myxococcota	Myxococcia	Myxococcales	Archangiaceae	Archangium	Archangium disciforme	0	0	0	0	0	0	0	0	0	0	0	13	0	0	0
Root-associated	Bacteria	Myxococcota	Myxococcia	Myxococcales	Archangiaceae	Archangium	Archangium disciforme	0	0	0	0	0	0	0	0	0	0	0	12	0	0	0
Root-associated	Bacteria	Myxococcota	Myxococcia	Myxococcales	Archangiaceae	Archangium	Archangium gephyra	12	31	0	11	26	0	0	0	0	34	0	98	0	0	0
Root-associated	Bacteria	Myxococcota	Myxococcia	Myxococcales	Archangiaceae	Archangium	Archangium violaceum	0	0	0	0	0	0	0	0	0	0	0	36	0	0	0
Root-associated	Bacteria	Pseudomonadota	Gammaproteobacteria	Lysobacterales	Lysobacteraceae	Arenimonas	Arenimonas daechungensis	0	0	0	0	0	0	0	0	0	28	0	0	0	0	0
Root-associated	Bacteria	Pseudomonadota	Gammaproteobacteria	Lysobacterales	Lysobacteraceae	Arenimonas	Arenimonas daejeonensis	0	0	79	0	0	0	0	0	0	0	0	0	0	0	0
Root-associated	Bacteria	Pseudomonadota	Gammaproteobacteria	Lysobacterales	Lysobacteraceae	Arenimonas	Arenimonas donghaensis	51	12	0	0	0	0	0	0	0	43	12	21	0	0	0
Root-associated	Fungi	Basidiomycota	Agaricomycetes	Agaricales	Physalacriaceae	Armillaria	Armillaria gallica	10	0	0	0	0	0	0	0	0	0	0	0	0	0	0
Root-associated	Fungi	Basidiomycota	Agaricomycetes	Agaricales	Physalacriaceae	Armillaria	Armillaria mellea	0	0	0	0	0	0	0	0	0	0	13	0	0	0	0
Root-associated	Fungi	Basidiomycota	Agaricomycetes	Agaricales	Physalacriaceae	Armillaria	Armillaria sp.	4835	0	0	0	0	0	0	0	0	0	0	0	0	0	0
Root-associated	Fungi	Ascomycota	Dothideomycetes	Pleosporales	Arthopyreniaceae	Arthopyrenia	Arthopyrenia sp.	0	0	0	0	0	0	0	0	49	0	0	0	0	0	31
Root-associated	Fungi	Ascomycota	Sordariomycetes	Xylariales	Apiosporaceae	Arthrinium	Arthrinium phaeospermum	0	0	0	0	0	0	0	18	0	0	0	0	0	0	0
Root-associated	Fungi	Ascomycota	Sordariomycetes	Xylariales	Apiosporaceae	Arthrinium	Arthrinium sp.	0	26	0	0	0	0	0	0	37	10	0	10	0	0	0
Root-associated	Bacteria	Actinomycetota	Actinomycetes	Micrococcales	Micrococcaceae	Arthrobacter	Arthrobacter agilis	0	0	13	0	0	0	0	0	0	0	0	0	0	0	0
Root-associated	Bacteria	Actinomycetota	Actinomycetes	Micrococcales	Micrococcaceae	Arthrobacter	Arthrobacter citreus	0	0	0	0	0	0	0	0	0	11	0	0	0	0	0
Root-associated	Bacteria	Actinomycetota	Actinomycetes	Micrococcales	Micrococcaceae	Arthrobacter	Arthrobacter crystallopoietes	0	11	0	0	13	0	0	13	0	0	0	0	0	0	0
Root-associated	Bacteria	Actinomycetota	Actinomycetes	Micrococcales	Micrococcaceae	Arthrobacter	Arthrobacter globiformis	0	11	0	0	0	0	0	0	0	0	10	103	0	0	0
Root-associated	Bacteria	Actinomycetota	Actinomycetes	Micrococcales	Micrococcaceae	Arthrobacter	Arthrobacter humicola	0	16	18	0	0	0	0	0	0	0	11	10	0	0	0
Root-associated	Bacteria	Actinomycetota	Actinomycetes	Micrococcales	Micrococcaceae	Arthrobacter	Arthrobacter russicus	0	0	1669	249	0	0	46	0	0	0	57	0	0	0	0
Root-associated	Bacteria	Actinomycetota	Actinomycetes	Micromonosporales	Micromonosporaceae	Asanoa	Asanoa ishikariensis	0	0	17	0	0	0	0	0	0	0	0	0	0	0	0
Root-associated	Fungi	Ascomycota	Pezizomycetes	Pezizales	Ascobolaceae	Ascobolus	Ascobolus sp.	0	0	0	0	0	0	0	0	0	0	0	0	0	0	133
Root-associated	Fungi	Ascomycota	Dothideomycetes	Pleosporales	Didymellaceae	Ascochyta	Ascochyta sp.	0	0	0	0	0	0	0	0	0	0	0	80	0	0	0
Root-associated	Fungi	Ascomycota	Eurotiomycetes	Eurotiales	Aspergillaceae	Aspergillus	Aspergillus affinis	0	0	0	0	0	0	0	0	0	32	0	0	0	0	0
Root-associated	Fungi	Ascomycota	Eurotiomycetes	Eurotiales	Aspergillaceae	Aspergillus	Aspergillus europaeus	0	11	0	0	0	151	0	46	27	47	0	0	15	29	27
Root-associated	Fungi	Ascomycota	Eurotiomycetes	Eurotiales	Aspergillaceae	Aspergillus	Aspergillus movilensis	0	0	0	0	0	0	0	0	0	0	0	0	52	0	0
Root-associated	Fungi	Ascomycota	Eurotiomycetes	Eurotiales	Aspergillaceae	Aspergillus	Aspergillus niger	0	0	0	0	0	0	0	0	14	51	0	0	0	0	0
Root-associated	Fungi	Ascomycota	Eurotiomycetes	Eurotiales	Aspergillaceae	Aspergillus	Aspergillus parasiticus	0	0	0	0	0	0	0	0	71	0	0	0	0	0	0
Root-associated	Fungi	Ascomycota	Eurotiomycetes	Eurotiales	Aspergillaceae	Aspergillus	Aspergillus penicillioides	0	0	0	0	0	0	0	0	0	0	293	0	0	0	0
Root-associated	Fungi	Ascomycota	Eurotiomycetes	Eurotiales	Aspergillaceae	Aspergillus	Aspergillus sclerotiorum	0	0	0	0	72	0	0	0	0	0	0	0	0	0	0
Root-associated	Fungi	Ascomycota	Eurotiomycetes	Eurotiales	Aspergillaceae	Aspergillus	Aspergillus sp.	0	24	0	0	0	86	0	0	12	48	0	118	307	426	15
Root-associated	Fungi	Ascomycota	Eurotiomycetes	Eurotiales	Aspergillaceae	Aspergillus	Aspergillus sp.	0	0	0	0	0	0	0	0	0	0	0	0	296	24	0
Root-associated	Fungi	Ascomycota	Eurotiomycetes	Eurotiales	Aspergillaceae	Aspergillus	Aspergillus ustus	0	22	0	0	0	40	81	0	16	18	0	296	10	93	19
Root-associated	Fungi	Ascomycota	Eurotiomycetes	Eurotiales	Aspergillaceae	Aspergillus	Aspergillus versicolor	0	0	0	0	0	10	0	0	0	0	83	0	0	19	0
Root-associated	Fungi	Ascomycota	Eurotiomycetes	Eurotiales	Aspergillaceae	Aspergillus	Aspergillus wentii	0	0	0	0	0	11	0	0	0	0	0	0	0	0	10
Root-associated	Bacteria	Pseudomonadota	Alphaproteobacteria	Caulobacterales	Caulobacteraceae	Asticcacaulis	Asticcacaulis sp.	0	0	52	0	0	0	0	0	0	69	0	0	0	0	0
Root-associated	Bacteria	Bacillota	Bacilli	Lactobacillales	Carnobacteriaceae	Atopostipes	Atopostipes suicloacalis	0	0	11	0	0	0	0	0	0	0	0	0	0	0	0
Root-associated	Fungi	Ascomycota	Sordariomycetes	Sordariomycetidae incertae sedis	Atractosporaceae	Atractospora	Atractospora sp.	0	0	0	0	0	0	0	0	0	356	0	0	0	0	0
Root-associated	Bacteria	Pseudomonadota	Alphaproteobacteria	Hyphomicrobiales	Aurantimonadaceae	Aureimonas	Aureimonas jatrophae	0	0	0	0	0	0	0	0	0	0	58	29	0	0	0
Root-associated	Fungi	Ascomycota	Dothideomycetes	Dothideales	Saccotheciaceae	Aureobasidium	Aureobasidium pullulans	0	0	260	0	0	11	0	61	0	0	0	42	75	762	50
Root-associated	Fungi	Ascomycota	Dothideomycetes	Dothideales	Saccotheciaceae	Aureobasidium	Aureobasidium sp.	0	0	0	0	0	0	0	11	26	0	46	124	407	713	16
Root-associated	Bacteria	Pseudomonadota	Betaproteobacteria	Burkholderiales	Sphaerotilaceae	Azohydromonas	Azohydromonas lata	62	29	40	77	0	0	0	0	0	0	22	71	0	0	0
Root-associated	Bacteria	Pseudomonadota	Alphaproteobacteria	Hyphomicrobiales	Xanthobacteraceae	Azorhizobium	Azorhizobium oxalatiphilum	0	0	12	0	0	0	0	0	0	0	0	0	0	0	0
Root-associated	Bacteria	Pseudomonadota	Alphaproteobacteria	Rhodospirillales	Azospirillaceae	Azospirillum	Azospirillum doebereinerae	0	0	0	0	0	0	0	0	0	0	367	0	0	0	0
Root-associated	Bacteria	Pseudomonadota	Alphaproteobacteria	Rhodospirillales	Azospirillaceae	Azospirillum	Azospirillum formosense	0	0	0	0	0	0	0	0	0	0	16	0	0	0	0
Root-associated	Bacteria	Pseudomonadota	Alphaproteobacteria	Rhodospirillales	Azospirillaceae	Azospirillum	Azospirillum sp.	44	51	0	39	0	0	0	0	0	0	114	0	0	0	0
Root-associated	Bacteria	Pseudomonadota	Alphaproteobacteria	Rhodospirillales	Azospirillaceae	Azospirillum	Azospirillum zeae	0	0	0	0	0	0	0	0	0	0	13	0	0	0	0
Root-associated	Bacteria	Bacillota	Bacilli	Bacillales	Bacillaceae	Bacillus	Bacillus longiquaesitum	0	11	39	0	0	0	0	0	0	0	0	0	0	0	0
Root-associated	Bacteria	Bacillota	Bacilli	Bacillales	Bacillaceae	Bacillus	Bacillus sp. (in: firmicutes)	0	0	34	0	54	0	0	0	0	0	0	0	0	0	0
Root-associated	Fungi	Mucoromycota	Mucoromycetes	Mucorales	Backusellaceae	Backusella	Backusella sp.	0	0	0	0	0	0	0	0	11	0	0	0	0	0	0
Root-associated	Fungi	Basidiomycota	Geminibasidiomycetes	Geminibasidiales	Geminibasidiaceae	Basidioascus	Basidioascus persicus	0	0	0	0	50	0	0	0	0	0	0	0	0	0	0
Root-associated	Bacteria	Pseudomonadota	Alphaproteobacteria	Hyphomicrobiales	Kaistiaceae	Bauldia	Bauldia litoralis	99	117	206	111	91	0	0	0	0	126	62	313	0	53	0
Root-associated	Fungi	Ascomycota	Sordariomycetes	Hypocreales	Cordycipitaceae	Beauveria	Beauveria bassiana	0	0	0	0	0	0	0	0	0	0	0	0	12	0	0
Root-associated	Fungi	Ascomycota	Sordariomycetes	Hypocreales	Cordycipitaceae	Beauveria	Beauveria brongniartii	0	0	0	0	0	0	0	0	0	0	0	0	70	0	0
Root-associated	Fungi	Ascomycota	Sordariomycetes	Hypocreales	Cordycipitaceae	Beauveria	Beauveria felina	0	0	0	0	0	0	0	0	0	0	0	106	0	0	0
Root-associated	Fungi	Ascomycota	Sordariomycetes	Hypocreales	Cordycipitaceae	Beauveria	Beauveria pseudobassiana	0	0	0	0	0	0	0	0	0	0	0	0	967	0	0
Root-associated	Fungi	Ascomycota	Sordariomycetes	Hypocreales	Cordycipitaceae	Beauveria	Beauveria sp.	0	14	0	14	0	0	0	0	0	13	41	0	29	21	10
Root-associated	Bacteria	Pseudomonadota	Alphaproteobacteria	Hyphomicrobiales	Beijerinckiaceae	Beijerinckia	Beijerinckia mobilis	0	0	0	10	0	0	0	0	0	0	0	0	0	0	0
Root-associated	Bacteria	Pseudomonadota	Alphaproteobacteria	Acetobacterales	Roseomonadaceae	Belnapia	Belnapia rosea	0	0	0	35	0	0	0	0	0	0	0	0	0	0	0
Root-associated	Bacteria	Actinomycetota	Actinomycetes	Bifidobacteriales	Bifidobacteriaceae	Bifidobacterium	Bifidobacterium thermophilum	0	0	0	0	0	0	11	0	0	0	0	0	0	0	0
Root-associated	Bacteria	Pseudomonadota	Gammaproteobacteria	Enterobacterales	Bruguierivoracaceae	Biostraticola	Biostraticola tofi	0	0	0	37	0	0	0	0	0	0	0	0	0	0	0
Root-associated	Bacteria	Pseudomonadota	Alphaproteobacteria	Hyphomicrobiales	Blastochloridaceae	Blastochloris	Blastochloris sp.	0	10	0	0	11	0	0	0	0	0	0	0	0	0	0
Root-associated	Bacteria	Actinomycetota	Actinomycetes	Geodermatophilales	Geodermatophilaceae	Blastococcus	Blastococcus aggregatus	12	11	0	12	12	0	0	0	0	0	0	57	0	0	0
Root-associated	Bacteria	Actinomycetota	Actinomycetes	Geodermatophilales	Geodermatophilaceae	Blastococcus	Blastococcus jejuensis	165	180	378	44	52	0	0	0	0	29	56	285	0	0	0
Root-associated	Bacteria	Actinomycetota	Actinomycetes	Geodermatophilales	Geodermatophilaceae	Blastococcus	Blastococcus saxobsidens	159	244	142	98	88	0	0	0	0	88	96	414	0	0	0
Root-associated	Bacteria	Actinomycetota	Actinomycetes	Geodermatophilales	Geodermatophilaceae	Blastococcus	Blastococcus sp.	139	275	118	65	126	0	0	0	0	50	27	263	0	0	0
Root-associated	Bacteria	Pseudomonadota	Alphaproteobacteria	Sphingomonadales	Sphingomonadaceae	Blastomonas	Blastomonas sp.	21	0	13	0	0	0	0	0	0	0	0	11	0	0	0
Root-associated	Fungi	Ascomycota	Dothideomycetes	Pleosporales	Didymellaceae	Boeremia	Boeremia exigua	0	10	0	43	0	0	0	0	10	298	0	381	0	0	0
Root-associated	Bacteria	Pseudomonadota	Betaproteobacteria	Burkholderiales	Alcaligenaceae	Bordetella	Bordetella petrii	0	0	0	0	0	0	0	0	0	0	154	0	0	0	0
Root-associated	Bacteria	Pseudomonadota	Betaproteobacteria	Burkholderiales	Alcaligenaceae	Bordetella	Bordetella sp.	0	0	10	0	0	0	0	0	0	0	0	0	0	0	0
Root-associated	Bacteria	Pseudomonadota	Alphaproteobacteria	Hyphomicrobiales	Boseaceae	Bosea	Bosea lathyri	0	0	0	24	0	0	0	0	0	0	0	10	0	0	0
Root-associated	Bacteria	Pseudomonadota	Alphaproteobacteria	Hyphomicrobiales	Boseaceae	Bosea	Bosea lupini	0	11	0	0	27	0	0	0	0	0	0	0	0	0	0
Root-associated	Fungi	Ascomycota	Sordariomycetes	Sordariales	Chaetomiaceae	Botryotrichum	Botryotrichum atrogriseum	0	0	0	0	0	0	0	1006	0	0	0	0	0	0	0
Root-associated	Fungi	Ascomycota	Sordariomycetes	Sordariales	Chaetomiaceae	Botryotrichum	Botryotrichum murorum	0	0	0	0	0	0	0	851	0	0	0	0	45	0	0
Root-associated	Fungi	Ascomycota	Sordariomycetes	Sordariales	Chaetomiaceae	Botryotrichum	Botryotrichum piluliferum	0	0	0	0	0	0	0	11	0	0	0	0	0	0	0
Root-associated	Fungi	Ascomycota	Leotiomycetes	Helotiales	Sclerotiniaceae	Botrytis	Botrytis cinerea	0	0	0	0	0	0	0	0	0	0	0	0	0	128	0
Root-associated	Fungi	Ascomycota	Sordariomycetes	Sordariomycetidae incertae sedis	Sordariomycetidae incertae sedis	Brachysporium	Brachysporium sp.	0	0	0	0	0	0	0	0	11	0	0	0	0	0	0
Root-associated	Bacteria	Pseudomonadota	Alphaproteobacteria	Hyphomicrobiales	Nitrobacteraceae	Bradyrhizobium	Bradyrhizobium canariense	148	288	277	279	109	0	0	0	0	169	150	263	0	0	0
Root-associated	Bacteria	Pseudomonadota	Alphaproteobacteria	Hyphomicrobiales	Nitrobacteraceae	Bradyrhizobium	Bradyrhizobium cytisi	0	0	65	12	0	0	0	0	0	0	0	0	0	0	0
Root-associated	Bacteria	Pseudomonadota	Alphaproteobacteria	Hyphomicrobiales	Nitrobacteraceae	Bradyrhizobium	Bradyrhizobium iriomotense	0	0	101	0	0	0	0	0	0	0	13	0	0	0	0
Root-associated	Bacteria	Pseudomonadota	Alphaproteobacteria	Hyphomicrobiales	Nitrobacteraceae	Bradyrhizobium	Bradyrhizobium sp.	80	177	256	163	89	0	0	27	0	220	151	351	10	27	0
Root-associated	Bacteria	Pseudomonadota	Alphaproteobacteria	Hyphomicrobiales	Nitrobacteraceae	Bradyrhizobium	Bradyrhizobium yuanmingense	0	0	35	0	0	0	0	0	0	0	0	0	0	0	0
Root-associated	Bacteria	Pseudomonadota	Alphaproteobacteria	Caulobacterales	Caulobacteraceae	Brevundimonas	Brevundimonas alba	12	0	0	0	0	0	0	0	0	0	0	0	0	0	0
Root-associated	Bacteria	Pseudomonadota	Alphaproteobacteria	Caulobacterales	Caulobacteraceae	Brevundimonas	Brevundimonas poindexterae	0	0	0	11	0	0	0	0	0	0	0	0	0	0	0
Root-associated	Bacteria	Pseudomonadota	Alphaproteobacteria	Caulobacterales	Caulobacteraceae	Brevundimonas	Brevundimonas sp.	0	0	0	0	0	0	0	0	0	0	14	0	0	0	0
Root-associated	Bacteria	Acidobacteriota	Terriglobia	Terriglobales	Acidobacteriaceae	Bryocella	Bryocella elongata	0	0	47	0	0	0	0	0	0	115	0	0	0	0	0
Root-associated	Bacteria	Pseudomonadota	Betaproteobacteria	Burkholderiales	Burkholderiaceae	Burkholderia	Burkholderia arboris	0	0	2252	604	0	0	133	0	0	0	294	0	0	0	0
Root-associated	Bacteria	Pseudomonadota	Betaproteobacteria	Burkholderiales	Burkholderiaceae	Burkholderia	Burkholderia sp.	0	0	11	0	0	0	0	0	0	0	0	0	0	0	0
Root-associated	Bacteria	Myxococcota	NA	Polyangiales	Polyangiaceae	Byssovorax	Byssovorax cruenta	0	0	0	0	0	0	0	0	0	0	0	12	0	0	0
Root-associated	Fungi	Ascomycota	Leotiomycetes	Helotiales	Ploettnerulaceae	Cadophora	Cadophora luteo-olivacea	0	0	0	0	0	0	0	0	0	34	0	0	0	0	0
Root-associated	Bacteria	Pseudomonadota	Alphaproteobacteria	Sphingomonadales	Erythrobacteraceae	Caenibius	Caenibius tardaugens	47	88	0	43	11	0	0	0	0	86	40	103	0	0	0
Root-associated	Bacteria	Pseudomonadota	Betaproteobacteria	Burkholderiales	Comamonadaceae	Caenimonas	Caenimonas sp.	0	0	0	0	10	0	0	0	0	0	0	31	0	0	0
Root-associated	Bacteria	Bacillota	Bacilli	Bacillales	Bacillaceae	Caldibacillus	Caldibacillus thermoamylovorans	0	0	0	0	0	0	4762	0	0	0	0	0	0	0	0
Root-associated	Bacteria	Pseudomonadota	Betaproteobacteria	Burkholderiales	Sphaerotilaceae	Caldimonas	Caldimonas aquatica	0	0	11	13	0	0	0	0	0	0	20	0	0	0	0
Root-associated	Fungi	Basidiomycota	Agaricomycetes	Agaricales	Porotheleaceae	Calyptella	Calyptella capula	0	0	0	0	0	0	0	0	0	0	0	14484	0	0	0
Root-associated	Fungi	Basidiomycota	Agaricomycetes	Agaricales	Porotheleaceae	Calyptella	Calyptella sp.	0	0	0	0	0	0	0	0	0	0	0	1063	1673	0	0
Root-associated	Bacteria	Nitrososphaerota	Nitrososphaeria	Nitrososphaerales	Nitrososphaeraceae	Nitrososphaera	Candidatus Nitrososphaera gargensis	10	55	0	0	133	0	0	0	0	0	0	143	0	0	0
Root-associated	Fungi	Ascomycota	Dothideomycetes	Capnodiales	Capnodiaceae	Capnodium	Capnodium sp.	0	0	308	0	0	0	0	0	0	0	0	0	0	0	0
Root-associated	Bacteria	Actinomycetota	Actinomycetes	Micromonosporales	Micromonosporaceae	Catellatospora	Catellatospora chokoriensis	0	31	0	0	0	0	0	0	0	0	13	11	0	0	0
Root-associated	Bacteria	Actinomycetota	Actinomycetes	Micromonosporales	Micromonosporaceae	Catellatospora	Catellatospora yuxiensis	0	22	27	0	0	0	0	0	0	15	0	0	0	0	0
Root-associated	Bacteria	Actinomycetota	Actinomycetes	Micromonosporales	Micromonosporaceae	Catelliglobosispora	Catelliglobosispora koreensis	0	34	0	0	0	0	0	0	0	0	0	24	0	0	0
Root-associated	Bacteria	Actinomycetota	Actinomycetes	Catenulisporales	Catenulisporaceae	Catenulispora	Catenulispora acidiphila	0	0	23	0	0	0	0	0	0	37	0	0	0	0	0
Root-associated	Bacteria	Pseudomonadota	Alphaproteobacteria	Caulobacterales	Caulobacteraceae	Caulobacter	Caulobacter daechungensis	29	48	48	26	14	0	0	0	0	125	49	48	0	0	0
Root-associated	Bacteria	Pseudomonadota	Alphaproteobacteria	Caulobacterales	Caulobacteraceae	Caulobacter	Caulobacter henricii	32	60	61	0	0	0	0	0	0	12	0	0	0	0	0
Root-associated	Bacteria	Pseudomonadota	Alphaproteobacteria	Caulobacterales	Caulobacteraceae	Caulobacter	Caulobacter mirabilis	0	0	55	0	0	0	0	0	0	0	0	0	0	0	0
Root-associated	Bacteria	Pseudomonadota	Alphaproteobacteria	Caulobacterales	Caulobacteraceae	Caulobacter	Caulobacter sp.	64	22	77	97	10	0	0	0	0	0	37	105	0	0	0
Root-associated	Bacteria	Actinomycetota	Actinomycetes	Micrococcales	Cellulomonadaceae	Cellulomonas	Cellulomonas hominis	0	0	37	0	0	0	0	0	0	0	0	0	0	0	0
Root-associated	Bacteria	Actinomycetota	Actinomycetes	Micrococcales	Cellulomonadaceae	Cellulomonas	Cellulomonas xylanilytica	0	0	31	0	0	0	0	0	0	0	0	13	0	0	0
Root-associated	Bacteria	Pseudomonadota	Gammaproteobacteria	Cellvibrionales	Cellvibrionaceae	Cellvibrio	Cellvibrio fulvus	0	0	10	35	0	0	0	0	0	11	0	0	0	0	0
Root-associated	Bacteria	Pseudomonadota	Gammaproteobacteria	Cellvibrionales	Cellvibrionaceae	Cellvibrio	Cellvibrio gandavensis	0	37	0	0	0	0	0	0	10	0	0	0	0	0	0
Root-associated	Bacteria	Pseudomonadota	Gammaproteobacteria	Cellvibrionales	Cellvibrionaceae	Cellvibrio	Cellvibrio ostraviensis	0	0	0	63	0	0	0	0	0	0	0	0	0	0	0
Root-associated	Fungi	Ascomycota	Sordariomycetes	Cephalothecales	Cephalothecaceae	Cephalotheca	Cephalotheca sulfurea	0	0	0	0	0	0	0	0	0	85	0	0	0	0	0
Root-associated	Fungi	Ascomycota	Sordariomycetes	Microascales	Microascaceae	Cephalotrichum	Cephalotrichum castaneum	0	0	0	0	0	0	0	0	55	13	0	0	0	0	0
Root-associated	Fungi	Ascomycota	Sordariomycetes	Microascales	Microascaceae	Cephalotrichum	Cephalotrichum microsporum	0	0	0	0	0	0	0	0	838	0	0	55	13	0	0
Root-associated	Fungi	Ascomycota	Sordariomycetes	Microascales	Microascaceae	Cephalotrichum	Cephalotrichum sp.	0	79	0	0	0	0	0	0	528	0	0	0	0	0	0
Root-associated	Fungi	Ascomycota	Sordariomycetes	Microascales	Microascaceae	Cephalotrichum	Cephalotrichum stemonitis	0	66	0	15	11	31	0	12	6090	62	136	658	61	124	24
Root-associated	Fungi	Basidiomycota	Agaricomycetes	Cantharellales	Ceratobasidiaceae	Ceratobasidium	Ceratobasidium sp.	0	0	0	0	0	0	0	37	10	10	0	0	0	135	0
Root-associated	Fungi	Ascomycota	Sordariomycetes	Microascales	Ceratocystidaceae	Ceratocystis	Ceratocystis fimbriata	0	0	0	0	0	0	0	37	0	0	0	0	0	0	10
Root-associated	Fungi	Mucoromycota	Mucoromycetes	Mucorales	Chaetocladiaceae	Chaetocladium	Chaetocladium brefeldii	0	0	0	0	0	0	0	0	0	0	0	0	11	0	0
Root-associated	Fungi	Ascomycota	Sordariomycetes	Sordariales	Chaetomiaceae	Chaetomidium	Chaetomidium sp.	0	0	0	0	0	0	0	0	96	0	0	0	0	0	0
Root-associated	Fungi	Ascomycota	Sordariomycetes	Sordariales	Chaetomiaceae	Chaetomium	Chaetomium cochliodes	0	0	0	0	0	0	0	0	0	13	0	0	0	0	0
Root-associated	Fungi	Ascomycota	Sordariomycetes	Sordariales	Chaetomiaceae	Chaetomium	Chaetomium grande	0	0	0	34	0	0	0	0	0	0	0	0	0	0	0
Root-associated	Fungi	Ascomycota	Sordariomycetes	Sordariales	Chaetomiaceae	Chaetomium	Chaetomium microcephalum	0	0	0	0	0	0	0	102	0	0	0	0	0	0	0
Root-associated	Fungi	Ascomycota	Sordariomycetes	Sordariales	Chaetomiaceae	Chaetomium	Chaetomium sp.	0	76	0	0	162	505	0	499	237	1329	0	323	324	691	24
Root-associated	Fungi	Ascomycota	Sordariomycetes	Hypocreales	Nectriaceae	Chaetopsina	Chaetopsina penicillata	0	0	0	0	0	0	0	0	0	0	0	0	74	0	0
Root-associated	Fungi	Basidiomycota	Agaricomycetes	Sebacinales	Sebacinaceae	Chaetospermum	Chaetospermum sp.	0	0	0	0	0	0	0	0	0	0	0	0	0	14	0
Root-associated	Fungi	Ascomycota	Dothideomycetes	Pleosporales	Phaeosphaeriaceae	Chaetosphaeronema	Chaetosphaeronema sp.	81	0	0	0	0	0	0	0	0	0	0	0	0	0	0
Root-associated	Fungi	Ascomycota	Leotiomycetes	Helotiales	Helotiales incertae sedis	Chalara	Chalara sp.	0	0	421	0	0	0	0	0	0	0	0	0	0	745	0
Root-associated	Bacteria	Pseudomonadota	Alphaproteobacteria	Hyphomicrobiales	Chelatococcaceae	Chelatococcus	Chelatococcus asaccharovorans	0	0	12	0	0	0	0	0	0	0	0	0	0	0	0
Root-associated	Bacteria	Bacteroidota	Chitinophagia	Chitinophagales	Chitinophagaceae	Chitinophaga	Chitinophaga arvensicola	0	0	14	0	0	0	0	0	0	0	0	0	0	0	0
Root-associated	Bacteria	Bacteroidota	Chitinophagia	Chitinophagales	Chitinophagaceae	Chitinophaga	Chitinophaga japonensis	0	32	0	0	0	0	0	0	0	0	0	0	0	0	0
Root-associated	Bacteria	Bacteroidota	Chitinophagia	Chitinophagales	Chitinophagaceae	Chitinophaga	Chitinophaga niabensis	40	0	0	0	0	0	0	0	0	0	0	0	0	0	0
Root-associated	Bacteria	Bacteroidota	Chitinophagia	Chitinophagales	Chitinophagaceae	Chitinophaga	Chitinophaga oryziterrae	0	89	54	0	19	0	0	0	0	0	15	0	0	0	0
Root-associated	Bacteria	Bacteroidota	Chitinophagia	Chitinophagales	Chitinophagaceae	Chitinophaga	Chitinophaga rupis	0	0	0	0	55	0	0	0	0	61	0	0	0	0	0
Root-associated	Fungi	Ascomycota	Sordariomycetes	Chaetosphaeriales	Chaetosphaeriaceae	Chloridium	Chloridium humicola	0	0	0	0	0	0	0	0	0	0	0	0	0	18	0
Root-associated	Fungi	Ascomycota	Sordariomycetes	Glomerellales	Plectosphaerellaceae	Chordomyces	Chordomyces antarcticum	0	0	0	0	0	0	0	265	29	0	0	0	0	0	0
Root-associated	Bacteria	Bacteroidota	Flavobacteriia	Flavobacteriales	Weeksellaceae	Chryseobacterium	Chryseobacterium kwangjuense	0	0	0	0	0	0	0	0	0	0	0	10	0	0	0
Root-associated	Bacteria	Bacteroidota	Flavobacteriia	Flavobacteriales	Weeksellaceae	Chryseobacterium	Chryseobacterium piperi	0	39	0	0	0	0	0	0	0	0	0	0	0	0	0
Root-associated	Fungi	Ascomycota	Eurotiomycetes	Onygenales	Onygenaceae	Chrysosporium	Chrysosporium sp.	0	44	0	0	79	300	0	814	43	731	0	0	117	19	0
Root-associated	Bacteria	Verrucomicrobiota	Spartobacteria	Chthoniobacterales	Chthoniobacteraceae	Chthoniobacter	Chthoniobacter flavus	12	0	0	0	0	0	0	0	0	0	0	0	0	0	0
Root-associated	Fungi	Mucoromycota	Mucoromycetes	Mucorales	Lichtheimiaceae	Circinella	Circinella lacrymispora	0	0	0	0	0	0	0	0	0	0	0	0	0	13	0
Root-associated	Fungi	Ascomycota	Leotiomycetes	Helotiales	Helotiales incertae sedis	Cistella	Cistella sp.	0	43	0	0	0	0	0	0	0	0	0	0	0	0	0
Root-associated	Bacteria	Pseudomonadota	Gammaproteobacteria	Enterobacterales	Enterobacteriaceae	Citrobacter	Citrobacter werkmanii	0	0	0	0	0	0	0	0	0	11	0	0	0	0	0
Root-associated	Fungi	Ascomycota	Eurotiomycetes	Chaetothyriales	Herpotrichiellaceae	Cladophialophora	Cladophialophora sp.	0	0	0	0	282	239	0	0	0	58	0	0	0	0	75
Root-associated	Fungi	Ascomycota	Sordariomycetes	Sordariales	Podosporaceae	Cladorrhinum	Cladorrhinum hyalocarpum	0	0	0	0	0	0	0	15	0	0	0	0	0	0	0
Root-associated	Fungi	Ascomycota	Sordariomycetes	Sordariales	Podosporaceae	Cladorrhinum	Cladorrhinum sp.	0	0	0	0	0	0	0	0	0	0	0	0	19	0	0
Root-associated	Fungi	Ascomycota	Dothideomycetes	Cladosporiales	Cladosporiaceae	Cladosporium	Cladosporium cladosporioides	0	0	0	0	0	0	0	0	0	0	0	10	0	0	0
Root-associated	Fungi	Ascomycota	Dothideomycetes	Cladosporiales	Cladosporiaceae	Cladosporium	Cladosporium delicatulum	169	315	450	39	166	1073	0	783	1163	801	158	4324	456	1484	751
Root-associated	Fungi	Ascomycota	Dothideomycetes	Cladosporiales	Cladosporiaceae	Cladosporium	Cladosporium fusiforme	0	0	0	0	0	0	0	20	0	0	0	0	225	0	0
Root-associated	Fungi	Ascomycota	Dothideomycetes	Cladosporiales	Cladosporiaceae	Cladosporium	Cladosporium herbarum	0	10	29	0	11	46	0	57	90	33	0	281	22	112	59
Root-associated	Fungi	Ascomycota	Dothideomycetes	Cladosporiales	Cladosporiaceae	Cladosporium	Cladosporium langeronii	0	0	0	0	0	0	0	0	0	0	125	0	93	0	0
Root-associated	Fungi	Ascomycota	Dothideomycetes	Cladosporiales	Cladosporiaceae	Cladosporium	Cladosporium ramotenellum	0	0	0	0	0	0	0	0	0	0	0	0	68	0	0
Root-associated	Fungi	Ascomycota	Dothideomycetes	Cladosporiales	Cladosporiaceae	Cladosporium	Cladosporium sp.	63	74	42	22	19	342	132	182	292	210	97	1016	243	355	0
Root-associated	Fungi	Basidiomycota	Agaricomycetes	Agaricales	Clavariaceae	Clavaria	Clavaria sp.	0	0	0	0	0	0	0	0	0	0	0	0	0	0	61
Root-associated	Fungi	Basidiomycota	Agaricomycetes	Agaricales	Clavariaceae	Clavaria	Clavaria tenuipes	0	0	0	0	0	0	0	0	0	0	0	0	0	0	73
Root-associated	Fungi	Basidiomycota	Agaricomycetes	Agaricales	Entolomataceae	Clitopilus	Clitopilus sp.	0	0	0	0	0	0	0	0	0	141	0	0	0	0	0
Root-associated	Bacteria	Bacteroidota	Flavobacteriia	Flavobacteriales	Weeksellaceae	Cloacibacterium	Cloacibacterium normanense	0	0	15	0	0	0	0	0	0	0	0	0	0	0	0
Root-associated	Fungi	Ascomycota	Sordariomycetes	Hypocreales	Bionectriaceae	Clonostachys	Clonostachys rosea	0	263	0	0	65	24	0	41	34	180	0	114	946	61	31
Root-associated	Fungi	Ascomycota	Sordariomycetes	Hypocreales	Bionectriaceae	Clonostachys	Clonostachys sp.	0	415	0	82	144	177	0	50	373	320	0	72	3814	200	121
Root-associated	Bacteria	Bacillota	Clostridia	Eubacteriales	Clostridiaceae	Clostridium	Clostridium tetanomorphum	0	0	17	0	0	0	0	0	0	0	0	0	0	0	0
Root-associated	Bacteria	Bacillota	Clostridia	Eubacteriales	Clostridiaceae	Clostridium	Clostridium vincentii	0	0	45	0	0	0	0	0	0	0	0	0	0	0	0
Root-associated	Bacteria	Pseudomonadota	Gammaproteobacteria	Lysobacterales	Lysobacteraceae	Cognatilysobacter	Cognatilysobacter xinjiangensis	0	0	24	0	0	0	0	0	12	0	0	0	0	0	0
Root-associated	Fungi	Ascomycota	Sordariomycetes	Glomerellales	Glomerellaceae	Colletotrichum	Colletotrichum destructivum	0	0	0	0	0	0	0	0	0	53	0	0	0	0	0
Root-associated	Fungi	Ascomycota	Sordariomycetes	Glomerellales	Glomerellaceae	Colletotrichum	Colletotrichum gloeosporioides	0	0	40	0	0	0	22	0	0	0	12	0	0	0	0
Root-associated	Bacteria	Pseudomonadota	Betaproteobacteria	Burkholderiales	Oxalobacteraceae	Collimonas	Collimonas arenae	0	0	0	0	0	0	0	0	0	0	42	0	0	0	0
Root-associated	Bacteria	Actinomycetota	Thermoleophilia	Solirubrobacterales	Conexibacteraceae	Conexibacter	Conexibacter arvalis	223	622	405	219	824	0	0	26	0	228	315	480	54	59	22
Root-associated	Bacteria	Actinomycetota	Thermoleophilia	Solirubrobacterales	Conexibacteraceae	Conexibacter	Conexibacter woesei	0	0	0	0	0	0	0	0	0	0	22	0	0	0	0
Root-associated	Fungi	Ascomycota	Dothideomycetes	Dothideomycetes incertae sedis	Dothideomycetes incertae sedis	Coniosporium	Coniosporium sp.	0	0	0	0	0	51	0	29	29	12	0	120	93	0	30
Root-associated	Fungi	Ascomycota	Dothideomycetes	Pleosporales	Coniothyriaceae	Coniothyrium	Coniothyrium sp.	0	0	0	0	0	0	0	0	0	0	0	13	0	0	0
Root-associated	Fungi	Basidiomycota	Agaricomycetes	Agaricales	Bolbitiaceae	Conocybe	Conocybe semiglobata	0	64	0	0	0	0	0	0	0	0	0	0	0	0	0
Root-associated	Fungi	Basidiomycota	Agaricomycetes	Agaricales	Bolbitiaceae	Conocybe	Conocybe subpubescens	0	2357	0	0	0	0	0	0	0	0	0	0	0	0	0
Root-associated	Fungi	Basidiomycota	Agaricomycetes	Agaricales	Psathyrellaceae	Coprinopsis	Coprinopsis ochraceolanata	0	0	0	0	0	0	0	0	0	0	0	0	158	0	0
Root-associated	Fungi	Basidiomycota	Agaricomycetes	Agaricales	Psathyrellaceae	Coprinopsis	Coprinopsis phlyctidospora	0	0	0	0	45	0	0	0	0	0	0	0	0	0	0
Root-associated	Fungi	Basidiomycota	Agaricomycetes	Agaricales	Psathyrellaceae	Coprinopsis	Coprinopsis pseudofriesii	0	0	0	0	0	0	0	0	0	0	0	440	0	0	0
Root-associated	Fungi	Basidiomycota	Agaricomycetes	Agaricales	Psathyrellaceae	Coprinopsis	Coprinopsis sp.	0	0	0	0	0	0	0	0	0	0	0	34	0	0	0
Root-associated	Fungi	Basidiomycota	Agaricomycetes	Agaricales	Agaricaceae	Coprinus	Coprinus sp.	0	0	0	0	155	0	0	0	0	0	0	0	0	0	0
Root-associated	Fungi	Ascomycota	Sordariomycetes	Hypocreales	Cordycipitaceae	Cordyceps	Cordyceps sp.	0	0	262	0	16	66	0	30	0	212	0	0	38	167	10
Root-associated	Bacteria	Actinomycetota	Actinomycetes	Mycobacteriales	Corynebacteriaceae	Corynebacterium	Corynebacterium efficiens	0	0	137	0	0	0	0	0	0	0	0	0	0	0	0
Root-associated	Bacteria	Actinomycetota	Actinomycetes	Mycobacteriales	Corynebacteriaceae	Corynebacterium	Corynebacterium jeikeium	0	0	18	0	0	0	0	0	0	0	0	0	0	0	0
Root-associated	Bacteria	Actinomycetota	Actinomycetes	Mycobacteriales	Corynebacteriaceae	Corynebacterium	Corynebacterium tuberculostearicum	0	0	31	11	0	0	0	0	0	0	0	0	0	0	0
Root-associated	Fungi	Ascomycota	Sordariomycetes	Hypocreales	Nectriaceae	Cosmospora	Cosmospora sp.	0	0	0	0	0	0	0	0	0	41	484	0	0	0	0
Root-associated	Bacteria	Pseudomonadota	Gammaproteobacteria	Legionellales	Coxiellaceae	Coxiella	Coxiella burnetii	0	0	0	11	0	0	0	0	0	0	0	0	0	0	0
Root-associated	Bacteria	Pseudomonadota	Alphaproteobacteria	Acetobacterales	Acetobacteraceae	Craurococcus	Craurococcus roseus	50	67	14	63	0	0	0	0	0	41	24	159	0	0	0
Root-associated	Bacteria	Actinomycetota	Actinomycetes	Micrococcales	Microbacteriaceae	Cryocola	Cryocola sp.	0	0	0	0	0	0	0	0	0	0	53	0	0	0	0
Root-associated	Fungi	Basidiomycota	Agaricomycetes	Agaricales	Physalacriaceae	Cryptomarasmius	Cryptomarasmius corbariensis	0	0	11	0	0	0	0	0	0	0	0	0	0	0	0
Root-associated	Bacteria	Actinomycetota	Actinomycetes	Cryptosporangiales	Cryptosporangiaceae	Cryptosporangium	Cryptosporangium minutisporangium	0	0	0	0	0	0	0	0	0	25	0	0	0	0	0
Root-associated	Bacteria	Actinomycetota	Actinomycetes	Cryptosporangiales	Cryptosporangiaceae	Cryptosporangium	Cryptosporangium mongoliense	0	10	0	0	0	0	0	0	0	74	0	0	0	0	0
Root-associated	Fungi	Basidiomycota	Tremellomycetes	Trichosporonales	Tetragoniomycetaceae	Cryptotrichosporon	Cryptotrichosporon sp.	0	0	0	0	0	0	0	0	0	0	0	0	0	296	0
Root-associated	Bacteria	Pseudomonadota	Alphaproteobacteria	Hyphomicrobiales	Devosiaceae	Cucumibacter	Cucumibacter marinus	0	0	29	0	0	0	0	0	0	0	55	13	0	0	0
Root-associated	Fungi	Mucoromycota	Mucoromycetes	Mucorales	Cunninghamellaceae	Cunninghamella	Cunninghamella elegans	0	45	0	0	0	15	0	0	0	111	0	0	0	76	0
Root-associated	Bacteria	Pseudomonadota	Betaproteobacteria	Burkholderiales	Comamonadaceae	Curvibacter	Curvibacter delicatus	0	0	10	0	0	0	0	0	0	0	0	0	0	0	0
Root-associated	Bacteria	Pseudomonadota	Betaproteobacteria	Burkholderiales	Comamonadaceae	Curvibacter	Curvibacter fontanus	101	31	88	51	0	0	0	0	0	57	42	97	0	0	0
Root-associated	Fungi	Basidiomycota	Microbotryomycetes	Microbotryomycetes incertae sedis	Microbotryomycetes incertae sedis	Curvibasidium	Curvibasidium cygneicollum	0	0	0	0	0	0	0	0	0	0	0	0	0	123	0
Root-associated	Fungi	Basidiomycota	Microbotryomycetes	Microbotryomycetes incertae sedis	Microbotryomycetes incertae sedis	Curvibasidium	Curvibasidium pallidicorallinum	0	0	0	0	0	0	0	0	0	0	0	0	0	240	0
Root-associated	Fungi	Ascomycota	Dothideomycetes	Pleosporales	Pleosporaceae	Curvularia	Curvularia tsudae	0	0	0	0	15	0	0	0	17	0	0	0	0	0	0
Root-associated	Fungi	Basidiomycota	Tremellomycetes	Trichosporonales	Trichosporonaceae	Cutaneotrichosporon	Cutaneotrichosporon dermatis	0	0	0	0	0	0	0	0	0	0	0	0	0	109	0
Root-associated	Fungi	Basidiomycota	Tremellomycetes	Trichosporonales	Trichosporonaceae	Cutaneotrichosporon	Cutaneotrichosporon moniliiforme	0	0	0	0	0	0	0	0	0	0	0	0	0	37	0
Root-associated	Fungi	Basidiomycota	Tremellomycetes	Trichosporonales	Trichosporonaceae	Cutaneotrichosporon	Cutaneotrichosporon mucoides	0	0	0	0	0	0	0	77	0	0	0	0	0	0	0
Root-associated	Fungi	Basidiomycota	Tremellomycetes	Trichosporonales	Trichosporonaceae	Cutaneotrichosporon	Cutaneotrichosporon terricola	0	0	0	0	0	0	0	0	0	30	0	0	0	0	0
Root-associated	Bacteria	Actinomycetota	Actinomycetes	Propionibacteriales	Propionibacteriaceae	Cutibacterium	Cutibacterium acnes	0	0	974	214	127	0	0	0	0	10	83	0	0	0	0
Root-associated	Fungi	Bacillariophyta	Bacillariophyceae	Bacillariales	Bacillariaceae	Cylindrotheca	Cylindrotheca sp.	10	0	0	0	0	0	0	0	0	0	0	0	0	0	0
Root-associated	Fungi	Ascomycota	Eurotiomycetes	Chaetothyriales	Cyphellophoraceae	Cyphellophora	Cyphellophora aestiva	0	0	0	0	0	0	0	127	0	0	0	0	0	0	0
Root-associated	Fungi	Ascomycota	Eurotiomycetes	Chaetothyriales	Cyphellophoraceae	Cyphellophora	Cyphellophora sp.	10	0	0	0	0	0	0	0	75	0	0	0	0	0	0
Root-associated	Fungi	Basidiomycota	Cystobasidiomycetes	Cystobasidiales	Cystobasidiaceae	Cystobasidium	Cystobasidium sp.	0	0	0	0	0	0	0	23	0	0	0	0	0	0	0
Root-associated	Bacteria	Bacillota	Bacilli	Bacillales	Bacillaceae	Cytobacillus	Cytobacillus firmus	0	25	0	0	0	0	0	0	0	0	12	31	0	0	0
Root-associated	Fungi	Ascomycota	Sordariomycetes	Hypocreales	Nectriaceae	Dactylonectria	Dactylonectria alcacerensis	67	78	0	0	264	97	0	666	155	250	1316	248	4243	342	156
Root-associated	Fungi	Ascomycota	Sordariomycetes	Hypocreales	Nectriaceae	Dactylonectria	Dactylonectria hordeicola	0	0	0	0	0	0	0	0	0	0	0	10	0	0	11
Root-associated	Fungi	Ascomycota	Sordariomycetes	Hypocreales	Nectriaceae	Dactylonectria	Dactylonectria macrodidyma	0	0	0	0	0	0	0	0	0	0	0	0	0	0	50
Root-associated	Fungi	Ascomycota	Sordariomycetes	Hypocreales	Nectriaceae	Dactylonectria	Dactylonectria sp.	0	0	0	0	0	0	0	0	0	0	0	0	10	0	0
Root-associated	Bacteria	Actinomycetota	Actinomycetes	Micromonosporales	Micromonosporaceae	Dactylosporangium	Dactylosporangium aurantiacum	0	10	10	0	27	0	0	0	0	0	0	11	0	0	0
Root-associated	Bacteria	Actinomycetota	Actinomycetes	Micromonosporales	Micromonosporaceae	Dactylosporangium	Dactylosporangium fulvum	10	0	0	13	11	0	0	0	0	0	15	0	0	0	0
Root-associated	Bacteria	Actinomycetota	Actinomycetes	Micromonosporales	Micromonosporaceae	Dactylosporangium	Dactylosporangium luteum	0	0	0	0	11	0	0	0	0	0	0	0	0	0	0
Root-associated	Fungi	Ascomycota	Sordariomycetes	Xylariales	Hypoxylaceae	Daldinia	Daldinia sp.	0	0	0	0	0	0	0	82	0	0	0	136	0	0	0
Root-associated	Fungi	Ascomycota	Dothideomycetes	Pleosporales	Lentitheciaceae	Darksidea	Darksidea delta	111	140	0	0	10	0	0	0	0	0	0	0	34	24	50
Root-associated	Fungi	Ascomycota	Dothideomycetes	Pleosporales	Lentitheciaceae	Darksidea	Darksidea sp.	228	438	333	0	75	0	0	0	0	0	191	0	131	267	279
Root-associated	Bacteria	Pseudomonadota	Betaproteobacteria	Rhodocyclales	Azonexaceae	Dechloromonas	Dechloromonas agitata	0	0	10	0	0	0	0	0	0	0	0	0	0	0	0
Root-associated	Bacteria	Pseudomonadota	Betaproteobacteria	Rhodocyclales	Azonexaceae	Dechloromonas	Dechloromonas hortensis	0	0	11	0	0	0	0	0	0	0	0	0	0	0	0
Root-associated	Bacteria	Pseudomonadota	Betaproteobacteria	Rhodocyclales	Azonexaceae	Dechloromonas	Dechloromonas sp.	13	17	0	0	0	0	0	0	0	0	0	0	0	0	0
Root-associated	Bacteria	Pseudomonadota	Betaproteobacteria	Nitrosomonadales	Sterolibacteriaceae	Denitratisoma	Denitratisoma sp.	0	0	0	46	0	0	0	0	0	11	303	0	0	0	0
Root-associated	Bacteria	Pseudomonadota	Alphaproteobacteria	Hyphomicrobiales	Devosiaceae	Devosia	Devosia chinhatensis	0	0	0	0	0	0	0	0	0	0	11	0	0	0	0
Root-associated	Bacteria	Pseudomonadota	Alphaproteobacteria	Hyphomicrobiales	Devosiaceae	Devosia	Devosia enhydra	24	102	26	30	22	0	0	0	0	118	91	173	0	16	0
Root-associated	Bacteria	Pseudomonadota	Alphaproteobacteria	Hyphomicrobiales	Devosiaceae	Devosia	Devosia insulae	51	48	0	15	17	0	0	0	0	75	42	13	0	0	0
Root-associated	Bacteria	Pseudomonadota	Alphaproteobacteria	Hyphomicrobiales	Devosiaceae	Devosia	Devosia limi	0	0	29	0	0	0	0	0	0	0	0	0	0	0	0
Root-associated	Bacteria	Pseudomonadota	Alphaproteobacteria	Hyphomicrobiales	Devosiaceae	Devosia	Devosia sp.	17	10	30	0	0	0	0	0	0	0	11	0	0	0	0
Root-associated	Bacteria	Pseudomonadota	Alphaproteobacteria	Hyphomicrobiales	Devosiaceae	Devosia	Devosia submarina	0	0	12	0	0	0	0	0	0	0	0	0	0	0	0
Root-associated	Fungi	Ascomycota	Dothideomycetes	Mycosphaerellales	Teratosphaeriaceae	Devriesia	Devriesia sp.	0	0	0	0	0	0	0	0	0	0	0	0	0	49	0
Root-associated	Fungi	Ascomycota	Sordariomycetes	Diaporthales	Diaporthaceae	Diaporthe	Diaporthe hongkongensis	1485	25	0	0	0	0	0	0	13	0	0	0	0	0	0
Root-associated	Fungi	Ascomycota	Sordariomycetes	Diaporthales	Diaporthaceae	Diaporthe	Diaporthe sp.	216	0	0	0	0	0	0	0	0	0	0	0	0	0	0
Root-associated	Fungi	Ascomycota	Sordariomycetes	Sordariales	Chaetomiaceae	Dichotomopilus	Dichotomopilus sp.	0	0	0	0	0	0	0	0	0	0	0	13	0	24	0
Root-associated	Fungi	Ascomycota	Dothideomycetes	Pleosporales	Dictyosporiaceae	Dictyosporium	Dictyosporium strelitziae	0	0	0	0	0	0	0	0	139	0	0	0	0	0	0
Root-associated	Fungi	Ascomycota	Dothideomycetes	Pleosporales	Didymellaceae	Didymella	Didymella pinodella	0	0	0	0	0	25	0	0	0	0	0	0	0	0	0
Root-associated	Fungi	Ascomycota	Dothideomycetes	Pleosporales	Didymellaceae	Didymella	Didymella sp.	10	0	0	0	0	70	0	0	0	0	0	12	0	0	35
Root-associated	Fungi	Basidiomycota	Tremellomycetes	Tremellales	Bulleribasidiaceae	Dioszegia	Dioszegia sp.	0	0	0	0	0	0	0	0	0	0	0	27	0	0	0
Root-associated	Fungi	Ascomycota	Sordariomycetes	Sordariomycetidae incertae sedis	Sordariomycetidae incertae sedis	Distoseptispora	Distoseptispora sp.	0	0	0	0	0	563	0	0	0	0	0	0	0	0	0
Root-associated	Fungi	Mucoromycota	Glomeromycetes	Diversisporales	Diversisporaceae	Diversispora	Diversispora sp.	0	0	0	0	0	10	0	0	0	0	0	0	0	0	0
Root-associated	Bacteria	Pseudomonadota	Gammaproteobacteria	Lysobacterales	Rhodanobacteraceae	Dokdonella	Dokdonella fugitiva	0	0	0	0	0	0	0	0	0	0	25	0	0	0	0
Root-associated	Bacteria	Pseudomonadota	Gammaproteobacteria	Lysobacterales	Rhodanobacteraceae	Dokdonella	Dokdonella sp.	13	0	0	0	0	0	0	0	0	0	0	0	0	0	0
Root-associated	Fungi	Mucoromycota	Glomeromycetes	Glomerales	Glomeraceae	Dominikia	Dominikia aurea	0	0	0	0	0	0	0	0	12	0	213	29	1028	221	0
Root-associated	Fungi	Mucoromycota	Glomeromycetes	Glomerales	Glomeraceae	Dominikia	Dominikia compressa	0	0	0	0	10	0	0	0	0	0	0	0	0	0	0
Root-associated	Fungi	Mucoromycota	Glomeromycetes	Glomerales	Glomeraceae	Dominikia	Dominikia duoreactiva	0	0	0	0	0	0	0	0	0	0	112	0	0	26	0
Root-associated	Bacteria	Pseudomonadota	Alphaproteobacteria	Rhodospirillales	Dongiaceae	Dongia	Dongia mobilis	0	0	0	33	0	0	0	0	0	0	0	0	0	0	0
Root-associated	Fungi	Ascomycota	Dothideomycetes	Dothideales	Dothioraceae	Dothiora	Dothiora sp.	0	0	324	0	0	0	0	11	0	0	750	0	12	10667	0
Root-associated	Fungi	Ascomycota	Sordariomycetes	Hypocreales	Ophiocordycipitaceae	Drechmeria	Drechmeria campanulata	0	0	0	0	0	38	0	0	0	0	0	0	0	0	0
Root-associated	Fungi	Ascomycota	Orbiliomycetes	Orbiliales	Orbiliaceae	Drechslerella	Drechslerella dactyloides	0	0	0	0	0	0	0	0	15	0	0	25	0	0	0
Root-associated	Bacteria	Bacteroidota	Cytophagia	Cytophagales	Spirosomataceae	Dyadobacter	Dyadobacter hamtensis	0	0	0	0	0	0	0	0	0	0	0	33	0	0	0
Root-associated	Bacteria	Bacteroidota	Cytophagia	Cytophagales	Spirosomataceae	Dyadobacter	Dyadobacter psychrophilus	11	0	0	0	0	0	0	0	0	0	0	0	0	0	0
Root-associated	Bacteria	Bacteroidota	Cytophagia	Cytophagales	Spirosomataceae	Dyadobacter	Dyadobacter sp.	0	0	0	0	0	0	0	0	0	0	0	22	0	0	0
Root-associated	Bacteria	Pseudomonadota	Gammaproteobacteria	Lysobacterales	Rhodanobacteraceae	Dyella	Dyella sp.	0	0	26	0	0	0	0	0	0	16	0	0	0	0	0
Root-associated	Bacteria	Pseudomonadota	Alphaproteobacteria	Hyphomicrobiales	NA	Enhydrobacter	Enhydrobacter aerosaccus	518	935	819	1278	722	13	80	183	49	1259	2029	1425	74	225	69
Root-associated	Fungi	Ascomycota	Sordariomycetes	Xylariales	Xylariaceae	Entoleuca	Entoleuca sp.	0	0	0	0	0	0	0	0	0	0	109	0	0	0	0
Root-associated	Fungi	Basidiomycota	Agaricomycetes	Agaricales	Entolomataceae	Entoloma	Entoloma defibulatum	0	0	0	0	10	0	0	0	0	0	0	0	0	0	0
Root-associated	Fungi	Basidiomycota	Agaricomycetes	Agaricales	Entolomataceae	Entoloma	Entoloma graphitipes	0	0	0	0	0	0	0	0	0	0	0	0	68	0	0
Root-associated	Fungi	Mucoromycota	Glomeromycetes	Entrophosporales	Entrophosporaceae	Entrophospora	Entrophospora lamellosa	0	0	0	0	0	0	0	0	0	0	12	0	0	0	0
Root-associated	Fungi	Mucoromycota	Glomeromycetes	Entrophosporales	Entrophosporaceae	Entrophospora	Entrophospora sp.	0	0	0	0	0	0	0	54	43	0	375	183	0	302	0
Root-associated	Bacteria	Pseudomonadota	Betaproteobacteria	Burkholderiales	Alcaligenaceae	Eoetvoesiella	Eoetvoesiella caeni	24	23	0	0	14	0	0	0	0	0	185	0	0	0	0
Root-associated	Fungi	Ascomycota	Dothideomycetes	Pleosporales	Didymellaceae	Epicoccum	Epicoccum nigrum	0	0	0	0	0	49	0	23	0	0	0	0	0	0	0
Root-associated	Fungi	Ascomycota	Dothideomycetes	Pleosporales	Didymellaceae	Epicoccum	Epicoccum sp.	0	0	0	0	0	0	0	0	0	0	0	14	0	0	0
Root-associated	Bacteria	Bacteroidota	Flavobacteriia	Flavobacteriales	Weeksellaceae	Epilithonimonas	Epilithonimonas sp.	0	0	0	13	0	0	0	0	0	0	0	0	0	0	0
Root-associated	Bacteria	Pseudomonadota	Gammaproteobacteria	Enterobacterales	Erwiniaceae	Erwinia	Erwinia billingiae	0	0	0	0	36	0	0	0	0	0	0	0	0	0	0
Root-associated	Fungi	Ascomycota	Leotiomycetes	Erysiphales	Erysiphaceae	Erysiphe	Erysiphe euonymicola	0	0	0	0	0	0	243	0	0	0	0	0	0	0	0
Root-associated	Bacteria	Pseudomonadota	Alphaproteobacteria	Sphingomonadales	Erythrobacteraceae	Erythrobacter	Erythrobacter dokdonensis	0	0	13	0	0	0	0	0	0	0	0	0	0	0	0
Root-associated	Bacteria	Pseudomonadota	Alphaproteobacteria	Sphingomonadales	Erythrobacteraceae	Erythrobacter	Erythrobacter donghaensis	14	0	15	0	0	0	0	0	0	0	0	0	0	0	0
Root-associated	Bacteria	Pseudomonadota	Alphaproteobacteria	Sphingomonadales	Erythrobacteraceae	Erythrobacter	Erythrobacter sanguineus	0	0	0	0	0	0	0	0	0	13	0	0	0	0	0
Root-associated	Bacteria	Pseudomonadota	Alphaproteobacteria	Sphingomonadales	Erythrobacteraceae	Erythrobacter	Erythrobacter tepidarius	0	0	36	0	0	0	0	0	0	60	0	0	0	0	0
Root-associated	Fungi	Basidiomycota	Cystobasidiomycetes	Erythrobasidiales	Erythrobasidiaceae	Erythrobasidium	Erythrobasidium sp.	0	0	0	0	0	0	0	44	0	0	0	0	313	0	0
Root-associated	Fungi	Ascomycota	Eurotiomycetes	Chaetothyriales	Herpotrichiellaceae	Exophiala	Exophiala sp.	91	62	0	0	464	200	0	0	19	245	289	101	111	22	0
Root-associated	Bacteria	Pseudomonadota	Alphaproteobacteria	Acetobacterales	Roseomonadaceae	Falsiroseomonas	Falsiroseomonas riguiloci	0	0	31	0	0	0	0	0	0	84	0	0	0	0	0
Root-associated	Fungi	Basidiomycota	Ustilaginomycetes	Ustilaginales	Ustilaginaceae	Farysia	Farysia setubalensis	0	0	0	0	0	0	0	0	0	0	82	0	0	0	0
Root-associated	Fungi	Basidiomycota	Tremellomycetes	Filobasidiales	Filobasidiaceae	Filobasidium	Filobasidium magnum	0	0	0	0	0	0	0	0	0	0	0	21	0	0	0
Root-associated	Fungi	Basidiomycota	Tremellomycetes	Filobasidiales	Filobasidiaceae	Filobasidium	Filobasidium sp.	0	0	0	0	0	0	0	0	0	0	0	0	0	38	0
Root-associated	Fungi	Basidiomycota	Tremellomycetes	Filobasidiales	Filobasidiaceae	Filobasidium	Filobasidium stepposum	0	0	0	0	0	0	0	0	0	0	0	13	0	0	0
Root-associated	Bacteria	Pseudomonadota	Alphaproteobacteria	Hyphomicrobiales	Hyphomicrobiaceae	Filomicrobium	Filomicrobium fusiforme	10	0	0	35	0	0	0	0	0	0	76	0	0	0	0
Root-associated	Bacteria	Actinomycetota	Actinomycetes	Actinomycetales	Actinomycetaceae	Flaviflexus	Flaviflexus huanghaiensis	0	0	10	0	0	0	0	0	0	0	0	0	0	0	0
Root-associated	Bacteria	Bacteroidota	Chitinophagia	Chitinophagales	Chitinophagaceae	Flavisolibacter	Flavisolibacter sp.	228	15	36	82	0	0	0	0	0	45	0	146	0	10	0
Root-associated	Bacteria	Bacteroidota	Chitinophagia	Chitinophagales	Chitinophagaceae	Flavitalea	Flavitalea gansuensis	10	14	0	0	0	0	0	0	0	0	0	40	0	22	0
Root-associated	Bacteria	Bacteroidota	Flavobacteriia	Flavobacteriales	Flavobacteriaceae	Flavobacterium	Flavobacterium aquidurense	0	0	0	0	42	0	0	0	0	0	0	0	0	0	0
Root-associated	Bacteria	Bacteroidota	Flavobacteriia	Flavobacteriales	Flavobacteriaceae	Flavobacterium	Flavobacterium columnare	0	0	0	0	0	0	0	0	0	10	0	0	0	0	0
Root-associated	Bacteria	Bacteroidota	Flavobacteriia	Flavobacteriales	Flavobacteriaceae	Flavobacterium	Flavobacterium degerlachei	126	31	84	54	85	0	0	0	0	59	12	75	0	0	10
Root-associated	Bacteria	Bacteroidota	Flavobacteriia	Flavobacteriales	Flavobacteriaceae	Flavobacterium	Flavobacterium ginsenosidimutans	0	0	0	0	0	0	0	0	0	38	0	0	0	0	0
Root-associated	Bacteria	Bacteroidota	Flavobacteriia	Flavobacteriales	Flavobacteriaceae	Flavobacterium	Flavobacterium hauense	0	10	78	0	0	0	0	0	0	0	0	20	0	0	0
Root-associated	Bacteria	Bacteroidota	Flavobacteriia	Flavobacteriales	Flavobacteriaceae	Flavobacterium	Flavobacterium myungsuense	0	66	0	0	0	0	0	0	0	0	0	0	0	0	0
Root-associated	Bacteria	Bacteroidota	Flavobacteriia	Flavobacteriales	Flavobacteriaceae	Flavobacterium	Flavobacterium oncorhynchi	0	35	0	0	0	0	0	0	0	0	0	0	0	0	0
Root-associated	Bacteria	Bacteroidota	Flavobacteriia	Flavobacteriales	Flavobacteriaceae	Flavobacterium	Flavobacterium pectinovorum	11	89	0	0	10	0	0	0	0	0	0	0	0	0	0
Root-associated	Bacteria	Bacteroidota	Flavobacteriia	Flavobacteriales	Flavobacteriaceae	Flavobacterium	Flavobacterium reichenbachii	0	0	15	0	0	0	0	0	0	0	0	0	0	0	0
Root-associated	Bacteria	Bacteroidota	Flavobacteriia	Flavobacteriales	Flavobacteriaceae	Flavobacterium	Flavobacterium sp.	0	113	10	0	0	0	0	0	0	20	0	25	0	0	0
Root-associated	Bacteria	Bacteroidota	Flavobacteriia	Flavobacteriales	Flavobacteriaceae	Flavobacterium	Flavobacterium subsaxonicum	0	0	0	0	0	0	0	0	0	0	0	10	0	0	0
Root-associated	Bacteria	Bacteroidota	Flavobacteriia	Flavobacteriales	Flavobacteriaceae	Flavobacterium	Flavobacterium succinicans	13	24	0	0	0	0	0	0	0	0	0	0	0	0	0
Root-associated	Bacteria	Actinomycetota	Actinomycetes	Micrococcales	Dermacoccaceae	Flexivirga	Flexivirga alba	0	0	12	0	0	0	0	0	0	0	0	0	0	0	0
Root-associated	Bacteria	Actinomycetota	Actinomycetes	Propionibacteriales	Nocardioidaceae	Flindersiella	Flindersiella endophytica	0	0	66	0	10	0	0	0	0	41	0	75	0	0	0
Root-associated	Fungi	Basidiomycota	Agaricomycetes	Polyporales	Fomitopsidaceae	Fomitopsis	Fomitopsis sp.	0	0	0	0	0	0	0	21	0	0	0	0	0	0	0
Root-associated	Bacteria	Actinomycetota	Actinomycetes	Frankiales	Frankiaceae	Frankia	Frankia sp.	126	54	264	99	77	0	0	0	0	452	40	129	0	10	0
Root-associated	Bacteria	Actinomycetota	Actinomycetes	Micrococcales	Microbacteriaceae	Frigoribacterium	Frigoribacterium sp.	0	0	16	0	0	0	0	0	0	0	0	0	0	0	0
Root-associated	Fungi	Mucoromycota	Glomeromycetes	Glomerales	Glomeraceae	Funneliformis	Funneliformis mosseae	0	0	0	0	0	0	264	0	28	0	0	0	0	0	0
Root-associated	Fungi	Mucoromycota	Glomeromycetes	Glomerales	Glomeraceae	Funneliformis	Funneliformis sp.	0	0	0	0	0	0	351	0	14	0	0	0	0	0	0
Root-associated	Fungi	Ascomycota	Sordariomycetes	Glomerellales	Plectosphaerellaceae	Furcasterigmium	Furcasterigmium furcatum	0	0	0	0	33	0	0	0	0	0	0	0	0	0	0
Root-associated	Fungi	Ascomycota	Sordariomycetes	Hypocreales	Hypocreales incertae sedis	Fusariella	Fusariella sp.	0	0	78	0	0	0	0	0	0	0	0	0	0	0	0
Root-associated	Fungi	Ascomycota	Sordariomycetes	Hypocreales	Nectriaceae	Fusarium	Fusarium chlamydosporum	886	514	433	74	331	1579	0	808	1784	3604	100	416	2561	125	226
Root-associated	Fungi	Ascomycota	Sordariomycetes	Hypocreales	Nectriaceae	Fusarium	Fusarium concolor	0	0	0	0	454	0	0	0	21	0	0	0	0	0	0
Root-associated	Fungi	Ascomycota	Sordariomycetes	Hypocreales	Nectriaceae	Fusarium	Fusarium equiseti	228	63	0	176	0	154	0	110	0	530	0	60	1609	368	34
Root-associated	Fungi	Ascomycota	Sordariomycetes	Hypocreales	Nectriaceae	Fusarium	Fusarium fujikuroi	33	47	0	0	224	482	0	545	356	317	0	64	75	117	42
Root-associated	Fungi	Ascomycota	Sordariomycetes	Hypocreales	Nectriaceae	Fusarium	Fusarium graminearum	47	12	0	0	0	51	0	33	55	164	0	0	0	0	0
Root-associated	Fungi	Ascomycota	Sordariomycetes	Hypocreales	Nectriaceae	Fusarium	Fusarium incarnatum	0	0	0	0	0	0	0	0	0	11	0	0	10	0	0
Root-associated	Fungi	Ascomycota	Sordariomycetes	Hypocreales	Nectriaceae	Fusarium	Fusarium keratoplasticum	14	0	0	0	0	47	0	40	0	0	0	0	167	0	0
Root-associated	Fungi	Ascomycota	Sordariomycetes	Hypocreales	Nectriaceae	Fusarium	Fusarium langsethiae	124	55	0	0	0	0	0	0	39	341	0	81	195	301	0
Root-associated	Fungi	Ascomycota	Sordariomycetes	Hypocreales	Nectriaceae	Fusarium	Fusarium nematophilum	0	0	0	0	0	144	0	13	10	0	0	0	1062	193	28
Root-associated	Fungi	Ascomycota	Sordariomycetes	Hypocreales	Nectriaceae	Fusarium	Fusarium oxysporum	209	287	391	28	634	2157	50	1297	1289	931	0	325	636	830	241
Root-associated	Fungi	Ascomycota	Sordariomycetes	Hypocreales	Nectriaceae	Fusarium	Fusarium proliferatum	338	351	12332	4865	786	627	9431	2806	390	480	7616	634	4205	3047	327
Root-associated	Fungi	Ascomycota	Sordariomycetes	Hypocreales	Nectriaceae	Fusarium	Fusarium sambucinum	218	0	0	0	32	234	0	173	272	511	0	0	0	0	203
Root-associated	Fungi	Ascomycota	Sordariomycetes	Hypocreales	Nectriaceae	Fusarium	Fusarium solani	0	0	0	0	48	0	0	73	39	0	26	0	284	40	0
Root-associated	Fungi	Ascomycota	Sordariomycetes	Hypocreales	Nectriaceae	Fusarium	Fusarium sp.	778	278	4707	1575	650	659	3681	2078	708	2232	2280	705	3114	2147	149
Root-associated	Fungi	Ascomycota	Sordariomycetes	Hypocreales	Nectriaceae	Fusarium	Fusarium tricinctum	0	0	0	0	0	0	0	0	0	0	0	72	0	0	0
Root-associated	Fungi	Ascomycota	Sordariomycetes	Magnaporthales	Magnaporthaceae	Gaeumannomyces	Gaeumannomyces sp.	0	0	0	0	12	10	0	51	0	0	0	0	0	0	0
Root-associated	Fungi	Basidiomycota	Agaricomycetes	Agaricales	Strophariaceae	Galerina	Galerina marginata	0	0	0	0	0	0	0	0	0	122	0	0	0	0	0
Root-associated	Fungi	Ascomycota	Sordariomycetes	Microascales	Microascaceae	Gamsia	Gamsia sp.	0	55	0	0	0	0	0	0	0	17	0	0	0	0	0
Root-associated	Fungi	Ascomycota	Eurotiomycetes	Sclerococcales	Sclerococcales incertae sedis	Gamsomyces	Gamsomyces longisporus	0	0	0	0	0	0	0	0	0	329	0	0	0	0	0
Root-associated	Fungi	Basidiomycota	Agaricomycetes	Geastrales	Geastraceae	Geastrum	Geastrum coronatum	0	0	0	0	0	0	0	0	0	0	0	0	0	55	0
Root-associated	Fungi	Basidiomycota	Agaricomycetes	Geastrales	Geastraceae	Geastrum	Geastrum triplex	0	0	0	0	0	0	0	75	0	0	0	0	0	0	0
Root-associated	Bacteria	Planctomycetota	Planctomycetia	Gemmatales	Gemmataceae	Gemmata	Gemmata sp.	0	0	36	0	0	0	0	0	0	0	0	0	0	0	0
Root-associated	Bacteria	Gemmatimonadota	Gemmatimonadia	Gemmatimonadales	Gemmatimonadaceae	Gemmatimonas	Gemmatimonas aurantiaca	10	0	0	0	0	0	0	0	0	0	0	0	0	0	0
Root-associated	Fungi	Ascomycota	Pezizomycetes	Pezizales	Pyronemataceae	Genea	Genea fragrans	0	0	0	0	65	0	0	0	0	0	0	0	0	0	0
Root-associated	Fungi	Basidiomycota	Tremellomycetes	Tremellales	Bulleraceae	Genolevuria	Genolevuria amylolytica	0	0	0	0	0	168	0	0	0	0	0	0	54	0	0
Root-associated	Fungi	Basidiomycota	Tremellomycetes	Tremellales	Bulleraceae	Genolevuria	Genolevuria sp.	0	0	0	0	0	284	0	36	0	0	559	0	0	0	0
Root-associated	Bacteria	Thermodesulfobacteriota	Desulfuromonadia	Geobacterales	Geobacteraceae	Geobacter	Geobacter psychrophilus	0	0	0	49	0	0	0	0	0	0	0	0	0	0	0
Root-associated	Bacteria	Actinomycetota	Actinomycetes	Geodermatophilales	Geodermatophilaceae	Geodermatophilus	Geodermatophilus arenarius	44	41	0	44	30	0	0	0	0	0	11	126	0	0	0
Root-associated	Bacteria	Actinomycetota	Actinomycetes	Geodermatophilales	Geodermatophilaceae	Geodermatophilus	Geodermatophilus obscurus	63	60	167	0	14	0	0	0	0	13	0	166	0	0	0
Root-associated	Bacteria	Actinomycetota	Actinomycetes	Geodermatophilales	Geodermatophilaceae	Geodermatophilus	Geodermatophilus ruber	30	41	0	0	0	0	0	0	0	0	0	138	0	0	0
Root-associated	Bacteria	Actinomycetota	Actinomycetes	Geodermatophilales	Geodermatophilaceae	Geodermatophilus	Geodermatophilus siccatus	0	27	88	13	21	0	0	0	0	0	0	17	0	0	0
Root-associated	Bacteria	Actinomycetota	Actinomycetes	Geodermatophilales	Geodermatophilaceae	Geodermatophilus	Geodermatophilus sp.	18	38	0	12	0	0	0	0	0	13	0	25	0	0	0
Root-associated	Fungi	Ascomycota	Geoglossomycetes	Geoglossales	Geoglossaceae	Geoglossum	Geoglossum sp.	0	0	0	0	0	0	0	0	0	15	0	0	0	0	0
Root-associated	Fungi	Ascomycota	Leotiomycetes	Thelebolales	Pseudeurotiaceae	Geomyces	Geomyces sp.	71	615	0	11	488	0	0	1256	35	0	434	0	127	202	23
Root-associated	Fungi	Ascomycota	Pezizomycetes	Pezizales	Pyronemataceae	Geopyxis	Geopyxis sp.	0	0	0	0	0	0	0	0	0	33	0	0	0	86	0
Root-associated	Fungi	Ascomycota	Sordariomycetes	Glomerellales	Plectosphaerellaceae	Gibellulopsis	Gibellulopsis nigrescens	23	0	0	0	0	879	0	558	29	105	65	0	1265	81	10
Root-associated	Fungi	Ascomycota	Sordariomycetes	Glomerellales	Plectosphaerellaceae	Gibellulopsis	Gibellulopsis serrae	0	0	0	0	0	121	0	0	0	0	0	0	675	0	0
Root-associated	Fungi	Ascomycota	Sordariomycetes	Hypocreales	Bionectriaceae	Gliomastix	Gliomastix murorum	0	0	0	0	0	0	0	0	12	0	0	0	0	0	0
Root-associated	Fungi	Basidiomycota	Agaricomycetes	Russulales	Lachnocladiaceae	Gloiothele	Gloiothele citrina	0	0	0	0	0	0	0	0	0	31	0	0	0	0	0
Root-associated	Fungi	Basidiomycota	Agaricomycetes	Russulales	Lachnocladiaceae	Gloiothele	Gloiothele lactescens	0	0	0	0	0	0	0	0	0	3197	0	0	0	0	0
Root-associated	Fungi	Basidiomycota	Agaricomycetes	Russulales	Lachnocladiaceae	Gloiothele	Gloiothele sp.	0	0	0	0	0	0	0	0	0	2710	0	0	0	0	0
Root-associated	Fungi	Mucoromycota	Glomeromycetes	Glomerales	Glomeraceae	Glomus	Glomus macrocarpum	0	49	0	0	0	0	0	0	0	0	124	0	0	0	0
Root-associated	Fungi	Mucoromycota	Glomeromycetes	Glomerales	Glomeraceae	Glomus	Glomus sp.	0	12	30	0	0	0	0	42	107	37	506	18	304	483	36
Root-associated	Fungi	Mucoromycota	Mucoromycetes	Mucorales	Cunninghamellaceae	Gongronella	Gongronella butleri	0	0	0	0	0	10	0	0	97	450	0	0	0	0	0
Root-associated	Fungi	Mucoromycota	Mucoromycetes	Mucorales	Cunninghamellaceae	Gongronella	Gongronella sp.	0	0	0	0	0	0	0	0	0	39	0	0	0	0	0
Root-associated	Bacteria	Actinomycetota	Actinomycetes	Mycobacteriales	Gordoniaceae	Gordonia	Gordonia malaquae	0	0	10	0	0	0	0	0	0	0	0	0	0	0	0
Root-associated	Bacteria	Acidobacteriota	Terriglobia	Terriglobales	Acidobacteriaceae	Granulicella	Granulicella aggregans	0	0	0	0	0	0	0	0	0	10	0	0	0	0	0
Root-associated	Bacteria	Acidobacteriota	Terriglobia	Terriglobales	Acidobacteriaceae	Granulicella	Granulicella paludicola	0	0	0	0	0	0	0	0	0	36	0	0	0	0	0
Root-associated	Fungi	Ascomycota	Sordariomycetes	Microascales	Graphiaceae	Graphium	Graphium basitruncatum	0	0	0	0	0	0	0	0	27	0	0	0	0	0	0
Root-associated	Fungi	Ascomycota	Sordariomycetes	Microascales	Graphiaceae	Graphium	Graphium penicillioides	0	0	0	0	0	0	0	0	22	0	0	0	0	0	0
Root-associated	Fungi	Ascomycota	Sordariomycetes	Sordariales	Sordariales incertae sedis	Guanomyces	Guanomyces polythrix	0	0	0	0	0	0	0	0	11	0	0	0	0	0	0
Root-associated	Bacteria	Pseudomonadota	Gammaproteobacteria	Pasteurellales	Pasteurellaceae	Haemophilus	Haemophilus parainfluenzae	0	0	41	0	0	0	0	0	0	0	0	0	0	0	0
Root-associated	Fungi	Basidiomycota	Microbotryomycetes	Microbotryomycetes incertae sedis	Chrysozymaceae	Hamamotoa	Hamamotoa singularis	0	0	0	0	23	0	0	0	0	0	0	0	0	0	0
Root-associated	Fungi	Ascomycota	Sordariomycetes	Xylariales	Xylariales incertae sedis	Hansfordia	Hansfordia sp.	0	0	0	0	0	0	0	0	0	0	0	0	87	0	0
Root-associated	Fungi	Basidiomycota	Agaricomycetes	Agaricales	Tricholomataceae	Hemimycena	Hemimycena sp.	0	0	0	0	0	0	0	0	0	480	0	0	0	0	0
Root-associated	Bacteria	Pseudomonadota	Alphaproteobacteria	Sphingomonadales	Sphingomonadaceae	Hephaestia	Hephaestia caeni	0	0	38	0	0	0	0	0	0	0	0	0	0	0	0
Root-associated	Bacteria	Pseudomonadota	Betaproteobacteria	Burkholderiales	Oxalobacteraceae	Herbaspirillum	Herbaspirillum huttiense	0	0	0	0	0	0	0	0	0	0	15	0	0	0	0
Root-associated	Bacteria	Pseudomonadota	Betaproteobacteria	Burkholderiales	Oxalobacteraceae	Herbaspirillum	Herbaspirillum sp.	0	0	0	0	0	0	0	0	0	0	0	11	0	0	0
Root-associated	Bacteria	Actinomycetota	Actinomycetes	Streptosporangiales	Streptosporangiaceae	Herbidospora	Herbidospora mongoliensis	28	0	0	0	0	0	0	0	0	0	0	0	0	0	0
Root-associated	Fungi	Basidiomycota	Tremellomycetes	Filobasidiales	Filobasidiaceae	Heterocephalacria	Heterocephalacria arrabidensis	0	0	0	0	0	0	0	0	0	12	0	0	77	0	0
Root-associated	Bacteria	Bacillota	Bacilli	Bacillales	Bacillaceae	Heyndrickxia	Heyndrickxia coagulans	0	0	0	0	0	0	2963	0	0	0	0	0	0	0	0
Root-associated	Fungi	Basidiomycota	Tremellomycetes	Holtermanniales	NA	Holtermanniella	Holtermanniella festucosa	0	0	0	0	24	0	0	0	0	0	0	0	0	0	0
Root-associated	Fungi	Basidiomycota	Tremellomycetes	Holtermanniales	NA	Holtermanniella	Holtermanniella sp.	0	0	0	0	17	23	0	0	0	0	0	0	0	64	0
Root-associated	Fungi	Basidiomycota	Agaricomycetes	Agaricales	Psathyrellaceae	Homophron	Homophron spadiceum	0	0	0	59	0	0	0	0	0	0	0	0	0	0	0
Root-associated	Fungi	Ascomycota	Dothideomycetes	Dothideales	Dothioraceae	Hormonema	Hormonema sp.	0	0	0	0	0	14	0	0	0	0	15	0	157	0	0
Root-associated	Bacteria	Actinomycetota	Actinomycetes	Micrococcales	Intrasporangiaceae	Humibacillus	Humibacillus xanthopallidus	14	0	12	29	0	0	0	0	0	0	0	0	0	0	0
Root-associated	Fungi	Ascomycota	Sordariomycetes	Sordariales	Chaetomiaceae	Humicola	Humicola fuscoatra	340	37	0	79	610	98	0	242	208	77	394	1534	1373	1714	240
Root-associated	Bacteria	Myxococcota	Myxococcia	Myxococcales	Archangiaceae	Hyalangium	Hyalangium minutum	0	11	36	0	0	0	0	0	0	0	0	0	0	0	0
Root-associated	Fungi	Ascomycota	Pezizomycetes	Pezizales	Pyronemataceae	Hydnocystis	Hydnocystis bombycina	0	0	0	0	0	0	0	0	0	115	272	0	209	216	57
Root-associated	Bacteria	Pseudomonadota	Gammaproteobacteria	Nevskiales	Nevskiaceae	Hydrocarboniphaga	Hydrocarboniphaga effusa	0	0	0	0	0	0	0	0	0	29	13	61	0	26	0
Root-associated	Bacteria	Pseudomonadota	Betaproteobacteria	Burkholderiales	Comamonadaceae	Hydrogenophaga	Hydrogenophaga sp.	0	0	46	0	0	0	0	0	0	0	0	0	0	0	0
Root-associated	Bacteria	Bacteroidota	Cytophagia	Cytophagales	Hymenobacteraceae	Hymenobacter	Hymenobacter sp.	0	0	0	0	0	0	0	0	0	0	0	29	0	0	0
Root-associated	Fungi	Ascomycota	Leotiomycetes	Helotiales	Helotiaceae	Hymenoscyphus	Hymenoscyphus menthae	0	0	0	0	0	0	0	180	0	0	0	0	0	0	0
Root-associated	Fungi	Ascomycota	Leotiomycetes	Helotiales	Helotiaceae	Hymenoscyphus	Hymenoscyphus repandus	0	0	0	0	0	0	0	63	0	0	0	0	0	0	0
Root-associated	Fungi	Basidiomycota	Agaricomycetes	Polyporales	Hyphodermataceae	Hyphoderma	Hyphoderma sp.	0	0	0	0	0	32	0	0	0	11	0	0	0	0	0
Root-associated	Fungi	Basidiomycota	Agaricomycetes	Hymenochaetales	Schizoporaceae	Hyphodontia	Hyphodontia setulosa	10	0	0	0	0	21	0	0	10	38	0	41	0	0	39
Root-associated	Bacteria	Pseudomonadota	Alphaproteobacteria	Hyphomicrobiales	Hyphomicrobiaceae	Hyphomicrobium	Hyphomicrobium denitrificans	0	0	0	0	0	0	0	0	0	20	0	0	0	0	0
Root-associated	Bacteria	Pseudomonadota	Alphaproteobacteria	Hyphomicrobiales	Hyphomicrobiaceae	Hyphomicrobium	Hyphomicrobium facile	0	0	0	0	0	0	0	0	0	63	0	0	0	0	0
Root-associated	Bacteria	Pseudomonadota	Alphaproteobacteria	Hyphomicrobiales	Hyphomicrobiaceae	Hyphomicrobium	Hyphomicrobium hollandicum	0	0	26	10	0	0	0	0	0	0	0	0	0	0	0
Root-associated	Bacteria	Pseudomonadota	Alphaproteobacteria	Hyphomicrobiales	Hyphomicrobiaceae	Hyphomicrobium	Hyphomicrobium sp.	11	138	0	23	67	0	0	0	0	51	42	16	0	0	0
Root-associated	Bacteria	Pseudomonadota	Alphaproteobacteria	Hyphomicrobiales	Hyphomicrobiaceae	Hyphomicrobium	Hyphomicrobium sulfonivorans	10	167	51	73	78	0	0	10	0	66	175	72	10	0	0
Root-associated	Bacteria	Actinomycetota	Acidimicrobiia	Acidimicrobiales	Iamiaceae	Iamia	Iamia sp.	0	0	0	42	0	0	0	0	0	30	0	17	0	0	0
Root-associated	Bacteria	Actinomycetota	Acidimicrobiia	Acidimicrobiales	Ilumatobacteraceae	Ilumatobacter	Ilumatobacter fluminis	10	0	13	31	13	0	0	0	0	0	48	12	0	0	0
Root-associated	Fungi	Ascomycota	Sordariomycetes	Hypocreales	Nectriaceae	Ilyonectria	Ilyonectria robusta	0	0	0	0	0	13	0	36	0	0	0	0	0	0	0
Root-associated	Fungi	Ascomycota	Sordariomycetes	Hypocreales	Nectriaceae	Ilyonectria	Ilyonectria sp.	129	175	0	80	529	340	0	786	542	426	3285	372	5017	555	395
Root-associated	Fungi	Basidiomycota	Agaricomycetes	Agaricales	Inocybaceae	Inocybe	Inocybe sp.	0	0	0	0	131	0	0	0	0	0	1692	0	0	0	0
Root-associated	Bacteria	Pseudomonadota	Alphaproteobacteria	Rhodospirillales	Rhodospirillaceae	Inquilinus	Inquilinus ginsengisoli	0	0	15	0	0	0	0	0	0	0	0	0	0	0	0
Root-associated	Fungi	Basidiomycota	Agaricomycetes	Polyporales	Irpicaceae	Irpex	Irpex sp.	0	0	0	0	0	0	20	0	0	0	0	0	0	0	0
Root-associated	Bacteria	Planctomycetota	Planctomycetia	Isosphaerales	Isosphaeraceae	Isosphaera	Isosphaera sp.	0	0	23	0	0	0	0	0	0	33	12	16	0	0	0
Root-associated	Bacteria	Actinomycetota	Actinomycetes	Micrococcales	Intrasporangiaceae	Janibacter	Janibacter alkaliphilus	26	16	65	10	0	0	0	0	0	50	0	112	0	0	0
Root-associated	Bacteria	Actinomycetota	Actinomycetes	Jatrophihabitantales	Jatrophihabitantaceae	Jatrophihabitans	Jatrophihabitans endophyticus	0	0	0	0	0	0	0	0	0	15	0	0	0	0	0
Root-associated	Bacteria	Actinomycetota	Actinomycetes	Jiangellales	Jiangellaceae	Jiangella	Jiangella alba	0	67	0	0	36	0	0	48	0	0	1784	0	0	0	0
Root-associated	Bacteria	Actinomycetota	Actinomycetes	Jiangellales	Jiangellaceae	Jiangella	Jiangella alkaliphila	0	0	0	0	232	0	0	0	0	0	35	0	0	0	0
Root-associated	Bacteria	Actinomycetota	Actinomycetes	Jiangellales	Jiangellaceae	Jiangella	Jiangella muralis	0	55	0	0	0	0	0	42	0	0	776	0	0	0	0
Root-associated	Bacteria	Actinomycetota	Actinomycetes	Jiangellales	Jiangellaceae	Jiangella	Jiangella sp.	98	71	86	0	50	0	0	29	0	0	24	65	0	0	0
Root-associated	Fungi	Ascomycota	Dothideomycetes	Pleosporales	Didymosphaeriaceae	Kalmusia	Kalmusia sp.	0	0	0	0	0	0	0	0	166	0	0	0	0	50	0
Root-associated	Fungi	Ascomycota	Sordariomycetes	Microascales	Microascaceae	Kernia	Kernia pachypleura	0	0	0	0	0	0	0	0	0	28	98	0	0	0	0
Root-associated	Bacteria	Actinomycetota	Actinomycetes	Pseudonocardiales	Pseudonocardiaceae	Kibdelosporangium	Kibdelosporangium philippinense	0	0	0	36	139	0	26	0	0	0	149	88	0	0	0
Root-associated	Bacteria	Actinomycetota	Actinomycetes	Pseudonocardiales	Pseudonocardiaceae	Kibdelosporangium	Kibdelosporangium phytohabitans	30	117	27	0	39	0	0	0	0	337	45	11	0	0	0
Root-associated	Bacteria	Actinomycetota	Actinomycetes	Pseudonocardiales	Pseudonocardiaceae	Kibdelosporangium	Kibdelosporangium sp.	0	0	0	62	0	0	0	0	0	0	20	0	0	0	0
Root-associated	Bacteria	Actinomycetota	Actinomycetes	Kineosporiales	Kineosporiaceae	Kineococcus	Kineococcus glutinatus	0	0	0	0	0	0	0	0	0	67	0	0	0	0	0
Root-associated	Bacteria	Actinomycetota	Actinomycetes	Kineosporiales	Kineosporiaceae	Kineococcus	Kineococcus sp.	10	62	26	35	14	0	0	0	0	0	67	40	0	0	0
Root-associated	Bacteria	Actinomycetota	Actinomycetes	Kineosporiales	Kineosporiaceae	Kineosporia	Kineosporia rhamnosa	11	27	10	24	0	0	0	0	0	0	0	0	0	0	0
Root-associated	Bacteria	Actinomycetota	Actinomycetes	Kineosporiales	Kineosporiaceae	Kineosporia	Kineosporia sp.	0	43	0	0	0	0	0	0	0	0	0	29	0	0	0
Root-associated	Bacteria	Pseudomonadota	Gammaproteobacteria	Enterobacterales	Enterobacteriaceae	Klebsiella	Klebsiella sp.	0	0	0	55	0	0	0	0	0	0	0	0	0	0	0
Root-associated	Bacteria	Actinomycetota	Actinomycetes	Geodermatophilales	Geodermatophilaceae	Klenkia	Klenkia soli	34	41	90	0	56	0	0	0	0	22	0	38	0	0	0
Root-associated	Bacteria	Actinomycetota	Actinomycetes	Geodermatophilales	Geodermatophilaceae	Klenkia	Klenkia terrae	0	0	0	0	0	0	0	0	0	0	0	11	0	0	0
Root-associated	Bacteria	Actinomycetota	Actinomycetes	Micrococcales	Intrasporangiaceae	Knoellia	Knoellia remsis	0	39	21	0	27	0	0	0	0	14	0	0	0	0	0
Root-associated	Bacteria	Actinomycetota	Actinomycetes	Micrococcales	Intrasporangiaceae	Knoellia	Knoellia sinensis	0	0	38	0	0	0	0	0	0	0	0	0	0	0	0
Root-associated	Fungi	Basidiomycota	Tremellomycetes	Tremellales	Cuniculitremaceae	Kockovaella	Kockovaella sp.	162	0	0	0	0	0	0	0	0	0	0	0	0	0	0
Root-associated	Bacteria	Actinomycetota	Actinomycetes	Micrococcales	Micrococcaceae	Kocuria	Kocuria rhizophila	0	0	53	0	0	0	0	0	0	0	0	0	0	0	0
Root-associated	Bacteria	Actinomycetota	Actinomycetes	Micromonosporales	Micromonosporaceae	Krasilnikovia	Krasilnikovia cinnamomea	0	86	111	0	32	39	0	0	0	75	49	127	0	0	0
Root-associated	Bacteria	Actinomycetota	Actinomycetes	Propionibacteriales	Kribbellaceae	Kribbella	Kribbella aluminosa	0	0	12	0	0	0	0	0	0	0	0	0	0	0	0
Root-associated	Bacteria	Actinomycetota	Actinomycetes	Propionibacteriales	Kribbellaceae	Kribbella	Kribbella endophytica	70	10	10	0	11	0	0	0	0	0	0	0	0	0	0
Root-associated	Bacteria	Actinomycetota	Actinomycetes	Propionibacteriales	Kribbellaceae	Kribbella	Kribbella sancticallisti	251	20	0	47	35	0	0	0	0	12	62	33	10	0	0
Root-associated	Bacteria	Actinomycetota	Actinomycetes	Propionibacteriales	Kribbellaceae	Kribbella	Kribbella shirazensis	26	0	0	0	0	0	0	0	0	0	0	43	0	0	0
Root-associated	Bacteria	Actinomycetota	Actinomycetes	Propionibacteriales	Kribbellaceae	Kribbella	Kribbella sp.	34	76	49	0	11	0	0	0	0	0	23	31	0	0	0
Root-associated	Bacteria	Actinomycetota	Actinomycetes	Pseudonocardiales	Pseudonocardiaceae	Kutzneria	Kutzneria buriramensis	32	28	0	0	0	0	0	0	0	44	0	0	0	0	0
Root-associated	Bacteria	Actinomycetota	Actinomycetes	Pseudonocardiales	Pseudonocardiaceae	Kutzneria	Kutzneria kofuensis	0	0	0	0	0	0	0	0	0	81	0	0	0	0	0
Root-associated	Bacteria	Pseudomonadota	Alphaproteobacteria	Hyphomicrobiales	Xanthobacteraceae	Labrys	Labrys monachus	0	0	10	0	0	0	0	0	0	0	0	0	0	0	0
Root-associated	Bacteria	Pseudomonadota	Alphaproteobacteria	Hyphomicrobiales	Xanthobacteraceae	Labrys	Labrys wisconsinensis	0	0	77	14	0	0	0	0	0	0	0	0	0	0	0
Root-associated	Bacteria	Pseudomonadota	Alphaproteobacteria	Rhodospirillales	Rhodospirillaceae	Lacibacterium	Lacibacterium aquatile	45	55	90	277	99	0	0	0	0	74	272	46	0	0	0
Root-associated	Fungi	Ascomycota	Leotiomycetes	Helotiales	Calloriaceae	Laetinaevia	Laetinaevia sp.	0	0	0	0	0	0	0	0	0	0	0	0	0	0	13
Root-associated	Bacteria	Actinomycetota	Actinomycetes	Micrococcales	Intrasporangiaceae	Lapillicoccus	Lapillicoccus jejuensis	0	15	10	0	0	0	0	0	0	56	0	31	0	0	0
Root-associated	Fungi	Ascomycota	Sordariomycetes	Hypocreales	Cordycipitaceae	Lecanicillium	Lecanicillium saksenae	0	0	0	0	0	0	0	0	11	12	0	0	0	116	0
Root-associated	Fungi	Ascomycota	Sordariomycetes	Hypocreales	Cordycipitaceae	Lecanicillium	Lecanicillium sp.	0	0	0	0	0	0	0	79	0	0	0	0	0	0	0
Root-associated	Bacteria	Pseudomonadota	Gammaproteobacteria	Enterobacterales	Enterobacteriaceae	Leclercia	Leclercia adecarboxylata	0	0	0	0	0	0	0	0	0	0	0	10	0	0	0
Root-associated	Bacteria	Pseudomonadota	Gammaproteobacteria	Legionellales	Legionellaceae	Legionella	Legionella busanensis	0	0	0	0	0	0	0	0	0	27	0	13	0	0	0
Root-associated	Bacteria	Pseudomonadota	Gammaproteobacteria	Legionellales	Legionellaceae	Legionella	Legionella drozanskii	0	0	0	0	0	0	0	0	0	0	0	10	0	0	0
Root-associated	Bacteria	Pseudomonadota	Gammaproteobacteria	Legionellales	Legionellaceae	Legionella	Legionella fallonii	0	0	0	26	0	0	0	0	0	0	13	0	0	0	0
Root-associated	Bacteria	Pseudomonadota	Gammaproteobacteria	Legionellales	Legionellaceae	Legionella	Legionella lytica	0	23	0	0	0	0	0	0	0	0	0	0	0	0	0
Root-associated	Bacteria	Pseudomonadota	Gammaproteobacteria	Legionellales	Legionellaceae	Legionella	Legionella massiliensis	0	0	0	0	0	0	0	0	0	36	0	0	0	0	0
Root-associated	Bacteria	Pseudomonadota	Gammaproteobacteria	Legionellales	Legionellaceae	Legionella	Legionella nagasakiensis	0	0	17	0	0	0	0	0	0	0	0	0	0	0	0
Root-associated	Bacteria	Pseudomonadota	Gammaproteobacteria	Legionellales	Legionellaceae	Legionella	Legionella sp.	0	0	14	11	0	0	0	0	0	0	0	0	0	0	0
Root-associated	Bacteria	Actinomycetota	Actinomycetes	Micrococcales	Microbacteriaceae	Leifsonia	Leifsonia bigeumensis	0	17	0	0	0	0	0	0	0	0	63	0	0	0	0
Root-associated	Bacteria	Actinomycetota	Actinomycetes	Micrococcales	Microbacteriaceae	Leifsonia	Leifsonia lichenia	0	0	0	0	0	0	0	0	0	10	0	0	0	0	0
Root-associated	Bacteria	Actinomycetota	Actinomycetes	Micrococcales	Microbacteriaceae	Leifsonia	Leifsonia rubra	23	111	26	10	16	0	0	0	0	0	17	0	0	0	0
Root-associated	Bacteria	Actinomycetota	Actinomycetes	Micrococcales	Microbacteriaceae	Leifsonia	Leifsonia sp.	0	48	17	0	0	0	0	0	0	0	0	0	0	0	0
Root-associated	Bacteria	Actinomycetota	Actinomycetes	Pseudonocardiales	Pseudonocardiaceae	Lentzea	Lentzea albida	78	72	0	12	0	0	0	0	0	0	0	0	0	0	0
Root-associated	Bacteria	Actinomycetota	Actinomycetes	Pseudonocardiales	Pseudonocardiaceae	Lentzea	Lentzea albidocapillata	18	0	0	0	0	0	0	0	0	0	0	0	0	0	0
Root-associated	Bacteria	Actinomycetota	Actinomycetes	Pseudonocardiales	Pseudonocardiaceae	Lentzea	Lentzea californiensis	45	0	0	0	0	0	0	0	0	0	0	0	0	0	0
Root-associated	Bacteria	Actinomycetota	Actinomycetes	Pseudonocardiales	Pseudonocardiaceae	Lentzea	Lentzea jiangxiensis	0	60	0	0	0	0	0	0	0	0	47	0	0	0	0
Root-associated	Bacteria	Actinomycetota	Actinomycetes	Pseudonocardiales	Pseudonocardiaceae	Lentzea	Lentzea kentuckyensis	140	54	0	0	36	0	0	0	0	0	139	18	0	0	0
Root-associated	Bacteria	Actinomycetota	Actinomycetes	Pseudonocardiales	Pseudonocardiaceae	Lentzea	Lentzea sp.	222	163	64	0	10	0	0	0	0	59	32	11	0	0	0
Root-associated	Bacteria	Actinomycetota	Actinomycetes	Pseudonocardiales	Pseudonocardiaceae	Lentzea	Lentzea waywayandensis	98	110	0	31	0	0	0	0	0	40	10	10	0	0	0
Root-associated	Bacteria	Actinomycetota	Actinomycetes	Pseudonocardiales	Pseudonocardiaceae	Lentzea	Lentzea xinjiangensis	24	42	11	0	30	0	0	0	0	0	78	25	0	0	0
Root-associated	Fungi	Ascomycota	Leotiomycetes	Leotiomycetes incertae sedis	Leotiomycetes incertae sedis	Leohumicola	Leohumicola sp.	56	64	0	0	33	0	0	0	39	0	691	12	0	73	165
Root-associated	Fungi	Basidiomycota	Agaricomycetes	Agaricales	Agaricaceae	Lepiota	Lepiota brunneoincarnata	0	0	0	0	0	0	0	2000	0	0	0	0	0	0	0
Root-associated	Fungi	Ascomycota	Dothideomycetes	Pleosporales	Didymosphaeriaceae	Letendraea	Letendraea sp.	125	0	0	0	0	0	0	0	0	0	0	0	0	0	0
Root-associated	Fungi	Basidiomycota	Agaricomycetes	Agaricales	Agaricaceae	Leucoagaricus	Leucoagaricus barssii	0	0	0	0	10	0	0	97	33420	30	418	0	0	0	0
Root-associated	Fungi	Basidiomycota	Agaricomycetes	Agaricales	Agaricaceae	Leucoagaricus	Leucoagaricus leucothites	0	248	0	0	0	0	0	0	470	0	708	0	0	0	458
Root-associated	Fungi	Basidiomycota	Agaricomycetes	Agaricales	Agaricaceae	Leucocoprinus	Leucocoprinus sp.	0	0	0	0	0	0	0	0	465	0	0	0	0	0	0
Root-associated	Fungi	Ascomycota	Geoglossomycetes	Geoglossales	Geoglossaceae	Leucoglossum	Leucoglossum leucosporum	12	0	0	0	0	0	0	0	209	0	0	0	0	0	0
Root-associated	Fungi	Ascomycota	Eurotiomycetes	Onygenales	Onygenales incertae sedis	Leucothecium	Leucothecium emdenii	0	0	0	0	0	0	0	10	0	0	0	0	175	163	0
Root-associated	Fungi	Mucoromycota	Mortierellomycetes	Mortierellales	Mortierellaceae	Linnemannia	Linnemannia elongata	25	40	183	0	980	878	0	282	487	767	165	483	588	1837	254
Root-associated	Fungi	Mucoromycota	Mortierellomycetes	Mortierellales	Mortierellaceae	Linnemannia	Linnemannia gamsii	25	0	0	0	0	0	0	60	0	42	75	46	138	131	139
Root-associated	Fungi	Mucoromycota	Mortierellomycetes	Mortierellales	Mortierellaceae	Linnemannia	Linnemannia hyalina	0	0	0	0	0	0	0	0	0	0	0	0	0	126	0
Root-associated	Fungi	Ascomycota	Lipomycetes	Lipomycetales	Lipomycetaceae	Lipomyces	Lipomyces sp.	0	0	0	0	56	0	0	0	0	0	0	0	0	0	0
Root-associated	Fungi	Ascomycota	Sordariomycetes	Microascales	Microascaceae	Lomentospora	Lomentospora prolificans	0	29	0	0	0	0	0	0	22	0	0	0	0	0	0
Root-associated	Bacteria	Actinomycetota	Actinomycetes	Micromonosporales	Micromonosporaceae	Longispora	Longispora fulva	0	0	28	0	0	0	0	0	0	0	13	0	0	0	0
Root-associated	Fungi	Ascomycota	Dothideomycetes	Pleosporales	Lophiostomataceae	Lophiostoma	Lophiostoma cynaroidis	0	0	0	0	0	0	0	0	0	0	0	24	0	0	0
Root-associated	Fungi	Ascomycota	Dothideomycetes	Pleosporales	Lophiostomataceae	Lophiostoma	Lophiostoma sp.	36	0	0	110	1870	61	0	37	25	11	119	0	676	1145	48
Root-associated	Fungi	Ascomycota	Dothideomycetes	Pleosporales	Lophiotremataceae	Lophiotrema	Lophiotrema rubi	0	0	0	0	24	114	0	0	0	33	0	56	222	230	0
Root-associated	Fungi	Ascomycota	Sordariomycetes	Microascales	Microascaceae	Lophotrichus	Lophotrichus sp.	0	1003	0	0	38	174	0	50	150	0	103	0	90	196	11
Root-associated	Fungi	Ascomycota	Pezizomycetes	Pezizales	Pyronemataceae	Lotinia	Lotinia verna	0	0	0	0	0	0	0	0	0	204	0	0	0	0	0
Root-associated	Bacteria	Pseudomonadota	Gammaproteobacteria	Lysobacterales	Lysobacteraceae	Luteimonas	Luteimonas composti	0	0	0	0	0	0	0	0	0	49	0	0	0	0	0
Root-associated	Bacteria	Pseudomonadota	Gammaproteobacteria	Lysobacterales	Lysobacteraceae	Luteimonas	Luteimonas cucumeris	0	0	0	0	0	0	0	0	0	0	24	0	0	0	0
Root-associated	Bacteria	Pseudomonadota	Gammaproteobacteria	Lysobacterales	Lysobacteraceae	Luteimonas	Luteimonas mephitis	0	0	40	0	0	0	0	0	27	41	0	0	0	0	0
Root-associated	Bacteria	Pseudomonadota	Gammaproteobacteria	Lysobacterales	Lysobacteraceae	Luteimonas	Luteimonas sp.	0	18	0	0	0	0	0	0	0	0	25	0	0	0	0
Root-associated	Bacteria	Pseudomonadota	Gammaproteobacteria	Lysobacterales	Lysobacteraceae	Luteimonas	Luteimonas vadosa	0	0	0	0	0	0	0	0	0	0	35	0	0	0	0
Root-associated	Bacteria	Bacillota	Bacilli	Bacillales	Bacillaceae	Lysinibacillus	Lysinibacillus odysseyi	0	0	0	0	0	0	0	0	0	12	0	0	0	0	0
Root-associated	Bacteria	Actinomycetota	Actinomycetes	Micrococcales	Microbacteriaceae	Lysinimonas	Lysinimonas soli	0	0	17	10	0	0	0	0	0	68	0	0	0	0	0
Root-associated	Bacteria	Pseudomonadota	Gammaproteobacteria	Lysobacterales	Lysobacteraceae	Lysobacter	Lysobacter antibioticus	0	0	0	11	0	0	0	0	0	0	0	0	0	0	0
Root-associated	Bacteria	Pseudomonadota	Gammaproteobacteria	Lysobacterales	Lysobacteraceae	Lysobacter	Lysobacter ginsengisoli	38	58	0	0	0	0	0	23	32	11	232	0	0	0	0
Root-associated	Bacteria	Pseudomonadota	Gammaproteobacteria	Lysobacterales	Lysobacteraceae	Lysobacter	Lysobacter koreensis	31	0	0	0	0	0	0	0	0	0	22	0	0	0	0
Root-associated	Bacteria	Pseudomonadota	Gammaproteobacteria	Lysobacterales	Lysobacteraceae	Lysobacter	Lysobacter oligotrophicus	0	22	26	21	10	0	0	11	0	34	48	22	0	11	0
Root-associated	Bacteria	Pseudomonadota	Gammaproteobacteria	Lysobacterales	Lysobacteraceae	Lysobacter	Lysobacter oryzae	113	0	83	10	0	0	0	0	0	12	0	40	0	0	0
Root-associated	Bacteria	Pseudomonadota	Gammaproteobacteria	Lysobacterales	Lysobacteraceae	Lysobacter	Lysobacter pocheonensis	0	0	26	0	0	0	0	0	0	0	0	0	0	0	0
Root-associated	Bacteria	Pseudomonadota	Gammaproteobacteria	Lysobacterales	Lysobacteraceae	Lysobacter	Lysobacter soli	0	0	29	14	37	0	0	0	0	0	0	0	0	0	0
Root-associated	Bacteria	Pseudomonadota	Gammaproteobacteria	Lysobacterales	Lysobacteraceae	Lysobacter	Lysobacter sp.	0	0	0	0	34	0	0	0	0	25	0	0	0	0	0
Root-associated	Fungi	Ascomycota	Dothideomycetes	Botryosphaeriales	Botryosphaeriaceae	Macrophomina	Macrophomina phaseolina	0	20	0	0	0	0	0	0	90	0	0	0	0	0	0
Root-associated	Fungi	Ascomycota	Sordariomycetes	Magnaporthales	Magnaporthaceae	Magnaporthe	Magnaporthe sp.	0	21	0	0	0	0	0	0	0	0	0	0	0	0	0
Root-associated	Bacteria	Pseudomonadota	Alphaproteobacteria	Rhodospirillales	Rhodospirillaceae	Magnetospirillum	Magnetospirillum fulvum	10	0	0	0	0	0	0	0	0	0	0	0	0	0	0
Root-associated	Fungi	Basidiomycota	Malasseziomycetes	Malasseziales	Malasseziaceae	Malassezia	Malassezia globosa	0	0	0	0	0	0	0	0	0	0	0	0	10	0	0
Root-associated	Fungi	Basidiomycota	Malasseziomycetes	Malasseziales	Malasseziaceae	Malassezia	Malassezia restricta	0	0	0	0	0	0	0	0	0	0	62	0	0	0	0
Root-associated	Fungi	Basidiomycota	Malasseziomycetes	Malasseziales	Malasseziaceae	Malassezia	Malassezia sp.	0	0	523	73	0	0	101	0	0	0	72	0	147	78	0
Root-associated	Fungi	Ascomycota	Eurotiomycetes	Onygenales	Malbrancheaceae	Malbranchea	Malbranchea albolutea	0	0	0	0	0	0	0	0	0	21	0	0	0	74	0
Root-associated	Fungi	Ascomycota	Eurotiomycetes	Onygenales	Malbrancheaceae	Malbranchea	Malbranchea chlamydospora	0	0	0	0	0	0	0	0	0	0	0	0	0	146	0
Root-associated	Fungi	Ascomycota	Eurotiomycetes	Onygenales	Malbrancheaceae	Malbranchea	Malbranchea flocciformis	0	0	0	0	0	0	0	0	0	0	0	0	0	0	14
Root-associated	Fungi	Ascomycota	Eurotiomycetes	Onygenales	Malbrancheaceae	Malbranchea	Malbranchea ostraviensis	0	0	0	0	0	22	0	0	0	0	0	10	86	73	0
Root-associated	Fungi	Ascomycota	Eurotiomycetes	Onygenales	Malbrancheaceae	Malbranchea	Malbranchea sp.	0	12	0	0	0	0	0	0	0	0	0	0	0	0	0
Root-associated	Fungi	Basidiomycota	Agaricomycetes	Agaricales	Marasmiaceae	Marasmius	Marasmius sp.	10	0	0	0	0	0	0	0	0	0	0	0	0	0	0
Root-associated	Fungi	Ascomycota	Sordariomycetes	Hypocreales	Nectriaceae	Mariannaea	Mariannaea pinicola	0	0	0	0	0	0	0	0	14	13	0	0	0	0	0
Root-associated	Fungi	Ascomycota	Sordariomycetes	Hypocreales	Nectriaceae	Mariannaea	Mariannaea superimposita	0	0	0	0	0	0	0	0	0	0	0	11	314	73	0
Root-associated	Bacteria	Actinomycetota	Actinomycetes	Micrococcales	Microbacteriaceae	Marisediminicola	Marisediminicola antarctica	0	44	0	0	0	0	0	0	0	0	113	0	0	0	0
Root-associated	Bacteria	Actinomycetota	Actinomycetes	Micrococcales	Microbacteriaceae	Marisediminicola	Marisediminicola sp.	56	23	0	0	0	0	0	0	0	0	0	0	0	0	0
Root-associated	Bacteria	Actinomycetota	Actinomycetes	Propionibacteriales	Nocardioidaceae	Marmoricola	Marmoricola sp.	0	0	39	0	0	0	0	0	0	25	0	0	0	0	0
Root-associated	Fungi	Ascomycota	Sordariomycetes	Hypocreales	Clavicipitaceae	Marquandomyces	Marquandomyces marquandii	0	0	0	0	0	0	0	121	0	10	0	0	0	41	0
Root-associated	Fungi	Ascomycota	Dothideomycetes	Pleosporales	Massarinaceae	Massarina	Massarina sp.	10	0	0	0	14	44	0	0	45	96	0	31	0	601	69
Root-associated	Bacteria	Pseudomonadota	Betaproteobacteria	Burkholderiales	Oxalobacteraceae	Massilia	Massilia aerilata	0	0	0	0	0	0	0	0	0	0	0	78	0	0	0
Root-associated	Bacteria	Pseudomonadota	Betaproteobacteria	Burkholderiales	Oxalobacteraceae	Massilia	Massilia aurea	0	0	13	0	0	0	0	0	0	0	0	102	0	0	0
Root-associated	Bacteria	Pseudomonadota	Betaproteobacteria	Burkholderiales	Oxalobacteraceae	Massilia	Massilia jejuensis	0	0	0	0	0	0	0	0	0	0	0	43	0	0	0
Root-associated	Bacteria	Pseudomonadota	Betaproteobacteria	Burkholderiales	Oxalobacteraceae	Massilia	Massilia niabensis	0	0	0	0	0	0	0	0	0	0	0	11	0	0	0
Root-associated	Bacteria	Pseudomonadota	Betaproteobacteria	Burkholderiales	Oxalobacteraceae	Massilia	Massilia niastensis	0	0	0	0	0	0	0	0	0	0	0	33	0	0	0
Root-associated	Bacteria	Pseudomonadota	Betaproteobacteria	Burkholderiales	Oxalobacteraceae	Massilia	Massilia sp.	0	0	32	0	0	0	0	0	0	0	0	87	0	0	0
Root-associated	Bacteria	Pseudomonadota	Betaproteobacteria	Burkholderiales	Oxalobacteraceae	Massilia	Massilia timonae	0	0	0	0	0	0	0	0	0	0	0	23	0	0	0
Root-associated	Bacteria	Pseudomonadota	Betaproteobacteria	Burkholderiales	Oxalobacteraceae	Massilia	Massilia yuzhufengensis	0	0	0	0	0	0	0	0	0	0	0	85	0	0	0
Root-associated	Fungi	Basidiomycota	Agaricomycetes	Agaricales	Agaricaceae	Melanophyllum	Melanophyllum haematospermum	0	0	0	0	0	0	0	0	10	17	0	0	222	109	0
Root-associated	Fungi	Ascomycota	Sordariomycetes	Coronophorales	Ceratostomataceae	Melanospora	Melanospora verrucispora	0	0	0	0	0	0	0	73	0	0	0	0	0	0	10
Root-associated	Bacteria	Pseudomonadota	Alphaproteobacteria	Hyphomicrobiales	Phyllobacteriaceae	Mesorhizobium	Mesorhizobium albiziae	0	0	19	0	0	0	0	0	0	0	0	0	0	0	0
Root-associated	Bacteria	Pseudomonadota	Alphaproteobacteria	Hyphomicrobiales	Phyllobacteriaceae	Mesorhizobium	Mesorhizobium camelthorni	11	54	78	0	25	0	0	0	0	0	0	12	0	0	0
Root-associated	Bacteria	Pseudomonadota	Alphaproteobacteria	Hyphomicrobiales	Phyllobacteriaceae	Mesorhizobium	Mesorhizobium chacoense	10	40	0	18	36	0	0	0	0	0	66	0	0	0	0
Root-associated	Bacteria	Pseudomonadota	Alphaproteobacteria	Hyphomicrobiales	Phyllobacteriaceae	Mesorhizobium	Mesorhizobium huakuii	0	0	43	0	0	0	0	0	0	0	0	0	0	0	0
Root-associated	Bacteria	Pseudomonadota	Alphaproteobacteria	Hyphomicrobiales	Phyllobacteriaceae	Mesorhizobium	Mesorhizobium muleiense	0	24	0	15	13	0	0	0	0	0	17	0	0	0	0
Root-associated	Bacteria	Pseudomonadota	Alphaproteobacteria	Hyphomicrobiales	Phyllobacteriaceae	Mesorhizobium	Mesorhizobium robiniae	13	10	40	22	10	0	0	0	0	0	14	0	0	0	0
Root-associated	Bacteria	Pseudomonadota	Alphaproteobacteria	Hyphomicrobiales	Phyllobacteriaceae	Mesorhizobium	Mesorhizobium sp.	0	11	46	0	0	0	0	0	0	30	0	0	0	0	0
Root-associated	Bacteria	Pseudomonadota	Alphaproteobacteria	Hyphomicrobiales	Phyllobacteriaceae	Mesorhizobium	Mesorhizobium tamadayense	0	24	0	0	0	0	0	0	0	0	16	19	0	0	0
Root-associated	Bacteria	Pseudomonadota	Alphaproteobacteria	Hyphomicrobiales	Phyllobacteriaceae	Mesorhizobium	Mesorhizobium thiogangeticum	16	20	77	0	18	0	0	0	0	14	41	15	0	0	0
Root-associated	Bacteria	Bacillota	Bacilli	Bacillales	Bacillaceae	Metabacillus	Metabacillus litoralis	0	0	29	0	0	0	0	0	0	0	0	0	0	0	0
Root-associated	Fungi	Basidiomycota	Agaricomycetes	Agaricales	Marasmiaceae	Metacampanella	Metacampanella caesia	0	106	0	0	0	0	0	0	170	337	0	0	0	0	331
Root-associated	Fungi	Ascomycota	Sordariomycetes	Hypocreales	Clavicipitaceae	Metapochonia	Metapochonia suchlasporia	0	0	0	0	0	20	0	0	0	0	0	0	0	0	0
Root-associated	Fungi	Ascomycota	Sordariomycetes	Hypocreales	Clavicipitaceae	Metarhizium	Metarhizium anisopliae	0	0	0	0	0	0	0	0	0	575	2339	0	0	665	0
Root-associated	Fungi	Ascomycota	Sordariomycetes	Hypocreales	Clavicipitaceae	Metarhizium	Metarhizium frigidum	0	14	0	0	11	0	0	0	0	0	0	0	0	0	0
Root-associated	Fungi	Ascomycota	Sordariomycetes	Hypocreales	Clavicipitaceae	Metarhizium	Metarhizium granulomatis	0	0	78	15	0	0	0	0	0	0	10	0	0	0	0
Root-associated	Bacteria	Pseudomonadota	Betaproteobacteria	Burkholderiales	Sphaerotilaceae	Methylibium	Methylibium petroleiphilum	31	14	46	0	16	0	0	0	0	25	10	44	0	0	0
Root-associated	Bacteria	Pseudomonadota	Alphaproteobacteria	Hyphomicrobiales	Methylobacteriaceae	Methylobacterium	Methylobacterium adhaesivum	0	0	42	0	0	0	0	0	0	0	0	0	0	0	0
Root-associated	Bacteria	Pseudomonadota	Alphaproteobacteria	Hyphomicrobiales	Methylobacteriaceae	Methylobacterium	Methylobacterium goesingense	0	0	90	40	0	0	0	0	0	0	0	0	0	0	0
Root-associated	Bacteria	Pseudomonadota	Alphaproteobacteria	Hyphomicrobiales	Methylobacteriaceae	Methylobacterium	Methylobacterium jeotgali	0	0	22	0	0	0	0	0	0	0	0	0	0	0	0
Root-associated	Bacteria	Pseudomonadota	Alphaproteobacteria	Hyphomicrobiales	Methylobacteriaceae	Methylobacterium	Methylobacterium sp.	0	0	40	10	0	0	0	0	0	0	0	0	0	0	0
Root-associated	Bacteria	Pseudomonadota	Alphaproteobacteria	Hyphomicrobiales	Beijerinckiaceae	Methylocella	Methylocella sp.	0	11	36	0	0	0	0	0	0	0	0	40	0	0	0
Root-associated	Bacteria	Pseudomonadota	Alphaproteobacteria	Hyphomicrobiales	Methylocystaceae	Methylocystis	Methylocystis heyeri	0	11	0	10	0	0	0	0	0	11	38	0	0	0	0
Root-associated	Bacteria	Pseudomonadota	Alphaproteobacteria	Hyphomicrobiales	Methylocystaceae	Methylocystis	Methylocystis rosea	0	33	39	52	31	0	0	0	0	39	74	31	0	0	0
Root-associated	Bacteria	Pseudomonadota	Alphaproteobacteria	Hyphomicrobiales	Beijerinckiaceae	Methyloferula	Methyloferula stellata	0	0	0	0	0	0	0	0	0	12	0	0	0	0	0
Root-associated	Bacteria	Pseudomonadota	Betaproteobacteria	Nitrosomonadales	Methylophilaceae	Methylophilus	Methylophilus flavus	0	0	0	0	0	0	0	0	0	0	42	0	0	0	0
Root-associated	Bacteria	Pseudomonadota	Betaproteobacteria	Nitrosomonadales	Methylophilaceae	Methylophilus	Methylophilus methylotrophus	13	10	0	0	0	0	0	0	0	0	0	0	0	0	0
Root-associated	Bacteria	Pseudomonadota	Betaproteobacteria	Nitrosomonadales	Methylophilaceae	Methylotenera	Methylotenera mobilis	11	0	0	0	0	0	0	11	0	0	0	0	0	0	0
Root-associated	Bacteria	Actinomycetota	Actinomycetes	Micrococcales	Microbacteriaceae	Microbacterium	Microbacterium deminutum	39	32	117	37	16	0	0	0	0	11	18	46	0	0	0
Root-associated	Bacteria	Actinomycetota	Actinomycetes	Micrococcales	Microbacteriaceae	Microbacterium	Microbacterium esteraromaticum	0	0	37	0	0	0	0	0	0	0	0	0	0	0	0
Root-associated	Bacteria	Actinomycetota	Actinomycetes	Micrococcales	Microbacteriaceae	Microbacterium	Microbacterium flavescens	0	16	0	0	36	0	0	0	0	11	35	0	0	0	0
Root-associated	Bacteria	Actinomycetota	Actinomycetes	Micrococcales	Microbacteriaceae	Microbacterium	Microbacterium ginsengisoli	68	57	493	152	44	0	35	23	0	80	89	148	0	0	0
Root-associated	Bacteria	Actinomycetota	Actinomycetes	Micrococcales	Microbacteriaceae	Microbacterium	Microbacterium koreense	0	23	0	0	0	0	0	0	0	0	0	0	0	0	0
Root-associated	Bacteria	Actinomycetota	Actinomycetes	Micrococcales	Microbacteriaceae	Microbacterium	Microbacterium luteolum	0	0	40	0	0	0	0	0	0	0	0	0	0	0	0
Root-associated	Bacteria	Actinomycetota	Actinomycetes	Micrococcales	Microbacteriaceae	Microbacterium	Microbacterium pygmaeum	0	0	23	0	0	0	0	0	0	0	0	0	0	0	0
Root-associated	Bacteria	Actinomycetota	Actinomycetes	Micrococcales	Microbacteriaceae	Microbacterium	Microbacterium saccharophilum	34	45	0	11	33	0	0	0	0	31	24	63	0	0	0
Root-associated	Bacteria	Actinomycetota	Actinomycetes	Micrococcales	Microbacteriaceae	Microbacterium	Microbacterium sp.	0	0	11	0	0	0	18	0	0	0	10	0	0	0	0
Root-associated	Bacteria	Actinomycetota	Actinomycetes	Micrococcales	Microbacteriaceae	Microbacterium	Microbacterium terricola	0	0	0	0	0	0	0	0	0	0	0	10	0	0	0
Root-associated	Bacteria	Actinomycetota	Actinomycetes	Micrococcales	Microbacteriaceae	Microbacterium	Microbacterium ulmi	0	0	15	0	0	0	0	0	0	0	0	0	0	0	0
Root-associated	Bacteria	Actinomycetota	Actinomycetes	Micrococcales	Microbacteriaceae	Microbacterium	Microbacterium yannicii	12	0	0	11	0	0	0	0	0	0	0	36	0	0	0
Root-associated	Bacteria	Actinomycetota	Actinomycetes	Micrococcales	Microbacteriaceae	Microcella	Microcella alkalica	0	0	11	0	0	0	0	0	0	0	0	0	0	0	0
Root-associated	Fungi	Ascomycota	Sordariomycetes	Xylariales	Microdochiaceae	Microdochium	Microdochium lycopodinum	0	0	0	0	0	0	0	0	0	0	0	0	0	0	12
Root-associated	Bacteria	Actinomycetota	Actinomycetes	Propionibacteriales	Propionibacteriaceae	Microlunatus	Microlunatus aurantiacus	0	0	20	0	0	0	0	0	0	0	0	0	0	0	0
Root-associated	Bacteria	Actinomycetota	Actinomycetes	Propionibacteriales	Propionibacteriaceae	Microlunatus	Microlunatus capsulatus	51	104	69	51	22	0	0	0	0	33	30	112	0	11	0
Root-associated	Bacteria	Actinomycetota	Actinomycetes	Propionibacteriales	Propionibacteriaceae	Microlunatus	Microlunatus ginsengisoli	0	33	0	0	0	0	0	0	0	0	0	37	0	0	0
Root-associated	Bacteria	Actinomycetota	Actinomycetes	Propionibacteriales	Propionibacteriaceae	Microlunatus	Microlunatus phosphovorus	0	12	16	0	17	0	0	0	0	0	0	12	0	0	0
Root-associated	Bacteria	Actinomycetota	Actinomycetes	Propionibacteriales	Propionibacteriaceae	Microlunatus	Microlunatus sp.	15	21	21	26	35	0	0	0	0	18	23	18	0	12	0
Root-associated	Bacteria	Actinomycetota	Actinomycetes	Micromonosporales	Micromonosporaceae	Micromonospora	Micromonospora echinospora	0	23	0	41	0	0	0	0	0	0	25	0	0	0	0
Root-associated	Bacteria	Actinomycetota	Actinomycetes	Micromonosporales	Micromonosporaceae	Micromonospora	Micromonospora matsumotoense	0	0	0	0	0	0	0	0	0	12	0	0	0	0	0
Root-associated	Bacteria	Actinomycetota	Actinomycetes	Micromonosporales	Micromonosporaceae	Micromonospora	Micromonospora olivasterospora	0	47	12	0	29	0	0	0	0	0	66	20	0	0	0
Root-associated	Bacteria	Actinomycetota	Actinomycetes	Micromonosporales	Micromonosporaceae	Micromonospora	Micromonospora qiuiae	0	0	0	11	0	0	0	0	0	0	0	0	0	0	0
Root-associated	Bacteria	Actinomycetota	Actinomycetes	Micromonosporales	Micromonosporaceae	Micromonospora	Micromonospora rhizosphaerae	0	0	0	0	0	0	0	0	0	64	0	0	0	0	0
Root-associated	Bacteria	Actinomycetota	Actinomycetes	Micromonosporales	Micromonosporaceae	Micromonospora	Micromonospora sediminimaris	0	0	0	0	0	0	0	0	0	0	0	12	0	0	0
Root-associated	Bacteria	Actinomycetota	Actinomycetes	Micromonosporales	Micromonosporaceae	Micromonospora	Micromonospora sonneratiae	0	0	0	0	0	0	0	0	0	0	0	0	10	0	0
Root-associated	Bacteria	Actinomycetota	Actinomycetes	Micromonosporales	Micromonosporaceae	Micromonospora	Micromonospora sp.	0	11	59	0	26	0	0	0	0	0	0	38	0	29	0
Root-associated	Bacteria	Pseudomonadota	Alphaproteobacteria	Hyphomicrobiales	Methylobacteriaceae	Microvirga	Microvirga aerilata	84	184	104	86	64	0	29	0	0	242	158	552	0	44	13
Root-associated	Bacteria	Pseudomonadota	Alphaproteobacteria	Hyphomicrobiales	Methylobacteriaceae	Microvirga	Microvirga aerophila	163	293	277	150	185	0	25	0	0	162	144	549	0	49	0
Root-associated	Bacteria	Pseudomonadota	Alphaproteobacteria	Hyphomicrobiales	Methylobacteriaceae	Microvirga	Microvirga flocculans	12	116	40	0	0	0	0	0	0	0	34	78	0	0	0
Root-associated	Bacteria	Pseudomonadota	Alphaproteobacteria	Hyphomicrobiales	Methylobacteriaceae	Microvirga	Microvirga guangxiensis	0	0	13	0	0	0	0	0	0	0	0	0	0	0	0
Root-associated	Bacteria	Pseudomonadota	Alphaproteobacteria	Hyphomicrobiales	Methylobacteriaceae	Microvirga	Microvirga lotononidis	0	30	36	0	24	0	0	0	0	11	18	36	0	0	0
Root-associated	Bacteria	Pseudomonadota	Alphaproteobacteria	Hyphomicrobiales	Methylobacteriaceae	Microvirga	Microvirga lupini	13	50	27	16	0	0	0	0	0	0	24	54	0	0	0
Root-associated	Bacteria	Pseudomonadota	Alphaproteobacteria	Hyphomicrobiales	Methylobacteriaceae	Microvirga	Microvirga sp.	0	0	66	0	0	0	0	0	0	0	0	12	0	0	0
Root-associated	Bacteria	Actinomycetota	Actinomycetes	Micrococcales	Beutenbergiaceae	Miniimonas	Miniimonas arenae	0	0	0	0	0	0	0	0	0	0	12	0	0	0	0
Root-associated	Bacteria	Actinomycetota	Actinomycetes	Geodermatophilales	Geodermatophilaceae	Modestobacter	Modestobacter multiseptatus	124	107	122	41	77	0	0	0	0	20	108	178	0	0	16
Root-associated	Fungi	Ascomycota	Sordariomycetes	Hypocreales	Niessliaceae	Monocillium	Monocillium sp.	0	0	0	0	0	0	0	0	10	0	0	0	16	0	0
Root-associated	Fungi	Ascomycota	Sordariomycetes	Xylariales	Xylariales incertae sedis	Monosporascus	Monosporascus ibericus	10	0	0	0	0	0	0	0	0	0	0	0	0	37	0
Root-associated	Fungi	Mucoromycota	Mortierellomycetes	Mortierellales	Mortierellaceae	Mortierella	Mortierella alpina	0	0	0	0	0	0	0	0	0	0	0	0	25	12	0
Root-associated	Fungi	Mucoromycota	Mortierellomycetes	Mortierellales	Mortierellaceae	Mortierella	Mortierella globalpina	19	11	0	0	531	177	0	65	164	208	320	0	496	145	34
Root-associated	Fungi	Mucoromycota	Mortierellomycetes	Mortierellales	Mortierellaceae	Mortierella	Mortierella sp.	376	829	0	22	3076	3177	69	3596	1192	5528	1963	1232	4305	6472	248
Root-associated	Bacteria	Bacteroidota	Sphingobacteriia	Sphingobacteriales	Sphingobacteriaceae	Mucilaginibacter	Mucilaginibacter dorajii	10	0	0	0	0	0	0	0	0	0	0	0	0	0	0
Root-associated	Bacteria	Bacteroidota	Sphingobacteriia	Sphingobacteriales	Sphingobacteriaceae	Mucilaginibacter	Mucilaginibacter frigoritolerans	0	0	0	0	0	0	0	0	0	30	0	0	0	0	0
Root-associated	Bacteria	Bacteroidota	Sphingobacteriia	Sphingobacteriales	Sphingobacteriaceae	Mucilaginibacter	Mucilaginibacter gracilis	0	0	0	0	11	0	0	0	0	0	0	0	0	0	0
Root-associated	Bacteria	Bacteroidota	Sphingobacteriia	Sphingobacteriales	Sphingobacteriaceae	Mucilaginibacter	Mucilaginibacter sp.	0	0	23	0	0	0	0	0	0	0	0	34	0	0	0
Root-associated	Fungi	Mucoromycota	Mucoromycetes	Mucorales	Mucoraceae	Mucor	Mucor fuscus	0	0	0	0	0	0	0	0	0	74	0	0	0	0	0
Root-associated	Fungi	Mucoromycota	Mucoromycetes	Mucorales	Mucoraceae	Mucor	Mucor hiemalis	0	0	0	11	0	0	0	0	0	0	0	0	0	0	0
Root-associated	Fungi	Mucoromycota	Mucoromycetes	Mucorales	Mucoraceae	Mucor	Mucor sp.	0	0	0	0	0	0	0	0	0	0	0	0	0	103	0
Root-associated	Fungi	Ascomycota	Dothideomycetes	Pleosporales	Phaeosphaeriaceae	Muriphaeosphaeria	Muriphaeosphaeria sp.	0	0	0	0	0	0	0	0	0	0	449	0	0	0	0
Root-associated	Fungi	Basidiomycota	Agaricomycetes	Agaricales	Mycenaceae	Mycena	Mycena capillaripes	0	0	0	0	0	0	0	0	0	0	0	0	21	0	0
Root-associated	Fungi	Basidiomycota	Agaricomycetes	Agaricales	Mycenaceae	Mycena	Mycena maurella	0	0	0	298	0	0	0	0	0	0	0	0	0	0	0
Root-associated	Fungi	Basidiomycota	Agaricomycetes	Agaricales	Tricholomataceae	Mycenella	Mycenella sp.	0	0	0	0	0	373	0	0	0	0	0	0	0	0	0
Root-associated	Fungi	Basidiomycota	Agaricomycetes	Agaricales	Tricholomataceae	Mycenella	Mycenella trachyspora	275	172	0	132	6085	19532	0	104	2040	172	51	0	0	0	34
Root-associated	Fungi	Ascomycota	Leotiomycetes	Helotiales	Helotiales incertae sedis	Mycoarthris	Mycoarthris sp.	0	0	0	0	65	0	0	0	0	268	0	0	0	0	11
Root-associated	Bacteria	Actinomycetota	Actinomycetes	Mycobacteriales	Mycobacteriaceae	Mycobacterium	Mycobacterium sp.	12	0	42	30	17	0	0	0	0	0	34	0	0	0	0
Root-associated	Fungi	Ascomycota	Eurotiomycetes	Mycocaliciales	Mycocaliciaceae	Mycocalicium	Mycocalicium victoriae	0	0	0	0	0	0	0	0	0	0	0	0	222	0	0
Root-associated	Bacteria	Actinomycetota	Actinomycetes	Mycobacteriales	Mycobacteriaceae	Mycolicibacter	Mycolicibacter nonchromogenicus	12	0	0	0	0	0	0	0	0	0	0	0	0	0	0
Root-associated	Bacteria	Actinomycetota	Actinomycetes	Mycobacteriales	Mycobacteriaceae	Mycolicibacterium	Mycolicibacterium aubagnense	0	0	0	14	0	0	0	0	0	0	0	13	0	0	0
Root-associated	Bacteria	Actinomycetota	Actinomycetes	Mycobacteriales	Mycobacteriaceae	Mycolicibacterium	Mycolicibacterium brumae	0	0	59	0	0	0	0	0	0	0	0	0	0	0	0
Root-associated	Bacteria	Actinomycetota	Actinomycetes	Mycobacteriales	Mycobacteriaceae	Mycolicibacterium	Mycolicibacterium hodleri	0	0	0	0	0	0	0	0	0	10	0	0	0	0	0
Root-associated	Bacteria	Actinomycetota	Actinomycetes	Mycobacteriales	Mycobacteriaceae	Mycolicibacterium	Mycolicibacterium holsaticum	0	65	0	57	33	0	0	0	0	0	53	0	0	0	0
Root-associated	Bacteria	Actinomycetota	Actinomycetes	Mycobacteriales	Mycobacteriaceae	Mycolicibacterium	Mycolicibacterium insubricum	0	0	0	12	0	0	0	0	0	0	0	0	0	0	0
Root-associated	Bacteria	Actinomycetota	Actinomycetes	Mycobacteriales	Mycobacteriaceae	Mycolicibacterium	Mycolicibacterium llatzerense	0	0	0	0	0	0	0	0	0	0	25	13	0	0	0
Root-associated	Bacteria	Actinomycetota	Actinomycetes	Mycobacteriales	Mycobacteriaceae	Mycolicibacterium	Mycolicibacterium madagascariense	12	36	0	0	11	0	0	0	0	10	44	10	0	0	0
Root-associated	Bacteria	Actinomycetota	Actinomycetes	Mycobacteriales	Mycobacteriaceae	Mycolicibacterium	Mycolicibacterium obuense	0	11	0	22	0	0	0	0	0	0	0	10	0	0	0
Root-associated	Bacteria	Actinomycetota	Actinomycetes	Mycobacteriales	Mycobacteriaceae	Mycolicibacterium	Mycolicibacterium pyrenivorans	0	0	30	10	0	0	0	0	0	0	0	0	0	0	0
Root-associated	Bacteria	Actinomycetota	Actinomycetes	Mycobacteriales	Mycobacteriaceae	Mycolicibacterium	Mycolicibacterium tusciae	0	0	0	24	10	0	0	0	0	0	0	0	0	0	0
Root-associated	Bacteria	Actinomycetota	Actinomycetes	Mycobacteriales	Mycobacteriaceae	Mycolicibacterium	Mycolicibacterium vaccae	0	55	0	0	0	0	0	0	0	0	19	0	0	0	0
Root-associated	Bacteria	Pseudomonadota	Alphaproteobacteria	Hyphomicrobiales	Rhizobiaceae	Mycoplana	Mycoplana dimorpha	0	0	0	0	0	0	0	0	0	0	11	0	0	0	0
Root-associated	Fungi	Ascomycota	Sordariomycetes	Sordariales	Chaetomiaceae	Mycothermus	Mycothermus sp.	0	0	0	0	0	0	0	0	0	0	0	0	296	0	0
Root-associated	Fungi	Ascomycota	Sordariomycetes	Myrmecridiales	Myrmecridiaceae	Myrmecridium	Myrmecridium sp.	169	0	0	0	0	0	0	0	10	0	35	0	0	24	0
Root-associated	Fungi	Ascomycota	Sordariomycetes	Hypocreales	Stachybotryaceae	Myrothecium	Myrothecium gramineum	0	0	0	0	0	0	0	0	0	0	0	0	526	0	0
Root-associated	Fungi	Ascomycota	Sordariomycetes	Hypocreales	Stachybotryaceae	Myrothecium	Myrothecium sp.	13	0	0	0	0	26	0	0	0	0	0	0	0	0	0
Root-associated	Fungi	Ascomycota	Dothideomycetes	Botryosphaeriales	NA	NA	NA	0	0	0	0	0	0	0	0	0	0	0	0	0	31	37
Root-associated	Fungi	Ascomycota	Dothideomycetes	Capnodiales	NA	NA	NA	0	0	0	0	100	24	0	231	0	101	0	131	97	10	0
Root-associated	Fungi	Ascomycota	Dothideomycetes	Cladosporiales	Cladosporiaceae	NA	NA	0	0	0	0	0	0	0	0	10	0	0	17	0	0	0
Root-associated	Fungi	Ascomycota	Dothideomycetes	Dothideales	NA	NA	NA	0	0	47	0	0	0	0	0	0	0	42	0	185	1708	0
Root-associated	Fungi	Ascomycota	Dothideomycetes	Mycosphaerellales	Teratosphaeriaceae	NA	NA	0	0	0	0	0	0	0	0	0	0	0	0	81	0	0
Root-associated	Fungi	Ascomycota	Dothideomycetes	NA	NA	NA	NA	79	30	0	37	0	335	0	0	0	136	46	424	81	170	45
Root-associated	Fungi	Ascomycota	Dothideomycetes	Pleosporales	Arthopyreniaceae	NA	NA	0	0	0	0	0	0	0	0	12	0	0	0	0	0	0
Root-associated	Fungi	Ascomycota	Dothideomycetes	Pleosporales	Cucurbitariaceae	NA	NA	30	0	0	0	0	12	0	106	0	62	0	212	0	10	10
Root-associated	Fungi	Ascomycota	Dothideomycetes	Pleosporales	Didymellaceae	NA	NA	1261	499	0	22	0	1041	0	0	158	2642	554	2361	2029	2059	1822
Root-associated	Fungi	Ascomycota	Dothideomycetes	Pleosporales	Leptosphaeriaceae	NA	NA	0	0	0	0	0	0	0	0	0	0	0	203	0	0	0
Root-associated	Fungi	Ascomycota	Dothideomycetes	Pleosporales	NA	NA	NA	23833	225	0	13	6240	91	0	500	281	259	393	17860	1602	22	138
Root-associated	Fungi	Ascomycota	Dothideomycetes	Pleosporales	Phaeosphaeriaceae	NA	NA	0	0	0	0	0	58	0	26	94	60	0	598	0	0	335
Root-associated	Fungi	Ascomycota	Dothideomycetes	Pleosporales	Pleosporaceae	NA	NA	0	0	29	0	0	128	0	400	72	446	0	55	636	26	0
Root-associated	Fungi	Ascomycota	Dothideomycetes	Pleosporales	Sporormiaceae	NA	NA	0	0	0	0	111	0	0	48	1499	0	54	0	47	0	0
Root-associated	Fungi	Ascomycota	Dothideomycetes	Venturiales	Venturiaceae	NA	NA	0	0	0	0	0	0	0	0	0	0	0	990	0	0	0
Root-associated	Fungi	Ascomycota	Eurotiomycetes	Chaetothyriales	Herpotrichiellaceae	NA	NA	122	181	0	93	32	288	0	0	61	299	435	188	383	0	291
Root-associated	Fungi	Ascomycota	Eurotiomycetes	Chaetothyriales	NA	NA	NA	0	0	0	0	0	0	0	21	24	0	0	0	0	0	0
Root-associated	Fungi	Ascomycota	Eurotiomycetes	Eurotiales	NA	NA	NA	0	88	0	0	0	23	0	0	29	41	0	0	0	53	87
Root-associated	Fungi	Ascomycota	Eurotiomycetes	Eurotiales	Thermoascaceae	NA	NA	0	0	0	0	0	0	0	0	0	0	0	0	0	0	11
Root-associated	Fungi	Ascomycota	Eurotiomycetes	Eurotiales	Trichocomaceae	NA	NA	0	0	342	0	0	0	0	0	0	0	0	0	0	0	0
Root-associated	Fungi	Ascomycota	Eurotiomycetes	Mycocaliciales	NA	NA	NA	0	0	0	0	0	0	0	51	0	0	0	0	0	0	0
Root-associated	Fungi	Ascomycota	Eurotiomycetes	NA	NA	NA	NA	466	0	0	0	0	0	0	0	159	0	0	0	0	0	518
Root-associated	Fungi	Ascomycota	Eurotiomycetes	Onygenales	NA	NA	NA	1741	11	219	905	340	0	0	0	1705	0	966	693	6680	0	9834
Root-associated	Fungi	Ascomycota	Eurotiomycetes	Onygenales	Onygenaceae	NA	NA	0	0	0	0	67	0	0	0	518	0	0	0	0	0	5500
Root-associated	Fungi	Ascomycota	Geoglossomycetes	Geoglossales	NA	NA	NA	73	0	0	0	5201	0	0	0	400	0	0	0	0	0	0
Root-associated	Fungi	Ascomycota	Lecanoromycetes	NA	NA	NA	NA	0	0	0	0	0	0	0	0	0	0	10	0	81	0	0
Root-associated	Fungi	Ascomycota	Leotiomycetes	Helotiales	Hyaloscyphaceae	NA	NA	0	0	0	0	0	0	0	0	0	0	0	0	177	0	0
Root-associated	Fungi	Ascomycota	Leotiomycetes	Helotiales	NA	NA	NA	112	862	0	329	185	180	191	25326	117	630	4191	497	82	213	721
Root-associated	Fungi	Ascomycota	Leotiomycetes	Helotiales	Rutstroemiaceae	NA	NA	0	0	0	0	0	25	0	0	531	278	0	0	214	0	0
Root-associated	Fungi	Ascomycota	Leotiomycetes	Helotiales	Sclerotiniaceae	NA	NA	0	0	0	0	0	0	0	0	0	12	60	0	0	0	0
Root-associated	Fungi	Ascomycota	Leotiomycetes	Leotiomycetes incertae sedis	Myxotrichaceae	NA	NA	10	178	0	0	98	0	0	484	0	0	202	0	0	18	14
Root-associated	Fungi	Ascomycota	Leotiomycetes	NA	NA	NA	NA	0	0	0	33	0	0	0	0	0	137	0	11	0	0	1072
Root-associated	Fungi	Ascomycota	NA	NA	NA	NA	NA	244	387	441	35	782	317	0	387	2039	703	11248	2085	2894	1790	1933
Root-associated	Fungi	Ascomycota	NA	NA	NA	NA	NA	0	0	0	0	17	0	0	52	0	0	0	0	582	0	0
Root-associated	Fungi	Ascomycota	Orbiliomycetes	NA	NA	NA	NA	0	0	0	0	440	0	0	0	44	0	0	50	10	0	301
Root-associated	Fungi	Ascomycota	Orbiliomycetes	Orbiliales	NA	NA	NA	0	14	0	0	27	51	0	37	356	189	163	241	68	50	112
Root-associated	Fungi	Ascomycota	Orbiliomycetes	Orbiliales	Orbiliaceae	NA	NA	0	0	0	0	0	0	0	0	0	0	0	0	0	0	126
Root-associated	Fungi	Ascomycota	Pezizomycetes	NA	NA	NA	NA	0	0	0	0	0	0	0	0	0	0	40	0	0	0	0
Root-associated	Fungi	Ascomycota	Pezizomycetes	Pezizales	Ascobolaceae	NA	NA	133	371	0	0	0	0	0	0	0	0	723	282	0	0	0
Root-associated	Fungi	Ascomycota	Pezizomycetes	Pezizales	NA	NA	NA	0	83	0	0	39	239	0	246	10	0	0	51	0	22	47
Root-associated	Fungi	Ascomycota	Pezizomycetes	Pezizales	Pezizaceae	NA	NA	0	0	0	0	87	0	0	304	0	12	138	0	0	168	0
Root-associated	Fungi	Ascomycota	Pezizomycetes	Pezizales	Pyronemataceae	NA	NA	10	42	0	0	39	0	0	554	204	0	0	248	1800	0	1006
Root-associated	Fungi	Ascomycota	Saccharomycetes	NA	NA	NA	NA	0	0	0	100	0	0	197	51	10	22	1452	76	39	0	411
Root-associated	Fungi	Ascomycota	Sordariomycetes	Annulatascales	Annulatascaceae	NA	NA	0	210	0	0	0	1593	0	0	0	69	0	0	0	0	0
Root-associated	Fungi	Ascomycota	Sordariomycetes	Coniochaetales	NA	NA	NA	572	0	0	0	12	85	0	7703	332	0	0	0	114	21	56
Root-associated	Fungi	Ascomycota	Sordariomycetes	Diaporthales	NA	NA	NA	0	0	0	0	0	0	0	0	0	0	0	0	12	0	0
Root-associated	Fungi	Ascomycota	Sordariomycetes	Glomerellales	NA	NA	NA	0	0	0	0	11	3738	0	0	0	274	0	0	0	69	0
Root-associated	Fungi	Ascomycota	Sordariomycetes	Glomerellales	Plectosphaerellaceae	NA	NA	0	0	0	0	0	0	0	0	0	0	0	0	82	0	0
Root-associated	Fungi	Ascomycota	Sordariomycetes	Hypocreales	Cordycipitaceae	NA	NA	0	0	0	0	0	0	0	0	0	10	0	0	0	0	0
Root-associated	Fungi	Ascomycota	Sordariomycetes	Hypocreales	NA	NA	NA	523	246	0	167	85	4801	0	449	2191	496	6239	582	1409	180	286
Root-associated	Fungi	Ascomycota	Sordariomycetes	Hypocreales	Nectriaceae	NA	NA	15	480	0	81	154	148	0	121	34	2442	0	288	1171	413	170
Root-associated	Fungi	Ascomycota	Sordariomycetes	Hypocreales	Niessliaceae	NA	NA	0	0	0	0	0	0	0	0	0	33	0	0	0	0	0
Root-associated	Fungi	Ascomycota	Sordariomycetes	Hypocreales	Stachybotryaceae	NA	NA	0	0	0	0	0	0	0	11	0	0	0	0	0	0	0
Root-associated	Fungi	Ascomycota	Sordariomycetes	Microascales	Halosphaeriaceae	NA	NA	0	0	0	43	0	0	0	0	0	0	0	152	0	0	10
Root-associated	Fungi	Ascomycota	Sordariomycetes	Microascales	Microascaceae	NA	NA	0	0	0	0	0	0	0	0	11	0	0	0	0	0	0
Root-associated	Fungi	Ascomycota	Sordariomycetes	Microascales	NA	NA	NA	0	0	0	0	0	41	0	0	0	27	0	59	272	96	0
Root-associated	Fungi	Ascomycota	Sordariomycetes	NA	NA	NA	NA	0	0	0	0	0	0	0	1359	0	0	0	0	0	0	0
Root-associated	Fungi	Ascomycota	Sordariomycetes	NA	NA	NA	NA	72	29	101	0	173	439	0	21	942	339	601	1121	352	46	288
Root-associated	Fungi	Ascomycota	Sordariomycetes	Ophiostomatales	NA	NA	NA	0	0	0	0	0	0	0	0	0	0	0	0	38	0	0
Root-associated	Fungi	Ascomycota	Sordariomycetes	Sordariales	Chaetomiaceae	NA	NA	550	240	0	0	627	1055	0	29197	3143	670	42	87	1760	1023	375
Root-associated	Fungi	Ascomycota	Sordariomycetes	Sordariales	Lasiosphaeriaceae	NA	NA	229	848	0	0	701	179	0	784	414	262	744	524	1445	990	37
Root-associated	Fungi	Ascomycota	Sordariomycetes	Sordariales	NA	NA	NA	11	0	0	0	21	105	0	711	58	0	103	84	73	79	0
Root-associated	Fungi	Ascomycota	Sordariomycetes	Sordariales	Sordariaceae	NA	NA	0	0	0	0	0	16	0	0	0	0	0	0	0	0	0
Root-associated	Fungi	Ascomycota	Sordariomycetes	Xylariales	Hyponectriaceae	NA	NA	0	0	0	0	0	0	0	0	0	0	0	29	0	115	0
Root-associated	Fungi	Ascomycota	Sordariomycetes	Xylariales	NA	NA	NA	0	0	0	0	0	0	0	11	0	0	95	538	52	0	0
Root-associated	Fungi	Ascomycota	Taphrinomycetes	Taphrinales	Taphrinaceae	NA	NA	57	53	2603	493	111	105	1156	304	38	200	810	137	2020	273	49
Root-associated	Fungi	Basidiomycota	Agaricomycetes	Agaricales	Agaricaceae	NA	NA	0	16	0	0	0	0	0	0	0	0	0	0	0	0	0
Root-associated	Fungi	Basidiomycota	Agaricomycetes	Agaricales	Clavariaceae	NA	NA	0	0	0	0	146	0	0	0	0	186	0	0	60	0	1452
Root-associated	Fungi	Basidiomycota	Agaricomycetes	Agaricales	NA	NA	NA	519	328	221	31	83	1076	33	83	494	1048	0	17	207	232	1080
Root-associated	Fungi	Basidiomycota	Agaricomycetes	Agaricales	Psathyrellaceae	NA	NA	0	0	0	0	0	0	0	68	0	0	0	0	56	0	0
Root-associated	Fungi	Basidiomycota	Agaricomycetes	Agaricales	Strophariaceae	NA	NA	0	0	0	0	0	0	0	0	0	0	0	0	0	73	0
Root-associated	Fungi	Basidiomycota	Agaricomycetes	Agaricales	Tricholomataceae	NA	NA	0	0	0	0	23	0	0	0	0	49	0	0	0	33	42
Root-associated	Fungi	Basidiomycota	Agaricomycetes	Atheliales	Atheliaceae	NA	NA	10	0	0	0	0	0	0	0	0	0	0	0	0	0	0
Root-associated	Fungi	Basidiomycota	Agaricomycetes	Atheliales	NA	NA	NA	0	0	0	0	0	0	0	26	0	0	0	0	0	0	0
Root-associated	Fungi	Basidiomycota	Agaricomycetes	Auriculariales	Exidiaceae	NA	NA	0	0	0	0	0	0	0	93	0	0	0	0	0	0	0
Root-associated	Fungi	Basidiomycota	Agaricomycetes	Auriculariales	NA	NA	NA	0	10	0	0	110	0	0	0	159	0	0	43	90	23	165
Root-associated	Fungi	Basidiomycota	Agaricomycetes	Boletales	NA	NA	NA	0	0	0	0	0	0	0	0	0	0	268	0	0	0	0
Root-associated	Fungi	Basidiomycota	Agaricomycetes	Cantharellales	Ceratobasidiaceae	NA	NA	0	53	0	0	0	11	0	28	0	21	0	1360	1209	45	70
Root-associated	Fungi	Basidiomycota	Agaricomycetes	Cantharellales	NA	NA	NA	0	0	0	22	0	0	0	91	0	0	433	29	236	69	0
Root-associated	Fungi	Basidiomycota	Agaricomycetes	Cantharellales	Tulasnellaceae	NA	NA	0	0	0	0	133	0	0	0	107	0	165	0	0	88	209
Root-associated	Fungi	Basidiomycota	Agaricomycetes	NA	NA	NA	NA	0	10	226	0	10	0	0	0	45	0	587	22	50	0	46
Root-associated	Fungi	Basidiomycota	Agaricomycetes	Polyporales	NA	NA	NA	46	0	0	0	0	0	0	0	50	0	76	78	41	101	0
Root-associated	Fungi	Basidiomycota	Agaricomycetes	Russulales	Stereaceae	NA	NA	10	0	0	0	0	0	0	0	0	0	0	0	0	0	1567
Root-associated	Fungi	Basidiomycota	Agaricomycetes	Sebacinales	NA	NA	NA	0	0	0	0	0	11	0	0	0	56	298	0	0	0	0
Root-associated	Fungi	Basidiomycota	Agaricomycetes	Sebacinales	Sebacinaceae	NA	NA	0	0	0	0	0	0	0	0	0	49	249	199	63	56	0
Root-associated	Fungi	Basidiomycota	Agaricomycetes	Sebacinales	Serendipitaceae	NA	NA	0	0	0	0	0	0	0	0	0	36	0	0	0	0	0
Root-associated	Fungi	Basidiomycota	Agaricomycetes	Sebacinales	Serendipitaceae	NA	NA	0	0	0	0	0	0	0	0	0	103	0	0	0	0	0
Root-associated	Fungi	Basidiomycota	Agaricomycetes	Thelephorales	Thelephoraceae	NA	NA	0	0	0	0	213	0	0	0	0	0	0	0	0	540	0
Root-associated	Fungi	Basidiomycota	Agaricomycetes	Trechisporales	NA	NA	NA	48	0	0	0	59	0	0	0	0	0	0	0	0	0	23
Root-associated	Fungi	Basidiomycota	Agaricomycetes	Tremellodendropsidales	NA	NA	NA	0	0	0	0	0	0	0	0	0	465	0	0	0	0	0
Root-associated	Fungi	Basidiomycota	Agaricostilbomycetes	Agaricostilbales	NA	NA	NA	0	0	0	0	39	0	0	0	0	0	0	0	74	0	35
Root-associated	Fungi	Basidiomycota	Agaricostilbomycetes	NA	NA	NA	NA	0	0	0	0	0	0	0	0	0	0	0	219	0	0	0
Root-associated	Fungi	Basidiomycota	Exobasidiomycetes	Microstromatales	NA	NA	NA	0	0	0	0	0	0	0	0	0	0	0	0	12	0	0
Root-associated	Fungi	Basidiomycota	Geminibasidiomycetes	Geminibasidiales	NA	NA	NA	0	0	0	0	95	0	0	0	0	0	0	0	0	0	0
Root-associated	Fungi	Basidiomycota	Malasseziomycetes	Malasseziales	NA	NA	NA	0	0	0	32	0	0	0	0	0	0	0	0	13	0	0
Root-associated	Fungi	Basidiomycota	Microbotryomycetes	NA	NA	NA	NA	0	0	0	0	0	0	0	0	0	0	0	0	72	0	0
Root-associated	Fungi	Basidiomycota	NA	NA	NA	NA	NA	0	166	0	0	0	41	0	10	12	344	63	45	17	10	0
Root-associated	Fungi	Basidiomycota	NA	NA	NA	NA	NA	0	0	0	0	0	23	0	0	0	0	813	0	0	256	0
Root-associated	Fungi	Basidiomycota	Spiculogloeomycetes	Spiculogloeales	NA	NA	NA	0	0	0	0	102	0	0	0	0	0	151	0	0	0	0
Root-associated	Fungi	Basidiomycota	Tremellomycetes	NA	NA	NA	NA	0	0	0	0	0	31	0	0	0	290	0	0	0	138	11
Root-associated	Fungi	Basidiomycota	Tremellomycetes	Tremellales	NA	NA	NA	0	0	0	0	0	0	0	0	0	12	0	11	297	132	0
Root-associated	Fungi	Basidiomycota	Tremellomycetes	Trichosporonales	Tetragoniomycetaceae	NA	NA	0	0	0	0	0	0	0	0	0	106	0	0	0	0	0
Root-associated	Fungi	Chytridiomycota	Chytridiomycetes	Lobulomycetales	NA	NA	NA	0	0	0	0	0	0	0	0	0	10	0	0	0	0	0
Root-associated	Fungi	Chytridiomycota	Chytridiomycetes	Rhizophydiales	NA	NA	NA	0	66	0	0	0	123	0	10	40	48	0	29	20	140	10
Root-associated	Fungi	Chytridiomycota	Chytridiomycetes	Spizellomycetales	NA	NA	NA	0	0	0	0	165	174	0	0	0	212	0	164	0	27	40
Root-associated	Fungi	Chytridiomycota	NA	NA	NA	NA	NA	11	12	0	0	0	230	0	0	53	0	0	0	400	44	13
Root-associated	Fungi	Cryptomycota	NA	NA	NA	NA	NA	0	0	0	0	15	52	0	18	76	58	145	16	33	379	0
Root-associated	Fungi	Mucoromycota	Glomeromycetes	Archaeosporales	Archaeosporaceae	NA	NA	0	0	0	0	0	0	0	0	0	0	0	0	0	63	0
Root-associated	Fungi	Mucoromycota	Glomeromycetes	Archaeosporales	NA	NA	NA	183	0	0	0	0	378	0	0	52	0	270	448	180	2145	567
Root-associated	Fungi	Mucoromycota	Glomeromycetes	Glomerales	Glomeraceae	NA	NA	1488	655	52	446	577	61	0	1883	1576	118	4280	357	2894	2682	1704
Root-associated	Fungi	Mucoromycota	Glomeromycetes	Glomerales	Glomeraceae	NA	NA	0	0	0	0	0	0	0	0	0	0	77	0	0	40	0
Root-associated	Fungi	Mucoromycota	Glomeromycetes	Paraglomerales	NA	NA	NA	0	0	0	0	0	0	0	0	0	0	0	0	34	0	0
Root-associated	Fungi	Mucoromycota	Mortierellomycetes	Mortierellales	Mortierellaceae	NA	NA	13	172	0	0	359	45	0	177	74	0	84	66	618	50	26
Root-associated	Fungi	Mucoromycota	NA	NA	NA	NA	NA	0	0	0	0	0	0	0	0	0	0	11	0	0	33	0
Root-associated	Fungi	Mucoromycota	NA	NA	NA	NA	NA	10	215	0	0	0	35	0	13	325	1003	0	168	49	16	0
Root-associated	Fungi	Mucoromycota	NA	NA	NA	NA	NA	0	0	0	0	0	0	0	0	147	0	61	0	0	0	0
Root-associated	Fungi	Mucoromycota	NA	NA	NA	NA	NA	0	0	0	0	25	0	0	26	0	0	0	0	0	12	0
Root-associated	Fungi	NA	NA	NA	NA	NA	NA	25828	6118	3377	1742	10373	7769	4440	21484	17101	27328	19454	14293	21859	11027	8912
Root-associated	Fungi	Olpidiomycota	NA	NA	NA	NA	NA	0	0	0	0	0	0	0	0	0	33	0	12	0	0	0
Root-associated	Fungi	Zoopagomycota	Kickxellomycetes	Kickxellales	NA	NA	NA	0	0	0	0	0	0	0	0	0	0	119	0	0	0	0
Root-associated	Fungi	Zoopagomycota	NA	NA	NA	NA	NA	0	0	0	0	0	14	0	0	0	68	0	0	14	0	0
Root-associated	Bacteria	NA	NA	NA	NA	NA	NA	1385	1348	1259	628	1364	410	34	62	52	2160	484	2133	183	515	90
Root-associated	Bacteria	Pseudomonadota	Alphaproteobacteria	Rickettsiales	Anaplasmataceae	Wolbachia	NA	0	168	0	0	0	0	0	0	0	0	0	0	0	0	0
Root-associated	Bacteria	Actinomycetota	Actinomycetes	Nakamurellales	Nakamurellaceae	Nakamurella	Nakamurella flavida	0	0	0	0	0	0	0	0	0	10	33	76	0	0	0
Root-associated	Bacteria	Actinomycetota	Actinomycetes	Nakamurellales	Nakamurellaceae	Nakamurella	Nakamurella multipartita	0	15	17	26	0	0	0	0	0	0	0	0	0	0	0
Root-associated	Bacteria	Pseudomonadota	Alphaproteobacteria	Acetobacterales	Acetobacteraceae	Neoasaia	Neoasaia chiangmaiensis	0	0	10	0	0	0	0	0	0	13	0	0	0	0	0
Root-associated	Fungi	Ascomycota	Dothideomycetes	Pleosporales	Didymellaceae	Neoascochyta	Neoascochyta sp.	0	0	0	0	0	0	0	0	0	0	0	204	0	0	0
Root-associated	Bacteria	Bacillota	Bacilli	Bacillales	Bacillaceae	Neobacillus	Neobacillus bataviensis	0	0	25	0	0	0	0	0	0	0	0	0	0	0	0
Root-associated	Bacteria	Bacillota	Bacilli	Bacillales	Bacillaceae	Neobacillus	Neobacillus drentensis	0	0	36	0	0	0	0	0	0	0	0	0	0	0	0
Root-associated	Bacteria	Bacillota	Bacilli	Bacillales	Bacillaceae	Neobacillus	Neobacillus ginsengisoli	0	0	10	0	0	0	0	0	0	0	0	0	0	0	0
Root-associated	Bacteria	Bacillota	Bacilli	Bacillales	Bacillaceae	Neobacillus	Neobacillus niacini	0	0	37	46	20	0	0	0	0	22	0	23	0	0	0
Root-associated	Bacteria	Bacillota	Bacilli	Bacillales	Bacillaceae	Neobacillus	Neobacillus pocheonensis	0	0	29	0	0	0	0	0	0	0	0	0	0	0	0
Root-associated	Fungi	Ascomycota	Sordariomycetes	Hypocreales	Nectriaceae	Neonectria	Neonectria candida	0	40	0	0	0	0	0	0	0	15	0	0	0	0	0
Root-associated	Fungi	Ascomycota	Dothideomycetes	Pleosporales	Neopyrenochaetaceae	Neopyrenochaeta	Neopyrenochaeta inflorescentiae	0	0	0	0	0	0	0	0	80	0	0	10	0	0	0
Root-associated	Bacteria	Pseudomonadota	Alphaproteobacteria	Hyphomicrobiales	Rhizobiaceae	Neorhizobium	Neorhizobium galegae	0	0	0	0	0	0	0	0	0	0	33	0	0	0	0
Root-associated	Bacteria	Pseudomonadota	Alphaproteobacteria	Hyphomicrobiales	Rhizobiaceae	Neorhizobium	Neorhizobium petrolearium	0	0	0	0	0	0	0	0	0	0	25	0	0	0	0
Root-associated	Fungi	Ascomycota	Dothideomycetes	Pleosporales	Phaeosphaeriaceae	Neosetophoma	Neosetophoma samarorum	0	0	0	0	0	0	0	69	0	0	0	85	0	0	0
Root-associated	Bacteria	Pseudomonadota	Gammaproteobacteria	Nevskiales	Nevskiaceae	Nevskia	Nevskia soli	0	0	22	0	0	0	15	0	0	78	89	90	0	0	0
Root-associated	Bacteria	Bacteroidota	Chitinophagia	Chitinophagales	Chitinophagaceae	Niabella	Niabella ginsengisoli	0	15	0	0	0	0	0	0	11	0	0	0	0	0	0
Root-associated	Fungi	Ascomycota	Sordariomycetes	Hypocreales	Niessliaceae	Niesslia	Niesslia ilicifolia	0	0	0	0	0	0	0	43	0	0	0	0	0	0	0
Root-associated	Fungi	Ascomycota	Sordariomycetes	Xylariales	Apiosporaceae	Nigrospora	Nigrospora sp.	0	0	0	0	0	0	0	0	11	0	0	0	0	0	0
Root-associated	Bacteria	Pseudomonadota	Alphaproteobacteria	Hyphomicrobiales	Phyllobacteriaceae	Nitratireductor	Nitratireductor sp.	0	0	12	0	0	0	0	0	0	0	0	0	0	0	0
Root-associated	Bacteria	Pseudomonadota	Betaproteobacteria	Nitrosomonadales	Nitrosomonadaceae	Nitrosospira	Nitrosospira multiformis	241	692	401	16	411	0	0	55	0	345	276	63	0	22	0
Root-associated	Bacteria	Pseudomonadota	Betaproteobacteria	Nitrosomonadales	Nitrosomonadaceae	Nitrosospira	Nitrosospira sp.	0	89	104	0	35	0	0	0	0	49	37	0	0	0	0
Root-associated	Bacteria	Pseudomonadota	Betaproteobacteria	Nitrosomonadales	Nitrosomonadaceae	Nitrosovibrio	Nitrosovibrio tenuis	0	0	0	0	12	0	0	0	0	0	38	0	0	0	0
Root-associated	Bacteria	Nitrospirota	Nitrospiria	Nitrospirales	Nitrospiraceae	Nitrospira	Nitrospira calida	0	0	0	59	0	0	0	0	0	0	45	0	0	0	0
Root-associated	Bacteria	Nitrospirota	Nitrospiria	Nitrospirales	Nitrospiraceae	Nitrospira	Nitrospira marina	0	0	0	0	0	0	0	0	0	11	0	0	0	0	0
Root-associated	Bacteria	Nitrospirota	Nitrospiria	Nitrospirales	Nitrospiraceae	Nitrospira	Nitrospira moscoviensis	42	0	25	46	0	0	0	0	0	37	0	96	0	0	0
Root-associated	Bacteria	Nitrospirota	Nitrospiria	Nitrospirales	Nitrospiraceae	Nitrospira	Nitrospira sp.	0	128	0	14	0	0	0	0	0	0	71	0	0	0	0
Root-associated	Bacteria	Actinomycetota	Actinomycetes	Mycobacteriales	Nocardiaceae	Nocardia	Nocardia anaemiae	0	0	0	0	0	0	0	0	0	57	0	0	0	0	0
Root-associated	Bacteria	Actinomycetota	Actinomycetes	Mycobacteriales	Nocardiaceae	Nocardia	Nocardia fluminea	0	0	0	0	0	0	29	0	0	59	51	46	0	0	0
Root-associated	Bacteria	Actinomycetota	Actinomycetes	Propionibacteriales	Nocardioidaceae	Nocardioides	Nocardioides aestuarii	101	53	84	76	32	0	0	10	0	58	29	251	28	0	0
Root-associated	Bacteria	Actinomycetota	Actinomycetes	Propionibacteriales	Nocardioidaceae	Nocardioides	Nocardioides agariphilus	69	138	55	37	58	0	0	0	0	92	30	175	0	12	0
Root-associated	Bacteria	Actinomycetota	Actinomycetes	Propionibacteriales	Nocardioidaceae	Nocardioides	Nocardioides albus	0	58	0	0	0	0	0	0	0	0	52	30	0	0	0
Root-associated	Bacteria	Actinomycetota	Actinomycetes	Propionibacteriales	Nocardioidaceae	Nocardioides	Nocardioides alpinus	80	47	0	17	10	0	0	0	0	0	0	40	0	0	0
Root-associated	Bacteria	Actinomycetota	Actinomycetes	Propionibacteriales	Nocardioidaceae	Nocardioides	Nocardioides bigeumensis	0	0	10	73	51	0	0	0	0	0	0	36	0	0	0
Root-associated	Bacteria	Actinomycetota	Actinomycetes	Propionibacteriales	Nocardioidaceae	Nocardioides	Nocardioides caricicola	0	0	0	12	0	0	0	0	0	21	0	10	0	0	0
Root-associated	Bacteria	Actinomycetota	Actinomycetes	Propionibacteriales	Nocardioidaceae	Nocardioides	Nocardioides daedukensis	23	0	34	0	0	0	0	0	0	0	0	0	0	0	0
Root-associated	Bacteria	Actinomycetota	Actinomycetes	Propionibacteriales	Nocardioidaceae	Nocardioides	Nocardioides daejeonensis	0	0	36	0	0	0	0	0	0	0	0	0	0	0	0
Root-associated	Bacteria	Actinomycetota	Actinomycetes	Propionibacteriales	Nocardioidaceae	Nocardioides	Nocardioides daphniae	0	0	0	12	0	0	0	0	0	0	0	0	0	0	0
Root-associated	Bacteria	Actinomycetota	Actinomycetes	Propionibacteriales	Nocardioidaceae	Nocardioides	Nocardioides dilutus	49	157	13	32	22	0	0	0	0	50	55	53	0	0	0
Root-associated	Bacteria	Actinomycetota	Actinomycetes	Propionibacteriales	Nocardioidaceae	Nocardioides	Nocardioides exalbidus	0	0	0	0	0	0	0	0	0	0	0	11	0	0	0
Root-associated	Bacteria	Actinomycetota	Actinomycetes	Propionibacteriales	Nocardioidaceae	Nocardioides	Nocardioides ginsengisegetis	0	0	0	0	0	0	0	0	0	0	13	0	0	0	0
Root-associated	Bacteria	Actinomycetota	Actinomycetes	Propionibacteriales	Nocardioidaceae	Nocardioides	Nocardioides halotolerans	11	90	46	91	87	25	0	0	0	88	142	65	0	0	0
Root-associated	Bacteria	Actinomycetota	Actinomycetes	Propionibacteriales	Nocardioidaceae	Nocardioides	Nocardioides hwasunensis	88	52	71	62	23	0	0	11	0	34	14	93	0	0	0
Root-associated	Bacteria	Actinomycetota	Actinomycetes	Propionibacteriales	Nocardioidaceae	Nocardioides	Nocardioides iriomotensis	0	0	0	0	0	0	0	0	0	11	0	0	0	0	0
Root-associated	Bacteria	Actinomycetota	Actinomycetes	Propionibacteriales	Nocardioidaceae	Nocardioides	Nocardioides islandensis	356	408	335	237	231	0	0	31	10	329	139	776	101	93	26
Root-associated	Bacteria	Actinomycetota	Actinomycetes	Propionibacteriales	Nocardioidaceae	Nocardioides	Nocardioides jensenii	0	40	34	15	11	0	0	0	0	123	45	0	0	0	0
Root-associated	Bacteria	Actinomycetota	Actinomycetes	Propionibacteriales	Nocardioidaceae	Nocardioides	Nocardioides kongjuensis	0	0	0	0	0	0	0	0	0	0	21	11	0	0	0
Root-associated	Bacteria	Actinomycetota	Actinomycetes	Propionibacteriales	Nocardioidaceae	Nocardioides	Nocardioides luteus	16	89	38	21	44	0	0	0	15	0	73	78	0	0	0
Root-associated	Bacteria	Actinomycetota	Actinomycetes	Propionibacteriales	Nocardioidaceae	Nocardioides	Nocardioides marinquilinus	10	23	17	0	23	0	0	0	0	38	0	25	0	0	0
Root-associated	Bacteria	Actinomycetota	Actinomycetes	Propionibacteriales	Nocardioidaceae	Nocardioides	Nocardioides marinus	11	0	0	0	0	0	0	0	0	0	0	13	0	0	0
Root-associated	Bacteria	Actinomycetota	Actinomycetes	Propionibacteriales	Nocardioidaceae	Nocardioides	Nocardioides marmoribigeumensis	14	21	42	0	0	0	0	0	0	36	0	36	0	0	0
Root-associated	Bacteria	Actinomycetota	Actinomycetes	Propionibacteriales	Nocardioidaceae	Nocardioides	Nocardioides mesophilus	35	86	53	37	44	0	0	0	0	12	63	24	0	0	0
Root-associated	Bacteria	Actinomycetota	Actinomycetes	Propionibacteriales	Nocardioidaceae	Nocardioides	Nocardioides oleivorans	36	23	0	0	24	0	11	0	0	31	77	49	0	0	0
Root-associated	Bacteria	Actinomycetota	Actinomycetes	Propionibacteriales	Nocardioidaceae	Nocardioides	Nocardioides panacisoli	0	11	0	0	0	0	0	0	0	0	0	0	0	0	0
Root-associated	Bacteria	Actinomycetota	Actinomycetes	Propionibacteriales	Nocardioidaceae	Nocardioides	Nocardioides plantarum	0	0	12	0	0	0	0	0	0	0	0	0	0	0	0
Root-associated	Bacteria	Actinomycetota	Actinomycetes	Propionibacteriales	Nocardioidaceae	Nocardioides	Nocardioides salarius	15	12	0	0	0	0	0	0	0	10	0	20	0	0	0
Root-associated	Bacteria	Actinomycetota	Actinomycetes	Propionibacteriales	Nocardioidaceae	Nocardioides	Nocardioides sp.	269	284	231	70	94	11	22	0	0	291	313	461	0	10	0
Root-associated	Bacteria	Actinomycetota	Actinomycetes	Propionibacteriales	Nocardioidaceae	Nocardioides	Nocardioides szechwanensis	0	0	13	0	0	0	0	0	0	0	0	10	0	0	0
Root-associated	Bacteria	Actinomycetota	Actinomycetes	Streptosporangiales	Streptosporangiaceae	Nonomuraea	Nonomuraea solani	0	0	0	0	0	0	0	0	0	0	14	0	0	0	0
Root-associated	Bacteria	Actinomycetota	Actinomycetes	Streptosporangiales	Streptosporangiaceae	Nonomuraea	Nonomuraea wenchangensis	0	0	12	0	0	0	0	0	0	0	0	0	0	0	0
Root-associated	Bacteria	Pseudomonadota	Gammaproteobacteria	Lysobacterales	Lysobacteraceae	Noviluteimonas	Noviluteimonas dokdonensis	68	11	38	0	14	0	0	0	11	150	12	131	0	12	0
Root-associated	Bacteria	Pseudomonadota	Gammaproteobacteria	Lysobacterales	Lysobacteraceae	Novilysobacter	Novilysobacter arseniciresistens	12	0	0	0	0	0	0	10	0	27	186	0	0	0	0
Root-associated	Bacteria	Pseudomonadota	Gammaproteobacteria	Lysobacterales	Lysobacteraceae	Novilysobacter	Novilysobacter concretionis	0	0	0	0	0	0	0	0	0	0	28	0	0	0	0
Root-associated	Bacteria	Pseudomonadota	Gammaproteobacteria	Lysobacterales	Lysobacteraceae	Novilysobacter	Novilysobacter spongiicola	0	0	0	0	0	0	0	0	0	0	10	0	0	0	0
Root-associated	Bacteria	Pseudomonadota	Alphaproteobacteria	Sphingomonadales	Sphingomonadaceae	Novosphingobium	Novosphingobium aquaticum (ex Glaeser et al. 2013)	0	0	0	0	0	0	0	0	0	0	0	28	0	0	0
Root-associated	Bacteria	Pseudomonadota	Alphaproteobacteria	Sphingomonadales	Sphingomonadaceae	Novosphingobium	Novosphingobium aromaticivorans	93	113	0	47	89	0	0	0	10	79	89	168	0	13	0
Root-associated	Bacteria	Pseudomonadota	Alphaproteobacteria	Sphingomonadales	Sphingomonadaceae	Novosphingobium	Novosphingobium aromaticivorans	13	0	0	0	0	0	0	0	0	0	0	0	0	0	0
Root-associated	Bacteria	Pseudomonadota	Alphaproteobacteria	Sphingomonadales	Sphingomonadaceae	Novosphingobium	Novosphingobium barchaimii	0	10	43	0	0	0	0	0	0	73	0	25	0	0	0
Root-associated	Bacteria	Pseudomonadota	Alphaproteobacteria	Sphingomonadales	Sphingomonadaceae	Novosphingobium	Novosphingobium lentum	49	22	132	13	0	0	0	0	0	57	38	24	0	0	0
Root-associated	Bacteria	Pseudomonadota	Alphaproteobacteria	Sphingomonadales	Sphingomonadaceae	Novosphingobium	Novosphingobium nitrogenifigens	0	0	0	0	23	0	0	0	0	0	0	26	0	0	0
Root-associated	Bacteria	Pseudomonadota	Alphaproteobacteria	Sphingomonadales	Sphingomonadaceae	Novosphingobium	Novosphingobium soli	0	0	18	0	0	0	0	0	0	0	0	0	0	0	0
Root-associated	Bacteria	Bacillota	Bacilli	Bacillales	Bacillaceae	Oceanobacillus	Oceanobacillus chironomi	36	63	37	45	20	0	0	10	0	23	67	29	0	0	0
Root-associated	Bacteria	Bacteroidota	Cytophagia	Cytophagales	Fulvivirgaceae	Ohtaekwangia	Ohtaekwangia koreensis	11	12	0	10	0	0	0	0	0	35	0	16	0	0	0
Root-associated	Bacteria	Bacteroidota	Cytophagia	Cytophagales	Fulvivirgaceae	Ohtaekwangia	Ohtaekwangia kribbensis	0	0	0	0	0	0	0	0	0	0	13	10	0	0	0
Root-associated	Fungi	Ascomycota	Leotiomycetes	Leotiomycetes incertae sedis	Myxotrichaceae	Oidiodendron	Oidiodendron tenuissimum	0	0	0	0	0	0	0	0	0	87	0	0	0	0	0
Root-associated	Fungi	Ascomycota	Leotiomycetes	Leotiomycetes incertae sedis	Myxotrichaceae	Oidiodendron	Oidiodendron truncatum	0	151	0	0	105	0	0	0	0	0	1127	0	0	0	0
Root-associated	Bacteria	Bacteroidota	Sphingobacteriia	Sphingobacteriales	Sphingobacteriaceae	Olivibacter	Olivibacter domesticus	0	0	0	0	0	0	0	0	54	0	0	0	0	0	0
Root-associated	Fungi	Olpidiomycota	Olpidiomycetes	Olpidiales	Olpidiaceae	Olpidium	Olpidium brassicae	0	10	0	0	0	0	0	0	0	0	0	0	17	91	0
Root-associated	Fungi	Ascomycota	Dothideomycetes	Pleosporales	Phaeosphaeriaceae	Ophiosphaerella	Ophiosphaerella sp.	0	0	0	0	0	66	0	590	444	0	0	0	88	0	0
Root-associated	Bacteria	Verrucomicrobiota	Opitutia	Opitutales	Opitutaceae	Opitutus	Opitutus sp.	0	50	46	0	0	0	0	0	0	24	0	12	0	0	0
Root-associated	Bacteria	Verrucomicrobiota	Opitutia	Opitutales	Opitutaceae	Opitutus	Opitutus terrae	29	110	0	0	11	0	0	0	0	42	10	63	0	22	0
Root-associated	Fungi	Ascomycota	Orbiliomycetes	Orbiliales	Orbiliaceae	Orbilia	Orbilia brochopaga	0	0	0	0	0	0	0	0	0	0	0	0	0	11	0
Root-associated	Fungi	Ascomycota	Orbiliomycetes	Orbiliales	Orbiliaceae	Orbilia	Orbilia oxyspora	0	0	0	0	0	0	0	45	0	0	0	0	0	0	0
Root-associated	Fungi	Ascomycota	Orbiliomycetes	Orbiliales	Orbiliaceae	Orbilia	Orbilia sp.	0	0	0	0	0	0	0	0	0	0	0	0	0	0	78
Root-associated	Bacteria	Actinomycetota	Actinomycetes	Micrococcales	Intrasporangiaceae	Ornithinibacter	Ornithinibacter aureus	178	95	242	0	22	0	0	35	0	96	0	152	0	0	0
Root-associated	Bacteria	Actinomycetota	Actinomycetes	Micrococcales	Intrasporangiaceae	Ornithinicoccus	Ornithinicoccus hortensis	0	0	0	0	0	0	0	0	0	0	0	28	0	0	0
Root-associated	Fungi	Ascomycota	Sordariomycetes	Hypocreales	Bionectriaceae	Ovicillium	Ovicillium asperulatum	0	0	0	0	0	0	0	0	0	17	0	0	0	0	0
Root-associated	Bacteria	Pseudomonadota	Betaproteobacteria	Burkholderiales	Oxalobacteraceae	Oxalicibacterium	Oxalicibacterium flavum	0	0	0	0	0	0	0	0	0	23	0	0	0	0	0
Root-associated	Bacteria	Pseudomonadota	Betaproteobacteria	Burkholderiales	Oxalobacteraceae	Oxalicibacterium	Oxalicibacterium solurbis	0	0	0	0	0	0	0	0	0	0	12	0	0	0	0
Root-associated	Bacteria	Pseudomonadota	Betaproteobacteria	Burkholderiales	Oxalobacteraceae	Oxalobacter	Oxalobacter sp.	0	0	0	0	0	0	0	0	0	0	0	11	0	0	0
Root-associated	Bacteria	Bacillota	Bacilli	Bacillales	Paenibacillaceae	Paenibacillus	Paenibacillus catalpae	0	0	15	0	0	0	0	0	0	0	0	0	0	0	0
Root-associated	Bacteria	Bacillota	Bacilli	Bacillales	Paenibacillaceae	Paenibacillus	Paenibacillus koleovorans	0	0	27	0	0	0	0	0	0	0	0	0	0	0	0
Root-associated	Bacteria	Bacillota	Bacilli	Bacillales	Paenibacillaceae	Paenibacillus	Paenibacillus pectinilyticus	0	0	30	0	0	0	0	0	0	0	0	0	0	0	0
Root-associated	Bacteria	Bacillota	Bacilli	Bacillales	Paenibacillaceae	Paenibacillus	Paenibacillus sp.	246	100	407	64	331	10	0	0	0	54	133	143	0	21	0
Root-associated	Bacteria	Actinomycetota	Actinomycetes	Micrococcales	Micrococcaceae	Paeniglutamicibacter	Paeniglutamicibacter kerguelensis	0	0	78	0	0	0	0	0	0	20	0	0	0	0	0
Root-associated	Bacteria	Actinomycetota	Actinomycetes	Micrococcales	Micrococcaceae	Paeniglutamicibacter	Paeniglutamicibacter sulfureus	0	0	19	0	0	0	0	0	0	20	0	0	0	0	0
Root-associated	Bacteria	Bacillota	Bacilli	Bacillales	Caryophanaceae	Paenisporosarcina	Paenisporosarcina sp.	0	0	11	0	0	0	0	0	0	0	0	0	0	0	0
Root-associated	Bacteria	Bacillota	Bacilli	Bacillales	Bacillaceae	Pallidibacillus	Pallidibacillus thermolactis	0	0	24	0	0	0	0	0	0	0	0	0	0	0	0
Root-associated	Bacteria	Pseudomonadota	Gammaproteobacteria	Nevskiales	Nevskiaceae	Panacagrimonas	Panacagrimonas perspica	0	0	14	0	0	0	36	12	32	210	212	302	34	45	0
Root-associated	Fungi	Basidiomycota	Tremellomycetes	Tremellales	Rhynchogastremaceae	Papiliotrema	Papiliotrema frias	0	0	0	0	0	0	0	0	0	0	0	212	0	11	0
Root-associated	Fungi	Basidiomycota	Tremellomycetes	Tremellales	Rhynchogastremaceae	Papiliotrema	Papiliotrema laurentii	0	0	0	0	0	0	0	0	0	0	0	75	0	0	0
Root-associated	Bacteria	Pseudomonadota	Alphaproteobacteria	Acetobacterales	Roseomonadaceae	Paracraurococcus	Paracraurococcus ruber	0	0	29	0	73	0	0	0	0	38	43	13	0	0	0
Root-associated	Bacteria	Pseudomonadota	Alphaproteobacteria	Acetobacterales	Roseomonadaceae	Paracraurococcus	Paracraurococcus sp.	0	0	0	0	51	0	0	0	0	10	37	0	0	0	0
Root-associated	Bacteria	Actinomycetota	Actinomycetes	Micrococcales	Microbacteriaceae	Parafrigoribacterium	Parafrigoribacterium mesophilum	0	64	12	0	11	0	0	0	0	12	67	0	0	0	0
Root-associated	Fungi	Ascomycota	Pezizomycetes	Pezizales	Pezizaceae	Paragalactinia	Paragalactinia michelii	0	0	0	0	11	0	0	0	0	0	0	0	0	0	0
Root-associated	Fungi	Ascomycota	Sordariomycetes	Hypocreales	Stachybotryaceae	Paramyrothecium	Paramyrothecium roridum	0	0	0	0	0	0	0	0	27	0	0	58	0	0	0
Root-associated	Fungi	Ascomycota	Sordariomycetes	Hypocreales	Stachybotryaceae	Paramyrothecium	Paramyrothecium sp.	0	0	0	0	0	0	0	0	0	0	0	0	47	0	0
Root-associated	Fungi	Ascomycota	Sordariomycetes	Hypocreales	Stachybotryaceae	Paramyrothecium	Paramyrothecium terrestris	0	0	0	0	0	0	0	0	18	0	0	0	0	0	0
Root-associated	Fungi	Ascomycota	Dothideomycetes	Pleosporales	Phaeosphaeriaceae	Paraphoma	Paraphoma chrysanthemicola	0	89	0	0	0	0	0	0	25	153	177	112	0	112	0
Root-associated	Fungi	Ascomycota	Dothideomycetes	Pleosporales	Phaeosphaeriaceae	Paraphoma	Paraphoma radicina	0	0	0	0	0	310	0	0	0	46	116	23	0	0	37
Root-associated	Bacteria	Pseudomonadota	Betaproteobacteria	Burkholderiales	Alcaligenaceae	Parapusillimonas	Parapusillimonas granuli	41	17	0	0	0	0	0	0	0	0	56	0	0	0	0
Root-associated	Bacteria	Pseudomonadota	Alphaproteobacteria	Hyphomicrobiales	Rhizobiaceae	Pararhizobium	Pararhizobium capsulatum	0	43	46	0	15	0	0	0	0	0	26	11	0	0	0
Root-associated	Fungi	Ascomycota	Dothideomycetes	Pleosporales	Phaeosphaeriaceae	Parastagonospora	Parastagonospora avenae	0	0	0	0	0	0	0	0	0	0	0	333	0	0	0
Root-associated	Fungi	Ascomycota	Dothideomycetes	Pleosporales	Phaeosphaeriaceae	Parastagonospora	Parastagonospora avenae	0	0	0	1327	0	0	0	0	0	0	309	11	1137	0	0
Root-associated	Fungi	Ascomycota	Pezizomycetes	Pezizales	Pyronemataceae	Paratricharina	Paratricharina poiraultii	0	0	0	0	124	0	0	0	0	0	407	311	0	56	226
Root-associated	Fungi	Ascomycota	Lecanoromycetes	Peltigerales	Pannariaceae	Pectenia	Pectenia sp.	0	0	0	0	0	0	0	0	0	162	0	0	0	0	0
Root-associated	Bacteria	Bacteroidota	Sphingobacteriia	Sphingobacteriales	Sphingobacteriaceae	Pedobacter	Pedobacter aquatilis	0	0	0	0	0	0	0	0	0	0	0	14	0	0	0
Root-associated	Bacteria	Bacteroidota	Sphingobacteriia	Sphingobacteriales	Sphingobacteriaceae	Pedobacter	Pedobacter ginsengisoli	33	0	0	0	0	0	0	0	0	0	0	15	0	0	0
Root-associated	Bacteria	Bacteroidota	Sphingobacteriia	Sphingobacteriales	Sphingobacteriaceae	Pedobacter	Pedobacter ginsengiterrae	0	0	0	0	0	0	0	0	0	0	0	13	0	0	0
Root-associated	Bacteria	Bacteroidota	Sphingobacteriia	Sphingobacteriales	Sphingobacteriaceae	Pedobacter	Pedobacter heparinus	0	0	17	0	0	0	0	0	0	0	0	0	0	0	0
Root-associated	Bacteria	Bacteroidota	Sphingobacteriia	Sphingobacteriales	Sphingobacteriaceae	Pedobacter	Pedobacter metabolipauper	0	0	0	0	0	0	0	0	0	0	0	26	0	0	0
Root-associated	Bacteria	Bacteroidota	Sphingobacteriia	Sphingobacteriales	Sphingobacteriaceae	Pedobacter	Pedobacter panaciterrae	0	0	0	0	0	0	0	0	0	0	0	32	0	0	0
Root-associated	Bacteria	Bacteroidota	Sphingobacteriia	Sphingobacteriales	Sphingobacteriaceae	Pedobacter	Pedobacter steynii	0	0	88	0	0	0	0	0	0	0	0	0	0	0	0
Root-associated	Bacteria	Actinomycetota	Actinomycetes	Micrococcales	Intrasporangiaceae	Pedococcus	Pedococcus bigeumensis	0	0	12	0	0	0	0	0	0	0	0	0	0	0	0
Root-associated	Bacteria	Pseudomonadota	Alphaproteobacteria	Hyphomicrobiales	Hyphomicrobiaceae	Pedomicrobium	Pedomicrobium manganicum	125	0	105	67	49	0	0	0	0	32	123	74	0	0	0
Root-associated	Bacteria	Pseudomonadota	Alphaproteobacteria	Rhodospirillales	Rhodovibrionaceae	Pelagibius	Pelagibius litoralis	30	60	0	0	0	0	0	52	0	21	0	0	0	0	0
Root-associated	Bacteria	Pseudomonadota	Betaproteobacteria	Burkholderiales	Sphaerotilaceae	Roseateles	Pelomonas aquatica	0	0	244	37	0	0	0	0	0	0	0	0	0	0	0
Root-associated	Fungi	Ascomycota	Eurotiomycetes	Eurotiales	Aspergillaceae	Penicillium	Penicillium bilaiae	0	0	0	0	0	0	0	0	15	0	0	0	0	0	0
Root-associated	Fungi	Ascomycota	Eurotiomycetes	Eurotiales	Aspergillaceae	Penicillium	Penicillium chalabudae	0	11	0	0	14	11	0	0	0	0	0	0	0	0	37
Root-associated	Fungi	Ascomycota	Eurotiomycetes	Eurotiales	Aspergillaceae	Penicillium	Penicillium dierckxii	0	0	0	0	0	0	0	0	0	0	0	0	0	26	0
Root-associated	Fungi	Ascomycota	Eurotiomycetes	Eurotiales	Aspergillaceae	Penicillium	Penicillium multicolor	0	0	0	0	0	0	0	70	0	15	0	0	0	0	0
Root-associated	Fungi	Ascomycota	Eurotiomycetes	Eurotiales	Aspergillaceae	Penicillium	Penicillium pimiteouiense	0	0	0	0	0	288	0	0	24	123	0	0	0	11	0
Root-associated	Fungi	Ascomycota	Eurotiomycetes	Eurotiales	Aspergillaceae	Penicillium	Penicillium solitum	0	0	0	0	0	0	0	0	0	0	0	159	0	0	0
Root-associated	Fungi	Ascomycota	Eurotiomycetes	Eurotiales	Aspergillaceae	Penicillium	Penicillium sp.	0	0	0	0	0	0	0	0	25	0	15	95	0	0	0
Root-associated	Fungi	Ascomycota	Eurotiomycetes	Eurotiales	Aspergillaceae	Penicillium	Penicillium vancouverense	0	0	0	0	0	30	0	0	0	53	0	0	0	0	0
Root-associated	Bacteria	Bdellovibrionota	Bacteriovoracia	Bacteriovoracales	Bacteriovoracaceae	Peredibacter	Peredibacter starrii	0	20	0	0	0	0	0	0	0	10	0	15	0	0	0
Root-associated	Fungi	Ascomycota	Dothideomycetes	Pleosporales	Periconiaceae	Periconia	Periconia macrospinosa	0	0	0	0	0	0	0	0	0	0	0	73	0	55	0
Root-associated	Fungi	Ascomycota	Dothideomycetes	Pleosporales	Periconiaceae	Periconia	Periconia sp.	0	0	0	0	0	0	0	0	0	0	61	0	0	0	0
Root-associated	Bacteria	Pseudomonadota	Gammaproteobacteria	Steroidobacterales	Steroidobacteraceae	Peristeroidobacter	Peristeroidobacter agariperforans	150	529	265	704	38	0	0	0	0	213	355	240	0	14	0
Root-associated	Fungi	Ascomycota	Sordariomycetes	Microascales	Microascaceae	Petriella	Petriella sordida	0	0	0	0	0	0	0	13	0	0	0	0	0	0	0
Root-associated	Fungi	Ascomycota	Sordariomycetes	Microascales	Microascaceae	Petriella	Petriella sp.	0	58	0	0	67	0	0	148	641	79	99	57	360	210	11
Root-associated	Fungi	Ascomycota	Pezizomycetes	Pezizales	Pezizaceae	Peziza	Peziza ostracoderma	0	0	0	0	1034	0	0	0	0	0	0	0	0	0	0
Root-associated	Fungi	Ascomycota	Pezizomycetes	Pezizales	Pezizaceae	Peziza	Peziza succosella	0	0	0	0	122	0	0	0	0	0	0	0	0	0	0
Root-associated	Fungi	Ascomycota	Sordariomycetes	Togniniales	Togniniaceae	Phaeoacremonium	Phaeoacremonium sp.	80	0	0	0	0	796	0	0	0	287	0	0	434	0	0
Root-associated	Fungi	Basidiomycota	Agaricomycetes	Agaricales	Tubariaceae	Phaeomarasmius	Phaeomarasmius erinaceus	0	0	0	0	0	0	0	0	0	0	0	0	58	0	0
Root-associated	Fungi	Ascomycota	Dothideomycetes	Pleosporales	Phaeosphaeriaceae	Phaeosphaeria	Phaeosphaeria sp.	0	0	0	0	0	0	0	0	0	0	0	1007	0	0	0
Root-associated	Fungi	Ascomycota	Dothideomycetes	Pleosporales	Phaeosphaeriaceae	Phaeosphaeriopsis	Phaeosphaeriopsis sp.	0	0	0	0	0	0	0	0	14	0	0	23	0	0	0
Root-associated	Bacteria	Pseudomonadota	Alphaproteobacteria	Caulobacterales	Caulobacteraceae	Phenylobacterium	Phenylobacterium haematophilum	0	0	14	0	0	0	0	0	0	0	0	0	0	0	0
Root-associated	Bacteria	Pseudomonadota	Alphaproteobacteria	Caulobacterales	Caulobacteraceae	Phenylobacterium	Phenylobacterium immobile	0	53	37	22	0	0	0	0	0	101	33	77	0	0	0
Root-associated	Bacteria	Pseudomonadota	Alphaproteobacteria	Caulobacterales	Caulobacteraceae	Phenylobacterium	Phenylobacterium lituiforme	0	0	10	0	0	0	0	0	0	11	0	12	0	0	0
Root-associated	Bacteria	Pseudomonadota	Alphaproteobacteria	Caulobacterales	Caulobacteraceae	Phenylobacterium	Phenylobacterium muchangponense	130	83	104	66	10	0	0	0	0	121	94	139	0	10	0
Root-associated	Bacteria	Pseudomonadota	Alphaproteobacteria	Caulobacterales	Caulobacteraceae	Phenylobacterium	Phenylobacterium sp.	50	137	73	27	10	0	0	0	0	23	28	83	0	0	0
Root-associated	Bacteria	Pseudomonadota	Alphaproteobacteria	Caulobacterales	Caulobacteraceae	Phenylobacterium	Phenylobacterium zucineum	0	0	0	0	0	0	0	0	0	0	11	0	0	0	0
Root-associated	Fungi	Ascomycota	Eurotiomycetes	Chaetothyriales	Herpotrichiellaceae	Phialophora	Phialophora sp.	0	0	0	0	0	0	0	0	129	42	0	0	0	0	0
Root-associated	Bacteria	Bacillota	Bacilli	Bacillales	Salinicoccaceae	Phocicoccus	Phocicoccus pinnipedialis	0	0	36	0	0	0	0	0	0	0	0	0	0	0	0
Root-associated	Fungi	Ascomycota	Dothideomycetes	Pleosporales	Didymellaceae	Phoma	Phoma sp.	0	0	0	0	0	0	0	0	43	0	0	15	0	10	0
Root-associated	Fungi	Ascomycota	Sordariomycetes	Diaporthales	Diaporthaceae	Phomopsis	Phomopsis sp.	86	0	0	0	0	0	0	0	0	0	0	0	0	0	0
Root-associated	Fungi	Ascomycota	Sordariomycetes	Diaporthales	Diaporthaceae	Phomopsis	Phomopsis velata	0	0	0	0	0	0	17	0	0	0	85	0	0	0	0
Root-associated	Bacteria	Actinomycetota	Actinomycetes	Micrococcales	Intrasporangiaceae	Phycicoccus	Phycicoccus duodecadis	93	121	41	0	10	0	0	0	0	34	0	157	10	10	0
Root-associated	Bacteria	Actinomycetota	Actinomycetes	Micrococcales	Intrasporangiaceae	Phycicoccus	Phycicoccus elongatus	92	60	111	39	0	0	0	14	0	47	0	183	0	11	0
Root-associated	Bacteria	Pseudomonadota	Alphaproteobacteria	Hyphomicrobiales	Phyllobacteriaceae	Phyllobacterium	Phyllobacterium bourgognense	0	10	0	0	0	0	0	0	0	0	0	0	0	0	0
Root-associated	Bacteria	Pseudomonadota	Alphaproteobacteria	Hyphomicrobiales	Phyllobacteriaceae	Phyllobacterium	Phyllobacterium brassicacearum	0	21	0	10	0	0	0	0	0	0	24	0	0	0	0
Root-associated	Bacteria	Pseudomonadota	Alphaproteobacteria	Hyphomicrobiales	Phyllobacteriaceae	Phyllobacterium	Phyllobacterium sp.	0	0	13	0	0	0	0	0	0	0	0	0	0	0	0
Root-associated	Bacteria	Pseudomonadota	Alphaproteobacteria	Hyphomicrobiales	Phyllobacteriaceae	Phyllobacterium	Phyllobacterium trifolii	0	0	33	10	0	0	0	0	0	10	0	0	0	0	0
Root-associated	Fungi	Basidiomycota	Agaricomycetes	Agaricales	Physalacriaceae	Physalacria	Physalacria bambusae	0	0	0	0	0	0	0	0	0	21	0	0	0	0	0
Root-associated	Bacteria	Actinomycetota	Actinomycetes	Micromonosporales	Micromonosporaceae	Phytohabitans	Phytohabitans flavus	36	18	49	0	74	0	0	0	0	15	25	13	0	0	0
Root-associated	Bacteria	Actinomycetota	Actinomycetes	Micromonosporales	Micromonosporaceae	Phytohabitans	Phytohabitans rumicis	0	0	0	0	0	0	0	0	0	0	22	0	0	0	0
Root-associated	Bacteria	Actinomycetota	Actinomycetes	Micromonosporales	Micromonosporaceae	Phytohabitans	Phytohabitans suffuscus	0	14	0	0	0	0	0	0	0	0	0	17	0	0	0
Root-associated	Bacteria	Pseudomonadota	Betaproteobacteria	Burkholderiales	Alcaligenaceae	Pigmentiphaga	Pigmentiphaga litoralis	15	18	0	0	0	0	0	0	0	0	46	0	0	0	0
Root-associated	Bacteria	Actinomycetota	Actinomycetes	Micromonosporales	Micromonosporaceae	Pilimelia	Pilimelia columellifera	0	44	55	0	37	0	0	0	0	0	0	29	0	0	0
Root-associated	Fungi	Basidiomycota	Agaricomycetes	Atheliales	Atheliaceae	Piloderma	Piloderma sp.	0	86	0	0	98	635	0	252	0	11	73	0	0	0	54
Root-associated	Bacteria	Pseudomonadota	Betaproteobacteria	Burkholderiales	Sphaerotilaceae	Piscinibacter	Piscinibacter aquaticus	386	222	256	205	77	12	0	14	0	358	80	348	0	86	30
Root-associated	Fungi	Basidiomycota	Tremellomycetes	Filobasidiales	Piskurozymaceae	Piskurozyma	Piskurozyma sp.	0	0	0	0	0	0	0	0	0	0	0	0	0	59	0
Root-associated	Fungi	Basidiomycota	Agaricomycetes	Boletales	Pisolithaceae	Pisolithus	Pisolithus arhizus	0	0	0	0	0	0	0	0	0	0	65	0	0	0	0
Root-associated	Bacteria	Bacillota	Bacilli	Bacillales	Thermoactinomycetaceae	Planifilum	Planifilum sp.	0	0	10	0	0	0	0	0	0	0	0	0	0	0	0
Root-associated	Bacteria	Bacillota	Bacilli	Bacillales	Caryophanaceae	Planococcus	Planococcus glaciei	0	0	47	0	0	0	0	0	0	0	0	0	0	0	0
Root-associated	Bacteria	Bacillota	Bacilli	Bacillales	Caryophanaceae	Planomicrobium	Planomicrobium alkanoclasticum	0	0	13	0	0	0	0	0	0	0	0	0	0	0	0
Root-associated	Bacteria	Bacillota	Bacilli	Bacillales	Caryophanaceae	Planomicrobium	Planomicrobium sp.	0	0	11	0	0	0	0	0	0	0	0	0	0	0	0
Root-associated	Bacteria	Bacillota	Bacilli	Bacillales	Caryophanaceae	Planomicrobium	Planomicrobium stackebrandtii	0	0	31	0	0	0	0	0	0	0	0	0	0	0	0
Root-associated	Bacteria	Actinomycetota	Actinomycetes	Micromonosporales	Micromonosporaceae	Planosporangium	Planosporangium mesophilum	0	0	0	10	0	0	0	0	0	0	11	13	0	0	0
Root-associated	Bacteria	Actinomycetota	Actinomycetes	Micromonosporales	Micromonosporaceae	Plantactinospora	Plantactinospora siamensis	0	11	0	0	0	0	0	0	0	0	0	100	0	0	0
Root-associated	Fungi	Ascomycota	Sordariomycetes	Glomerellales	Plectosphaerellaceae	Plectosphaerella	Plectosphaerella cucumerina	0	11	0	0	0	0	0	25	0	0	0	10	113	0	0
Root-associated	Fungi	Ascomycota	Sordariomycetes	Glomerellales	Plectosphaerellaceae	Plectosphaerella	Plectosphaerella sp.	0	10	0	0	0	26	0	617	420	706	0	19	184	23	0
Root-associated	Fungi	Ascomycota	Dothideomycetes	Pleosporales	Pleosporaceae	Pleospora	Pleospora bjoerlingii	0	0	0	0	0	0	0	51	0	0	0	0	0	0	0
Root-associated	Fungi	Ascomycota	Sordariomycetes	Calosphaeriales	Pleurostomataceae	Pleurostoma	Pleurostoma richardsiae	71	0	0	760	0	2304	0	0	0	476	0	0	110	0	0
Root-associated	Fungi	Ascomycota	Sordariomycetes	Calosphaeriales	Pleurostomataceae	Pleurostoma	Pleurostoma sp.	0	0	0	24	0	260	0	0	0	45	0	0	64	0	0
Root-associated	Fungi	Basidiomycota	Agaricomycetes	Agaricales	Pleurotaceae	Pleurotus	Pleurotus floridanus	0	0	0	267	0	0	113	0	0	15	138	0	0	0	0
Root-associated	Fungi	Basidiomycota	Agaricomycetes	Agaricales	Pleurotaceae	Pleurotus	Pleurotus sp.	0	0	32	0	0	0	0	0	0	0	0	0	0	0	0
Root-associated	Fungi	Basidiomycota	Agaricomycetes	Agaricales	Pluteaceae	Pluteus	Pluteus sp.	0	0	0	0	0	0	0	0	0	0	1116	0	0	0	54
Root-associated	Fungi	Ascomycota	Sordariomycetes	Hypocreales	Clavicipitaceae	Pochonia	Pochonia chlamydosporia	0	0	35	0	12	238	0	124	74	297	61	28	167	305	10
Root-associated	Fungi	Ascomycota	Sordariomycetes	Hypocreales	Clavicipitaceae	Pochonia	Pochonia sp.	0	0	0	0	0	36	0	0	0	0	0	0	15	0	0
Root-associated	Fungi	Ascomycota	Sordariomycetes	Sordariales	Podosporaceae	Podospora	Podospora pyriformis	0	0	0	0	0	0	0	0	177	0	0	0	0	0	0
Root-associated	Fungi	Ascomycota	Sordariomycetes	Sordariales	Podosporaceae	Podospora	Podospora sp.	1608	0	112	0	0	0	0	0	73	123	0	255	221	0	156
Root-associated	Bacteria	Pseudomonadota	Betaproteobacteria	Burkholderiales	Comamonadaceae	Polaromonas	Polaromonas sp.	10	13	0	0	0	0	0	0	0	0	0	0	0	0	0
Root-associated	Bacteria	Actinomycetota	Actinomycetes	Micromonosporales	Micromonosporaceae	Polymorphospora	Polymorphospora rubra	0	48	0	102	0	0	0	0	0	0	49	0	0	0	0
Root-associated	Fungi	Ascomycota	Dothideomycetes	Pleosporales	Tetraplosphaeriaceae	Polyplosphaeria	Polyplosphaeria sp.	0	0	0	0	0	0	0	0	0	0	0	0	130	0	0
Root-associated	Fungi	Ascomycota	Dothideomycetes	Pleosporales	Latoruaceae	Polyschema	Polyschema sclerotigenum	0	0	0	0	0	0	0	0	723	0	0	0	0	0	0
Root-associated	Bacteria	Bacteroidota	Cytophagia	Cytophagales	Hymenobacteraceae	Pontibacter	Pontibacter populi	13	0	0	0	0	0	0	0	0	0	0	0	0	0	0
Root-associated	Bacteria	Pseudomonadota	Gammaproteobacteria	Steroidobacterales	Steroidobacteraceae	Povalibacter	Povalibacter uvarum	504	975	717	888	475	39	34	46	0	747	963	807	15	100	23
Root-associated	Bacteria	Actinomycetota	Actinomycetes	Pseudonocardiales	Pseudonocardiaceae	Prauserella	Prauserella marina	0	0	0	75	0	0	0	0	0	11	57	54	0	0	0
Root-associated	Bacteria	Actinomycetota	Actinomycetes	Pseudonocardiales	Pseudonocardiaceae	Prauserella	Prauserella muralis	0	0	15	0	0	0	0	0	0	0	0	0	0	0	0
Root-associated	Fungi	Ascomycota	Dothideomycetes	Pleosporales	Sporormiaceae	Preussia	Preussia sp. (in: ascomycete fungi)	13	145	0	0	0	275	0	472	2307	107	64	0	208	510	89
Root-associated	Fungi	Ascomycota	Dothideomycetes	Pleosporales	Sporormiaceae	Preussia	Preussia typharum	0	41	0	0	0	0	0	546	28	0	0	0	0	0	0
Root-associated	Bacteria	Actinomycetota	Actinomycetes	Micrococcales	Promicromonosporaceae	Promicromonospora	Promicromonospora aerolata	0	11	0	0	0	0	0	0	0	0	0	0	0	0	0
Root-associated	Bacteria	Actinomycetota	Actinomycetes	Micrococcales	Promicromonosporaceae	Promicromonospora	Promicromonospora kroppenstedtii	52	82	10	78	44	0	0	0	0	12	175	103	0	0	0
Root-associated	Bacteria	Actinomycetota	Actinomycetes	Micrococcales	Promicromonosporaceae	Promicromonospora	Promicromonospora sukumoe	0	0	0	10	0	0	0	0	0	0	0	0	0	0	0
Root-associated	Bacteria	Actinomycetota	Actinomycetes	Micrococcales	Promicromonosporaceae	Promicromonospora	Promicromonospora thailandica	97	165	64	32	72	0	0	0	0	0	150	107	0	0	0
Root-associated	Bacteria	Actinomycetota	Actinomycetes	Micrococcales	Promicromonosporaceae	Promicromonospora	Promicromonospora umidemergens	0	56	0	0	0	0	0	0	0	0	0	0	0	0	0
Root-associated	Fungi	Basidiomycota	Agaricomycetes	Agaricales	Psathyrellaceae	Psathyrella	Psathyrella globosivelata	0	0	0	0	0	0	0	0	0	0	0	0	0	55	0
Root-associated	Fungi	Basidiomycota	Agaricomycetes	Agaricales	Psathyrellaceae	Psathyrella	Psathyrella sp.	0	0	0	0	0	17	0	0	310	0	0	0	0	0	0
Root-associated	Fungi	Basidiomycota	Agaricomycetes	Agaricales	Psathyrellaceae	Psathyrella	Psathyrella vinosofulva	0	0	0	0	10	0	0	0	0	0	847	16	0	0	0
Root-associated	Fungi	Ascomycota	Leotiomycetes	Thelebolales	Pseudeurotiaceae	Pseudeurotium	Pseudeurotium sp.	0	0	0	0	0	0	0	0	0	23	0	0	0	0	0
Root-associated	Fungi	Ascomycota	Dothideomycetes	Mycosphaerellales	Mycosphaerellaceae	Pseudocercospora	Pseudocercospora macadamiae	0	0	0	0	0	0	0	0	0	0	0	0	5854	0	0
Root-associated	Fungi	Ascomycota	Dothideomycetes	Mycosphaerellales	Mycosphaerellaceae	Pseudocercospora	Pseudocercospora rhabdothamni	0	0	0	0	0	0	0	0	0	0	0	0	185	0	0
Root-associated	Fungi	Ascomycota	Dothideomycetes	Mycosphaerellales	Mycosphaerellaceae	Pseudocercospora	Pseudocercospora sp.	0	10	0	0	0	0	0	31	0	0	0	0	672	18	0
Root-associated	Fungi	Ascomycota	Sordariomycetes	Hypocreales	Nectriaceae	Pseudocosmospora	Pseudocosmospora rogersonii	0	0	0	0	0	0	0	0	0	0	0	0	0	26	0
Root-associated	Bacteria	Pseudomonadota	Betaproteobacteria	Burkholderiales	Oxalobacteraceae	Pseudoduganella	Pseudoduganella albidiflava	0	0	0	0	0	0	0	0	0	0	0	64	0	0	0
Root-associated	Bacteria	Pseudomonadota	Betaproteobacteria	Burkholderiales	Oxalobacteraceae	Pseudoduganella	Pseudoduganella flava	0	0	0	0	0	0	0	0	0	0	0	10	0	0	0
Root-associated	Bacteria	Pseudomonadota	Betaproteobacteria	Burkholderiales	Oxalobacteraceae	Pseudoduganella	Pseudoduganella namucuonensis	66	65	20	10	0	0	0	0	0	20	20	145	0	0	0
Root-associated	Bacteria	Pseudomonadota	Betaproteobacteria	Burkholderiales	Oxalobacteraceae	Pseudoduganella	Pseudoduganella violaceinigra	0	100	64	40	32	0	0	0	0	12	29	0	0	0	0
Root-associated	Fungi	Ascomycota	Leotiomycetes	Thelebolales	Thelebolaceae	Pseudogymnoascus	Pseudogymnoascus pannorum	0	0	0	0	0	0	0	0	0	0	0	0	61	0	0
Root-associated	Fungi	Ascomycota	Leotiomycetes	Thelebolales	Thelebolaceae	Pseudogymnoascus	Pseudogymnoascus sp.	0	0	0	0	0	0	0	0	0	63	0	0	0	0	0
Root-associated	Bacteria	Pseudomonadota	Alphaproteobacteria	Hyphomicrobiales	Xanthobacteraceae	Pseudolabrys	Pseudolabrys taiwanensis	81	10	15	0	73	0	0	0	0	27	0	0	0	0	0
Root-associated	Bacteria	Actinomycetota	Actinomycetes	Micrococcales	Microbacteriaceae	Pseudolysinimonas	Pseudolysinimonas kribbensis	10	0	0	0	0	0	0	0	0	0	0	0	0	0	0
Root-associated	Bacteria	Pseudomonadota	Gammaproteobacteria	Pseudomonadales	Pseudomonadaceae	Pseudomonas	Pseudomonas chlororaphis	0	0	38	44	0	0	0	0	0	0	0	0	0	0	0
Root-associated	Bacteria	Pseudomonadota	Gammaproteobacteria	Pseudomonadales	Pseudomonadaceae	Pseudomonas	Pseudomonas fluorescens	0	31	38	0	0	0	0	0	0	0	0	0	0	0	0
Root-associated	Bacteria	Pseudomonadota	Gammaproteobacteria	Pseudomonadales	Pseudomonadaceae	Pseudomonas	Pseudomonas fuscovaginae	0	45	0	11	43	0	0	0	0	0	0	0	0	0	0
Root-associated	Bacteria	Pseudomonadota	Gammaproteobacteria	Pseudomonadales	Pseudomonadaceae	Pseudomonas	Pseudomonas nitroreducens	0	0	0	0	0	0	0	0	0	19	0	0	0	0	0
Root-associated	Bacteria	Pseudomonadota	Gammaproteobacteria	Pseudomonadales	Pseudomonadaceae	Pseudomonas	Pseudomonas oryzihabitans	0	0	14	0	0	0	0	0	0	0	0	0	0	0	0
Root-associated	Bacteria	Pseudomonadota	Gammaproteobacteria	Pseudomonadales	Pseudomonadaceae	Pseudomonas	Pseudomonas punonensis	0	25	0	0	0	0	0	0	0	0	0	0	0	0	0
Root-associated	Bacteria	Pseudomonadota	Gammaproteobacteria	Pseudomonadales	Pseudomonadaceae	Pseudomonas	Pseudomonas vranovensis	0	0	126	0	23	0	0	0	0	0	0	0	0	0	0
Root-associated	Bacteria	Actinomycetota	Actinomycetes	Pseudonocardiales	Pseudonocardiaceae	Pseudonocardia	Pseudonocardia adelaidensis	32	175	66	35	74	0	0	0	0	42	51	68	0	0	0
Root-associated	Bacteria	Actinomycetota	Actinomycetes	Pseudonocardiales	Pseudonocardiaceae	Pseudonocardia	Pseudonocardia ailaonensis	26	10	0	0	0	0	0	0	0	0	31	12	0	0	0
Root-associated	Bacteria	Actinomycetota	Actinomycetes	Pseudonocardiales	Pseudonocardiaceae	Pseudonocardia	Pseudonocardia alaniniphila	13	26	14	10	0	0	0	0	0	0	0	11	0	0	0
Root-associated	Bacteria	Actinomycetota	Actinomycetes	Pseudonocardiales	Pseudonocardiaceae	Pseudonocardia	Pseudonocardia antitumoralis	0	0	0	0	0	0	0	0	0	0	10	0	0	0	0
Root-associated	Bacteria	Actinomycetota	Actinomycetes	Pseudonocardiales	Pseudonocardiaceae	Pseudonocardia	Pseudonocardia babensis	0	15	0	24	10	0	0	0	0	41	0	10	0	0	0
Root-associated	Bacteria	Actinomycetota	Actinomycetes	Pseudonocardiales	Pseudonocardiaceae	Pseudonocardia	Pseudonocardia chloroethenivorans	0	0	13	0	0	0	0	0	0	43	0	35	0	0	0
Root-associated	Bacteria	Actinomycetota	Actinomycetes	Pseudonocardiales	Pseudonocardiaceae	Pseudonocardia	Pseudonocardia khuvsgulensis	0	0	0	0	0	0	0	0	0	23	12	0	0	0	0
Root-associated	Bacteria	Actinomycetota	Actinomycetes	Pseudonocardiales	Pseudonocardiaceae	Pseudonocardia	Pseudonocardia kujensis	0	12	0	0	0	0	0	0	0	0	0	0	0	0	0
Root-associated	Bacteria	Actinomycetota	Actinomycetes	Pseudonocardiales	Pseudonocardiaceae	Pseudonocardia	Pseudonocardia mongoliensis	0	0	11	0	0	0	0	0	0	14	0	0	0	0	0
Root-associated	Bacteria	Actinomycetota	Actinomycetes	Pseudonocardiales	Pseudonocardiaceae	Pseudonocardia	Pseudonocardia oroxyli	0	10	0	0	0	0	0	0	0	0	0	11	0	0	0
Root-associated	Bacteria	Actinomycetota	Actinomycetes	Pseudonocardiales	Pseudonocardiaceae	Pseudonocardia	Pseudonocardia petroleophila	14	11	0	0	0	0	0	0	0	0	0	29	0	0	0
Root-associated	Bacteria	Actinomycetota	Actinomycetes	Pseudonocardiales	Pseudonocardiaceae	Pseudonocardia	Pseudonocardia saturnea	0	12	0	0	0	0	0	0	0	0	0	0	0	0	0
Root-associated	Bacteria	Actinomycetota	Actinomycetes	Pseudonocardiales	Pseudonocardiaceae	Pseudonocardia	Pseudonocardia seranimata	0	0	0	0	0	0	0	0	0	49	0	0	0	0	0
Root-associated	Bacteria	Actinomycetota	Actinomycetes	Pseudonocardiales	Pseudonocardiaceae	Pseudonocardia	Pseudonocardia sp.	398	679	590	610	267	0	48	50	0	797	318	1009	26	94	41
Root-associated	Bacteria	Actinomycetota	Actinomycetes	Pseudonocardiales	Pseudonocardiaceae	Pseudonocardia	Pseudonocardia spinosispora	0	0	81	0	0	10	0	0	0	64	0	41	0	0	0
Root-associated	Bacteria	Actinomycetota	Actinomycetes	Pseudonocardiales	Pseudonocardiaceae	Pseudonocardia	Pseudonocardia tetrahydrofuranoxydans	21	99	0	42	58	0	0	0	0	181	32	33	0	0	0
Root-associated	Bacteria	Actinomycetota	Actinomycetes	Pseudonocardiales	Pseudonocardiaceae	Pseudonocardia	Pseudonocardia xinjiangensis	44	45	113	11	0	0	0	0	0	81	0	51	0	0	0
Root-associated	Bacteria	Actinomycetota	Actinomycetes	Pseudonocardiales	Pseudonocardiaceae	Pseudonocardia	Pseudonocardia xishanensis	0	0	0	0	0	0	0	0	0	0	10	0	0	0	0
Root-associated	Bacteria	Actinomycetota	Actinomycetes	Pseudonocardiales	Pseudonocardiaceae	Pseudonocardia	Pseudonocardia yunnanensis	36	87	57	0	0	0	0	0	0	46	0	72	0	0	0
Root-associated	Bacteria	Actinomycetota	Actinomycetes	Pseudonocardiales	Pseudonocardiaceae	Pseudonocardia	Pseudonocardia zijingensis	29	32	20	103	21	0	0	0	0	31	172	27	0	0	0
Root-associated	Fungi	Ascomycota	Dothideomycetes	Pleosporales	Pleosporales incertae sedis	Pseudorobillarda	Pseudorobillarda sp.	0	0	0	0	0	119	0	0	0	139	0	39	177	0	0
Root-associated	Bacteria	Pseudomonadota	Alphaproteobacteria	Acetobacterales	Acetobacteraceae	Pseudoroseomonas	Pseudoroseomonas aerophila	0	0	0	0	0	0	0	0	0	0	0	12	0	0	0
Root-associated	Bacteria	Actinomycetota	Actinomycetes	Micromonosporales	Micromonosporaceae	Pseudosporangium	Pseudosporangium ferrugineum	0	94	0	0	0	0	0	0	0	0	0	0	0	0	0
Root-associated	Bacteria	Pseudomonadota	Gammaproteobacteria	Lysobacterales	Lysobacteraceae	Pseudoxanthomonas	Pseudoxanthomonas japonensis	0	0	0	0	0	0	0	0	0	0	15	11	0	0	0
Root-associated	Bacteria	Pseudomonadota	Gammaproteobacteria	Lysobacterales	Lysobacteraceae	Pseudoxanthomonas	Pseudoxanthomonas kalamensis	0	10	23	0	0	0	0	0	0	0	10	0	0	0	0
Root-associated	Bacteria	Pseudomonadota	Gammaproteobacteria	Lysobacterales	Lysobacteraceae	Pseudoxanthomonas	Pseudoxanthomonas mexicana	0	11	0	0	0	0	0	0	0	0	0	0	0	0	0
Root-associated	Bacteria	Pseudomonadota	Gammaproteobacteria	Lysobacterales	Lysobacteraceae	Pseudoxanthomonas	Pseudoxanthomonas sacheonensis	0	17	0	0	0	0	0	0	0	0	12	0	0	0	0
Root-associated	Bacteria	Pseudomonadota	Gammaproteobacteria	Lysobacterales	Lysobacteraceae	Pseudoxanthomonas	Pseudoxanthomonas spadix	0	0	12	0	0	0	0	0	0	0	0	0	0	0	0
Root-associated	Bacteria	Pseudomonadota	Gammaproteobacteria	Lysobacterales	Lysobacteraceae	Pseudoxanthomonas	Pseudoxanthomonas suwonensis	0	0	0	0	0	0	12	0	0	0	0	0	0	0	0
Root-associated	Bacteria	Pseudomonadota	Gammaproteobacteria	Lysobacterales	Lysobacteraceae	Pseudoxanthomonas	Pseudoxanthomonas yeongjuensis	22	28	82	12	0	0	0	0	0	0	32	0	0	0	0
Root-associated	Fungi	Basidiomycota	Pucciniomycetes	Pucciniales	Pucciniaceae	Puccinia	Puccinia coronata	0	0	0	0	0	0	0	0	0	0	0	211	0	0	0
Root-associated	Fungi	Ascomycota	Sordariomycetes	Hypocreales	Ophiocordycipitaceae	Purpureocillium	Purpureocillium lilacinum	10	66	0	0	180	161	0	254	220	105	0	76	0	271	63
Root-associated	Fungi	Ascomycota	Dothideomycetes	Pleosporales	Cucurbitariaceae	Pyrenochaeta	Pyrenochaeta sp.	0	55	0	0	0	81	0	20	0	452	0	10	125	80	0
Root-associated	Fungi	Ascomycota	Dothideomycetes	Pleosporales	Pyrenochaetopsidaceae	Pyrenochaetopsis	Pyrenochaetopsis leptospora	0	0	0	0	0	68	0	11	53	0	0	77	0	0	23
Root-associated	Fungi	Ascomycota	Dothideomycetes	Pleosporales	Pleosporaceae	Pyrenophora	Pyrenophora chaetomioides	0	0	0	0	0	45	0	0	0	0	0	2710	0	0	0
Root-associated	Bacteria	Myxococcota	Myxococcia	Myxococcales	Myxococcaceae	Pyxidicoccus	Pyxidicoccus fallax	0	13	16	0	0	0	0	0	0	0	12	25	0	0	0
Root-associated	Bacteria	Pseudomonadota	Alphaproteobacteria	Sphingomonadales	Erythrobacteraceae	Qipengyuania	Qipengyuania citrea	0	0	17	0	0	0	0	0	0	0	0	0	0	0	0
Root-associated	Bacteria	Pseudomonadota	Betaproteobacteria	Burkholderiales	Burkholderiaceae	Ralstonia	Ralstonia insidiosa	0	0	439	198	0	0	14	0	0	0	40	0	0	0	0
Root-associated	Bacteria	Pseudomonadota	Betaproteobacteria	Burkholderiales	Burkholderiaceae	Ralstonia	Ralstonia pickettii	0	0	129	44	0	0	0	0	0	0	31	0	0	0	0
Root-associated	Fungi	Basidiomycota	Agaricomycetes	Gomphales	Gomphaceae	Ramaria	Ramaria sp.	0	0	0	0	0	0	0	73	0	0	0	0	0	0	0
Root-associated	Bacteria	Pseudomonadota	Betaproteobacteria	Burkholderiales	Comamonadaceae	Ramlibacter	Ramlibacter henchirensis	0	0	0	0	0	0	0	0	0	0	0	15	0	0	0
Root-associated	Bacteria	Pseudomonadota	Betaproteobacteria	Burkholderiales	Comamonadaceae	Ramlibacter	Ramlibacter sp.	147	129	100	130	82	0	0	0	0	121	132	225	0	14	0
Root-associated	Fungi	Ascomycota	Sordariomycetes	Sordariales	Sordariales incertae sedis	Ramophialophora	Ramophialophora sp.	10	0	0	0	0	0	0	0	0	0	0	0	0	0	0
Root-associated	Bacteria	Pseudomonadota	Gammaproteobacteria	Enterobacterales	Enterobacteriaceae	Raoultella	Raoultella planticola	0	0	0	0	0	0	0	0	0	13	0	0	0	0	0
Root-associated	Bacteria	Pseudomonadota	Gammaproteobacteria	Enterobacterales	Enterobacteriaceae	Raoultella	Raoultella sp.	0	0	0	0	0	0	0	0	0	11	0	0	0	0	0
Root-associated	Bacteria	Actinomycetota	Actinomycetes	Micrococcales	Microbacteriaceae	Rathayibacter	Rathayibacter caricis	0	0	0	0	0	0	0	0	0	0	0	10	0	0	0
Root-associated	Bacteria	Actinomycetota	Actinomycetes	Micrococcales	Microbacteriaceae	Rathayibacter	Rathayibacter iranicus	0	0	0	0	0	0	0	0	0	14	0	0	0	0	0
Root-associated	Bacteria	Actinomycetota	Actinomycetes	Micrococcales	Microbacteriaceae	Rathayibacter	Rathayibacter tritici	0	0	11	0	0	0	0	0	0	0	0	0	0	0	0
Root-associated	Fungi	Ascomycota	Sordariomycetes	Glomerellales	Reticulascaceae	Reticulascus	Reticulascus tulasneorum	0	0	0	0	0	0	0	0	0	25	0	0	0	0	0
Root-associated	Fungi	Ascomycota	Leotiomycetes	Helotiales	Helotiales incertae sedis	Rhexocercosporidium	Rhexocercosporidium sp.	0	0	0	0	0	0	0	0	0	640	0	0	0	0	11
Root-associated	Bacteria	Pseudomonadota	Betaproteobacteria	Burkholderiales	NA	Rhizobacter	Rhizobacter dauci	46	161	0	64	0	0	0	0	0	57	13	25	0	0	0
Root-associated	Bacteria	Pseudomonadota	Betaproteobacteria	Burkholderiales	NA	Rhizobacter	Rhizobacter fulvus	191	313	152	91	56	0	0	0	0	407	90	226	11	38	17
Root-associated	Bacteria	Pseudomonadota	Alphaproteobacteria	Hyphomicrobiales	Rhizobiaceae	Rhizobium	Rhizobium leguminosarum	0	75	0	0	47	0	0	0	0	0	23	0	0	0	0
Root-associated	Bacteria	Pseudomonadota	Alphaproteobacteria	Hyphomicrobiales	Rhizobiaceae	Rhizobium	Rhizobium mesosinicum	0	0	0	0	0	0	0	0	0	0	15	0	0	0	0
Root-associated	Bacteria	Pseudomonadota	Alphaproteobacteria	Hyphomicrobiales	Rhizobiaceae	Rhizobium	Rhizobium skierniewicense	0	0	18	0	0	0	0	0	0	0	0	0	0	0	0
Root-associated	Bacteria	Pseudomonadota	Alphaproteobacteria	Hyphomicrobiales	Rhizobiaceae	Rhizobium	Rhizobium soli	0	0	30	0	0	0	0	0	0	0	0	28	0	0	0
Root-associated	Bacteria	Pseudomonadota	Alphaproteobacteria	Hyphomicrobiales	Rhizobiaceae	Rhizobium	Rhizobium sp.	0	36	11	0	0	0	0	0	0	0	11	0	0	0	0
Root-associated	Bacteria	Pseudomonadota	Alphaproteobacteria	Hyphomicrobiales	Rhizobiaceae	Rhizobium	Rhizobium sullae	12	0	0	0	11	0	0	0	0	0	0	0	0	0	0
Root-associated	Bacteria	Pseudomonadota	Alphaproteobacteria	Hyphomicrobiales	Rhizobiaceae	Rhizobium	Rhizobium tibeticum	0	10	0	0	0	0	0	0	0	0	0	0	0	0	0
Root-associated	Bacteria	Pseudomonadota	Alphaproteobacteria	Hyphomicrobiales	Rhizobiaceae	Rhizobium	Rhizobium viscosum	0	10	0	0	0	0	0	0	0	0	28	0	0	0	0
Root-associated	Fungi	Basidiomycota	Agaricomycetes	Cantharellales	Ceratobasidiaceae	Rhizoctonia	Rhizoctonia sp.	0	25	0	0	0	0	0	0	19	419	0	0	0	0	0
Root-associated	Fungi	Mucoromycota	Glomeromycetes	Glomerales	Glomeraceae	Rhizophagus	Rhizophagus aggregatus	0	0	0	0	0	0	0	0	0	0	39	0	0	41	0
Root-associated	Fungi	Mucoromycota	Glomeromycetes	Glomerales	Glomeraceae	Rhizophagus	Rhizophagus irregularis	0	0	0	0	0	88	0	0	0	0	139	0	0	0	0
Root-associated	Fungi	Mucoromycota	Mucoromycetes	Mucorales	Rhizopodaceae	Rhizopus	Rhizopus arrhizus	0	0	0	0	0	17	0	0	0	0	0	0	0	0	0
Root-associated	Fungi	Mucoromycota	Mucoromycetes	Mucorales	Rhizopodaceae	Rhizopus	Rhizopus sp.	0	0	0	0	0	0	0	26	0	0	0	0	0	0	0
Root-associated	Bacteria	Pseudomonadota	Alphaproteobacteria	Sphingomonadales	Sphingomonadaceae	Rhizorhabdus	Rhizorhabdus starnbergensis	0	0	23	0	0	0	0	0	0	0	0	0	0	0	0
Root-associated	Bacteria	Pseudomonadota	Gammaproteobacteria	Lysobacterales	Rhodanobacteraceae	Rhodanobacter	Rhodanobacter ginsengisoli	0	0	0	0	0	0	0	0	0	20	0	0	0	0	0
Root-associated	Bacteria	Pseudomonadota	Gammaproteobacteria	Lysobacterales	Rhodanobacteraceae	Rhodanobacter	Rhodanobacter lindaniclasticus	0	0	0	0	0	0	0	0	0	60	0	0	0	0	0
Root-associated	Bacteria	Pseudomonadota	Gammaproteobacteria	Lysobacterales	Rhodanobacteraceae	Rhodanobacter	Rhodanobacter panaciterrae	0	0	20	0	0	0	0	0	0	14	0	0	0	0	0
Root-associated	Bacteria	Pseudomonadota	Gammaproteobacteria	Lysobacterales	Rhodanobacteraceae	Rhodanobacter	Rhodanobacter terrae	0	0	29	0	0	0	0	0	0	12	0	0	0	0	0
Root-associated	Bacteria	Pseudomonadota	Alphaproteobacteria	Hyphomicrobiales	Rhodoblastaceae	Rhodoblastus	Rhodoblastus sphagnicola	0	0	12	16	0	0	0	0	0	0	0	53	0	0	0
Root-associated	Bacteria	Actinomycetota	Actinomycetes	Mycobacteriales	Nocardiaceae	Rhodococcus	Rhodococcus aetherivorans	0	0	0	0	0	0	0	0	0	0	15	0	0	0	0
Root-associated	Bacteria	Actinomycetota	Actinomycetes	Mycobacteriales	Nocardiaceae	Rhodococcus	Rhodococcus erythropolis	0	0	0	0	0	0	0	0	0	0	50	0	0	0	0
Root-associated	Bacteria	Actinomycetota	Actinomycetes	Mycobacteriales	Nocardiaceae	Rhodococcus	Rhodococcus globerulus	0	0	10	0	0	0	0	0	0	0	0	0	0	0	0
Root-associated	Bacteria	Actinomycetota	Actinomycetes	Mycobacteriales	Nocardiaceae	Rhodococcus	Rhodococcus koreensis	0	0	0	81	0	0	0	0	0	0	0	0	0	0	0
Root-associated	Bacteria	Pseudomonadota	Alphaproteobacteria	Hyphomicrobiales	Hyphomicrobiaceae	Rhodoplanes	Rhodoplanes sp.	329	779	763	565	773	15	39	29	11	529	1195	889	89	129	49
Root-associated	Bacteria	Pseudomonadota	Alphaproteobacteria	Hyphomicrobiales	Nitrobacteraceae	Rhodopseudomonas	Rhodopseudomonas palustris	0	0	0	0	0	0	0	0	0	32	0	0	0	0	0
Root-associated	Bacteria	Pseudomonadota	Alphaproteobacteria	Rhodospirillales	NA	NA	Rhodospirillales bacterium	0	0	0	0	0	0	0	0	0	0	0	25	0	0	0
Root-associated	Fungi	Basidiomycota	Microbotryomycetes	Sporidiobolales	Sporidiobolaceae	Rhodotorula	Rhodotorula sp.	0	0	0	0	0	116	0	35	0	230	0	71	27	120	0
Root-associated	Fungi	Basidiomycota	Agaricomycetes	Polyporales	Meripilaceae	Rigidoporus	Rigidoporus ulmarius	0	0	0	0	0	0	0	0	0	0	0	0	0	67	0
Root-associated	Bacteria	Pseudomonadota	Betaproteobacteria	Burkholderiales	NA	Rivibacter	Rivibacter subsaxonicus	0	27	36	0	27	0	0	0	0	13	25	42	0	0	0
Root-associated	Bacteria	Pseudomonadota	Betaproteobacteria	Burkholderiales	Sphaerotilaceae	Roseateles	Roseateles depolymerans	0	0	0	0	0	0	0	0	0	0	11	0	0	0	0
Root-associated	Bacteria	Pseudomonadota	Betaproteobacteria	Burkholderiales	Sphaerotilaceae	Roseateles	Roseateles puraquae	0	0	459	68	0	0	0	0	0	0	23	0	0	0	0
Root-associated	Bacteria	Pseudomonadota	Alphaproteobacteria	Acetobacterales	Roseomonadaceae	Roseococcus	Roseococcus suduntuyensis	0	0	0	0	0	0	0	0	0	0	17	0	0	0	0
Root-associated	Bacteria	Pseudomonadota	Alphaproteobacteria	Acetobacterales	Roseomonadaceae	Roseomonas	Roseomonas pecuniae	0	12	0	30	0	0	0	0	0	0	28	29	0	0	0
Root-associated	Bacteria	Actinomycetota	Actinomycetes	Micrococcales	Ruaniaceae	Ruania	Ruania alba	0	11	0	0	0	0	0	0	0	0	0	0	0	0	0
Root-associated	Bacteria	Pseudomonadota	Betaproteobacteria	Burkholderiales	Sphaerotilaceae	Rubrivivax	Rubrivivax gelatinosus	53	58	105	90	0	0	0	0	0	70	41	43	0	0	0
Root-associated	Bacteria	Pseudomonadota	Betaproteobacteria	Burkholderiales	Oxalobacteraceae	Rugamonas	Rugamonas rubra	22	43	0	0	0	0	0	0	0	12	11	0	0	0	0
Root-associated	Bacteria	Actinomycetota	Actinomycetes	Micromonosporales	Micromonosporaceae	Rugosimonospora	Rugosimonospora africana	0	13	0	0	0	0	0	0	0	0	11	0	0	0	0
Root-associated	Bacteria	Actinomycetota	Actinomycetes	Micromonosporales	Micromonosporaceae	Rugosimonospora	Rugosimonospora sp.	18	12	14	0	20	0	0	0	0	0	14	0	0	0	0
Root-associated	Fungi	Basidiomycota	Agaricomycetes	Russulales	Russulaceae	Russula	Russula sp.	0	0	0	0	0	0	0	0	0	0	114	0	0	0	26
Root-associated	Bacteria	Actinomycetota	Actinomycetes	Pseudonocardiales	Pseudonocardiaceae	Saccharothrix	Saccharothrix hoggarensis	0	31	0	0	0	0	0	0	0	0	0	0	0	0	0
Root-associated	Bacteria	Actinomycetota	Actinomycetes	Pseudonocardiales	Pseudonocardiaceae	Saccharothrix	Saccharothrix texasensis	0	0	0	10	0	0	0	0	0	0	0	0	0	0	0
Root-associated	Fungi	Ascomycota	Eurotiomycetes	Eurotiales	Trichocomaceae	Sagenomella	Sagenomella oligospora	0	0	0	0	0	0	0	0	0	102	0	0	0	0	0
Root-associated	Fungi	Basidiomycota	Tremellomycetes	Tremellales	Trimorphomycetaceae	Saitozyma	Saitozyma podzolica	0	0	0	0	0	133	0	0	0	0	0	0	0	0	0
Root-associated	Fungi	Basidiomycota	Tremellomycetes	Tremellales	Trimorphomycetaceae	Saitozyma	Saitozyma sp.	0	0	0	0	0	603	0	0	17	13	0	0	0	13	0
Root-associated	Fungi	Basidiomycota	Cystobasidiomycetes	Cystobasidiomycetes incertae sedis	Cystobasidiomycetes incertae sedis	Sakaguchia	Sakaguchia lamellibrachiae	0	0	0	0	0	0	0	19	0	56	0	0	0	0	0
Root-associated	Bacteria	Actinomycetota	Actinomycetes	Micrococcales	Microbacteriaceae	Salinibacterium	Salinibacterium amurskyense	0	0	0	0	0	0	0	0	0	31	41	0	0	0	0
Root-associated	Bacteria	Actinomycetota	Actinomycetes	Micrococcales	Microbacteriaceae	Salinibacterium	Salinibacterium sp.	12	21	0	0	0	0	0	0	0	0	17	0	0	0	0
Root-associated	Bacteria	Actinomycetota	Actinomycetes	Micrococcales	Microbacteriaceae	Salinibacterium	Salinibacterium xinjiangense	12	40	35	0	0	0	0	0	0	174	50	0	0	0	0
Root-associated	Bacteria	Pseudomonadota	Alphaproteobacteria	Rhodobacterales	Roseobacteraceae	Salipiger	Salipiger mucosus	0	0	16	33	0	0	0	0	0	0	0	0	0	0	0
Root-associated	Bacteria	Pseudomonadota	Alphaproteobacteria	Sphingomonadales	Sphingosinicellaceae	Sandaracinobacter	Sandaracinobacter sibiricus	0	0	0	0	0	0	0	0	0	0	32	0	0	0	0
Root-associated	Fungi	Ascomycota	Sordariomycetes	Hypocreales	Sarocladiaceae	Sarocladium	Sarocladium sp.	0	0	0	0	0	0	0	143	0	0	0	0	0	0	0
Root-associated	Fungi	Ascomycota	Sordariomycetes	Hypocreales	Sarocladiaceae	Sarocladium	Sarocladium strictum	0	0	0	0	0	0	0	0	16	0	0	0	0	0	0
Root-associated	Fungi	Ascomycota	Sordariomycetes	Microascales	Microascaceae	Scedosporium	Scedosporium boydii	0	0	0	0	0	0	0	0	0	0	109	0	42	0	0
Root-associated	Fungi	Basidiomycota	Agaricomycetes	Agaricales	Schizophyllaceae	Schizophyllum	Schizophyllum commune	0	0	0	0	0	0	0	0	0	0	118	0	0	0	0
Root-associated	Fungi	Basidiomycota	Agaricomycetes	Agaricales	Schizophyllaceae	Schizophyllum	Schizophyllum sp.	0	0	0	0	0	0	0	0	0	0	126	0	0	0	0
Root-associated	Fungi	Ascomycota	Sordariomycetes	Sordariales	Schizotheciaceae	Schizothecium	Schizothecium dakotense	0	0	0	0	0	0	0	0	0	13	0	0	0	0	0
Root-associated	Fungi	Ascomycota	Sordariomycetes	Sordariales	Schizotheciaceae	Schizothecium	Schizothecium miniglutinans	0	0	0	0	0	0	0	0	0	0	125	0	0	0	0
Root-associated	Fungi	Ascomycota	Sordariomycetes	Sordariales	Schizotheciaceae	Schizothecium	Schizothecium sp.	0	0	0	0	0	0	0	11	33	11	0	275	0	0	0
Root-associated	Fungi	Ascomycota	Pichiomycetes	Serinales	Debaryomycetaceae	Schwanniomyces	Schwanniomyces occidentalis	0	0	0	0	0	0	0	0	21	0	0	0	0	0	0
Root-associated	Fungi	Basidiomycota	Agaricomycetes	Boletales	Sclerodermataceae	Scleroderma	Scleroderma verrucosum	0	0	0	0	21	0	0	14	0	0	0	0	0	0	0
Root-associated	Fungi	Ascomycota	Dothideomycetes	Pleosporales	Phaeosphaeriaceae	Sclerostagonospora	Sclerostagonospora cycadis	0	0	0	0	0	0	0	0	10	0	0	0	0	0	0
Root-associated	Fungi	Ascomycota	Dothideomycetes	Pleosporales	Phaeosphaeriaceae	Sclerostagonospora	Sclerostagonospora sp.	0	0	0	0	0	0	0	0	0	0	0	92	0	0	0
Root-associated	Fungi	Ascomycota	Sordariomycetes	Hypocreales	Nectriaceae	Scolecofusarium	Scolecofusarium ciliatum	0	114	0	0	63	138	0	32	264	131	0	13	301	103	0
Root-associated	Fungi	Ascomycota	Sordariomycetes	Microascales	Microascaceae	Scopulariopsis	Scopulariopsis candida	0	0	0	0	0	0	0	11	0	0	0	0	0	0	0
Root-associated	Fungi	Ascomycota	Sordariomycetes	Microascales	Microascaceae	Scopulariopsis	Scopulariopsis fusca	0	82	0	0	0	0	0	74	0	0	0	0	0	0	0
Root-associated	Fungi	Ascomycota	Pezizomycetes	Pezizales	Pyronemataceae	Scutellinia	Scutellinia sp.	0	0	0	0	0	0	0	0	0	16	0	0	13	13	0
Root-associated	Fungi	Ascomycota	Leotiomycetes	Leotiomycetes incertae sedis	Leotiomycetes incertae sedis	Scytalidium	Scytalidium sp.	0	10	0	0	38	411	0	0	237	0	0	0	0	0	0
Root-associated	Fungi	Basidiomycota	Agaricomycetes	Sebacinales	Sebacinaceae	Sebacina	Sebacina sp.	105	0	0	0	130	0	0	0	0	0	0	0	0	0	0
Root-associated	Fungi	Ascomycota	Sordariomycetes	Xylariales	Sporocadaceae	Seimatosporium	Seimatosporium lichenicola	0	0	0	0	0	0	0	14	0	0	0	0	0	0	0
Root-associated	Fungi	Mucoromycota	Glomeromycetes	Glomerales	Glomeraceae	Septoglomus	Septoglomus sp.	0	0	0	0	0	0	0	0	0	0	43	0	0	22	0
Root-associated	Fungi	Mucoromycota	Glomeromycetes	Glomerales	Glomeraceae	Septoglomus	Septoglomus viscosum	0	0	0	0	0	0	0	0	0	0	33	0	0	0	0
Root-associated	Fungi	Mucoromycota	Glomeromycetes	Glomerales	Glomeraceae	Septoglomus	Septoglomus xanthium	0	0	0	0	11	0	0	0	0	0	0	0	0	0	0
Root-associated	Bacteria	Actinomycetota	Actinomycetes	Micrococcales	Ornithinimicrobiaceae	Serinicoccus	Serinicoccus sp.	0	0	27	0	0	0	0	0	0	0	0	0	0	0	0
Root-associated	Fungi	Ascomycota	Dothideomycetes	Pleosporales	Phaeosphaeriaceae	Setophaeosphaeria	Setophaeosphaeria badalingensis	69	0	0	0	0	0	0	0	0	16	0	0	54	0	0
Root-associated	Fungi	Ascomycota	Dothideomycetes	Pleosporales	Phaeosphaeriaceae	Setophoma	Setophoma terrestris	0	0	0	0	0	164	0	0	0	0	0	0	0	0	0
Root-associated	Bacteria	Planctomycetota	Planctomycetia	Isosphaerales	Isosphaeraceae	Singulisphaera	Singulisphaera rosea	0	0	34	0	0	0	0	0	0	73	0	0	0	0	0
Root-associated	Bacteria	Pseudomonadota	Alphaproteobacteria	Rhodospirillales	Azospirillaceae	Skermanella	Skermanella aerolata	146	494	283	148	94	0	13	28	0	314	212	690	0	84	10
Root-associated	Bacteria	Pseudomonadota	Alphaproteobacteria	Rhodospirillales	Azospirillaceae	Skermanella	Skermanella sp.	0	30	23	0	0	0	0	0	0	0	0	0	0	0	0
Root-associated	Bacteria	Pseudomonadota	Alphaproteobacteria	Rhodospirillales	Azospirillaceae	Skermanella	Skermanella stibiiresistens	27	114	0	0	0	0	0	0	0	0	0	76	0	0	0
Root-associated	Fungi	Ascomycota	Sordariomycetes	Magnaporthales	Magnaporthaceae	Slopeiomyces	Slopeiomyces sp.	0	0	0	0	0	0	0	0	0	0	62	0	0	0	0
Root-associated	Bacteria	Pseudomonadota	Gammaproteobacteria	Enterobacterales	Bruguierivoracaceae	Sodalis	Sodalis glossinidius	0	0	0	36	0	0	0	0	0	0	0	0	0	0	0
Root-associated	Fungi	Basidiomycota	Tremellomycetes	Filobasidiales	Piskurozymaceae	Solicoccozyma	Solicoccozyma aeria	0	0	0	0	0	0	0	0	0	0	0	10	0	11	0
Root-associated	Fungi	Basidiomycota	Tremellomycetes	Filobasidiales	Piskurozymaceae	Solicoccozyma	Solicoccozyma sp.	304	335	0	0	241	1421	59	1283	864	1305	78	1774	1060	1899	689
Root-associated	Bacteria	Actinomycetota	Thermoleophilia	Solirubrobacterales	Solirubrobacteraceae	Solirubrobacter	Solirubrobacter ginsenosidimutans	0	36	13	0	11	0	0	0	0	0	0	85	0	0	0
Root-associated	Bacteria	Actinomycetota	Thermoleophilia	Solirubrobacterales	Solirubrobacteraceae	Solirubrobacter	Solirubrobacter sp.	23	38	69	47	30	0	0	0	0	29	51	65	0	0	0
Root-associated	Bacteria	Bacteroidota	Sphingobacteriia	Sphingobacteriales	Sphingobacteriaceae	Solitalea	Solitalea koreensis	0	0	0	0	15	0	0	0	0	0	0	0	0	0	0
Root-associated	Bacteria	Myxococcota	NA	Polyangiales	Polyangiaceae	Sorangium	Sorangium cellulosum	26	0	0	0	0	0	0	0	0	0	12	10	0	0	0
Root-associated	Fungi	Ascomycota	Dothideomycetes	Pleosporales	Leptosphaeriaceae	Sphaerellopsis	Sphaerellopsis filum	0	0	0	0	0	0	0	0	0	0	0	614	0	0	0
Root-associated	Bacteria	Actinomycetota	Actinomycetes	Streptosporangiales	Streptosporangiaceae	Sphaerisporangium	Sphaerisporangium rubeum	0	0	0	0	0	0	0	0	0	42	0	0	0	0	0
Root-associated	Bacteria	Bacteroidota	Sphingobacteriia	Sphingobacteriales	Sphingobacteriaceae	Sphingobacterium	Sphingobacterium lactis	0	0	14	0	0	0	0	0	0	60	0	0	0	0	0
Root-associated	Bacteria	Bacteroidota	Sphingobacteriia	Sphingobacteriales	Sphingobacteriaceae	Sphingobacterium	Sphingobacterium shayense	0	0	0	0	0	0	0	0	0	40	0	19	0	0	0
Root-associated	Bacteria	Bacteroidota	Sphingobacteriia	Sphingobacteriales	Sphingobacteriaceae	Sphingobacterium	Sphingobacterium sp.	0	49	0	16	30	0	0	0	0	41	20	72	0	0	0
Root-associated	Bacteria	Pseudomonadota	Alphaproteobacteria	Sphingomonadales	Sphingomonadaceae	Sphingobium	Sphingobium amiense	0	11	0	0	0	0	0	0	0	0	0	0	0	0	0
Root-associated	Bacteria	Pseudomonadota	Alphaproteobacteria	Sphingomonadales	Sphingomonadaceae	Sphingobium	Sphingobium aromaticiconvertens	0	0	0	0	0	0	0	0	0	0	10	0	0	0	0
Root-associated	Bacteria	Pseudomonadota	Alphaproteobacteria	Sphingomonadales	Sphingomonadaceae	Sphingobium	Sphingobium boeckii	22	30	96	11	0	0	0	0	0	50	225	59	0	23	0
Root-associated	Bacteria	Pseudomonadota	Alphaproteobacteria	Sphingomonadales	Sphingomonadaceae	Sphingobium	Sphingobium jiangsuense	0	0	0	0	0	0	0	0	0	0	85	0	0	0	0
Root-associated	Bacteria	Pseudomonadota	Alphaproteobacteria	Sphingomonadales	Sphingomonadaceae	Sphingobium	Sphingobium sp.	0	0	0	0	23	0	0	0	0	0	0	0	0	0	0
Root-associated	Bacteria	Pseudomonadota	Alphaproteobacteria	Sphingomonadales	Sphingomonadaceae	Sphingobium	Sphingobium sufflavum	0	0	0	0	27	0	0	0	0	0	25	0	0	0	0
Root-associated	Bacteria	Pseudomonadota	Alphaproteobacteria	Sphingomonadales	Sphingomonadaceae	Sphingobium	Sphingobium vulgare	0	0	0	0	0	0	0	0	0	0	114	0	0	0	0
Root-associated	Bacteria	Pseudomonadota	Alphaproteobacteria	Sphingomonadales	Sphingomonadaceae	Sphingobium	Sphingobium xenophagum	0	0	0	0	13	0	0	0	0	0	39	0	0	0	0
Root-associated	Bacteria	Pseudomonadota	Alphaproteobacteria	Sphingomonadales	Sphingomonadaceae	Sphingomonas	Sphingomonas asaccharolytica	0	0	0	0	0	0	0	0	0	0	11	0	0	0	0
Root-associated	Bacteria	Pseudomonadota	Alphaproteobacteria	Sphingomonadales	Sphingomonadaceae	Sphingomonas	Sphingomonas astaxanthinifaciens	0	0	39	0	0	0	0	0	0	0	0	0	0	0	0
Root-associated	Bacteria	Pseudomonadota	Alphaproteobacteria	Sphingomonadales	Sphingomonadaceae	Sphingomonas	Sphingomonas cynarae	0	0	21	10	0	0	0	0	0	0	0	44	0	0	0
Root-associated	Bacteria	Pseudomonadota	Alphaproteobacteria	Sphingomonadales	Sphingomonadaceae	Sphingomonas	Sphingomonas fennica	0	0	13	0	0	0	0	0	0	0	0	0	0	0	0
Root-associated	Bacteria	Pseudomonadota	Alphaproteobacteria	Sphingomonadales	Sphingomonadaceae	Sphingomonas	Sphingomonas haloaromaticamans	0	27	0	0	0	0	0	0	0	17	10	23	0	0	0
Root-associated	Bacteria	Pseudomonadota	Alphaproteobacteria	Sphingomonadales	Sphingomonadaceae	Sphingomonas	Sphingomonas hankookensis	0	0	0	0	0	0	0	0	0	10	0	67	0	0	0
Root-associated	Bacteria	Pseudomonadota	Alphaproteobacteria	Sphingomonadales	Sphingomonadaceae	Sphingomonas	Sphingomonas humi	0	10	27	0	0	0	0	0	0	0	0	0	0	0	0
Root-associated	Bacteria	Pseudomonadota	Alphaproteobacteria	Sphingomonadales	Sphingomonadaceae	Sphingomonas	Sphingomonas japonica	0	0	0	21	14	0	0	0	0	0	170	0	0	0	0
Root-associated	Bacteria	Pseudomonadota	Alphaproteobacteria	Sphingomonadales	Sphingomonadaceae	Sphingomonas	Sphingomonas jaspsi	274	236	372	151	361	0	0	15	29	406	296	348	0	91	41
Root-associated	Bacteria	Pseudomonadota	Alphaproteobacteria	Sphingomonadales	Sphingomonadaceae	Sphingomonas	Sphingomonas kaistensis	47	138	99	56	66	0	0	0	0	69	26	136	0	12	0
Root-associated	Bacteria	Pseudomonadota	Alphaproteobacteria	Sphingomonadales	Sphingomonadaceae	Sphingomonas	Sphingomonas koreensis	164	173	65	116	114	0	0	0	0	50	168	205	0	25	0
Root-associated	Bacteria	Pseudomonadota	Alphaproteobacteria	Sphingomonadales	Sphingomonadaceae	Sphingomonas	Sphingomonas laterariae	0	0	0	17	0	0	0	0	0	0	0	0	0	0	0
Root-associated	Bacteria	Pseudomonadota	Alphaproteobacteria	Sphingomonadales	Sphingomonadaceae	Sphingomonas	Sphingomonas mali	0	0	54	0	0	0	0	0	0	35	0	0	0	0	0
Root-associated	Bacteria	Pseudomonadota	Alphaproteobacteria	Sphingomonadales	Sphingomonadaceae	Sphingomonas	Sphingomonas melonis	0	0	0	15	0	0	0	0	0	0	0	0	0	0	0
Root-associated	Bacteria	Pseudomonadota	Alphaproteobacteria	Sphingomonadales	Sphingomonadaceae	Sphingomonas	Sphingomonas oligophenolica	20	35	42	0	24	0	0	0	0	0	51	15	0	0	0
Root-associated	Bacteria	Pseudomonadota	Alphaproteobacteria	Sphingomonadales	Sphingomonadaceae	Sphingomonas	Sphingomonas oryziterrae	0	0	13	11	0	0	0	0	0	0	10	0	0	0	0
Root-associated	Bacteria	Pseudomonadota	Alphaproteobacteria	Sphingomonadales	Sphingomonadaceae	Sphingomonas	Sphingomonas panni	0	0	0	0	0	0	0	0	0	0	0	12	0	0	0
Root-associated	Bacteria	Pseudomonadota	Alphaproteobacteria	Sphingomonadales	Sphingomonadaceae	Sphingomonas	Sphingomonas sanxanigenens	0	0	32	0	0	0	0	0	0	0	36	0	0	0	0
Root-associated	Bacteria	Pseudomonadota	Alphaproteobacteria	Sphingomonadales	Sphingomonadaceae	Sphingomonas	Sphingomonas sediminicola	1002	888	1321	732	756	0	0	22	29	1128	1336	1025	55	103	52
Root-associated	Bacteria	Pseudomonadota	Alphaproteobacteria	Sphingomonadales	Sphingomonadaceae	Sphingomonas	Sphingomonas sp.	1043	1085	2157	702	1133	136	0	173	23	2117	2078	1413	59	260	80
Root-associated	Bacteria	Pseudomonadota	Alphaproteobacteria	Sphingomonadales	Sphingomonadaceae	Sphingomonas	Sphingomonas xinjiangensis	0	0	0	0	0	0	0	0	0	0	33	0	0	0	0
Root-associated	Bacteria	Pseudomonadota	Alphaproteobacteria	Sphingomonadales	Sphingosinicellaceae	Sphingosinicella	Sphingosinicella sp.	26	153	61	0	26	10	0	0	0	46	30	119	0	27	0
Root-associated	Bacteria	Actinomycetota	Actinomycetes	Streptosporangiales	Thermomonosporaceae	Spirillospora	Spirillospora rubra	0	14	26	0	0	0	0	0	0	0	0	0	0	0	0
Root-associated	Bacteria	Actinomycetota	Actinomycetes	Sporichthyales	Sporichthyaceae	Sporichthya	Sporichthya polymorpha	0	10	0	13	0	0	0	0	0	0	0	0	0	0	0
Root-associated	Bacteria	Actinomycetota	Actinomycetes	Sporichthyales	Sporichthyaceae	Sporichthya	Sporichthya sp.	0	17	0	0	34	0	0	0	0	28	64	18	0	0	0
Root-associated	Fungi	Basidiomycota	Microbotryomycetes	Sporidiobolales	Sporidiobolaceae	Sporobolomyces	Sporobolomyces roseus	0	0	0	0	0	0	0	0	0	0	0	0	0	0	10
Root-associated	Bacteria	Bacillota	Bacilli	Bacillales	Sporolactobacillaceae	Sporolactobacillus	Sporolactobacillus laevolacticus	0	0	13	0	0	0	0	0	0	0	0	0	0	0	0
Root-associated	Bacteria	Bacillota	Bacilli	Bacillales	Caryophanaceae	Sporosarcina	Sporosarcina psychrophila	0	27	0	0	0	0	0	0	0	0	0	0	0	0	0
Root-associated	Bacteria	Bacillota	Bacilli	Bacillales	Caryophanaceae	Sporosarcina	Sporosarcina soli	0	0	0	0	10	0	0	0	0	0	0	0	0	0	0
Root-associated	Bacteria	Bacillota	Bacilli	Bacillales	Caryophanaceae	Sporosarcina	Sporosarcina sp.	0	56	0	0	24	0	0	0	0	0	0	0	0	0	0
Root-associated	Fungi	Ascomycota	Sordariomycetes	Hypocreales	Stachybotryaceae	Stachybotrys	Stachybotrys elegans	0	85	0	0	0	0	0	0	0	0	0	0	0	0	0
Root-associated	Fungi	Ascomycota	Sordariomycetes	Hypocreales	Stachybotryaceae	Stachybotrys	Stachybotrys longispora	0	0	0	0	0	0	0	0	0	0	0	0	144	144	0
Root-associated	Fungi	Ascomycota	Sordariomycetes	Hypocreales	Stachybotryaceae	Stachybotrys	Stachybotrys sp.	0	0	0	0	0	0	0	0	0	0	0	0	130	0	0
Root-associated	Fungi	Ascomycota	Sordariomycetes	Glomerellales	Plectosphaerellaceae	Stachylidium	Stachylidium sp.	0	0	0	0	0	26	0	0	0	0	0	0	0	0	0
Root-associated	Fungi	Ascomycota	Dothideomycetes	Pleosporales	Didymellaceae	Stagonosporopsis	Stagonosporopsis cucurbitacearum	0	0	0	0	0	0	0	0	0	26	0	0	0	0	0
Root-associated	Fungi	Ascomycota	Dothideomycetes	Pleosporales	Didymellaceae	Stagonosporopsis	Stagonosporopsis sp.	0	0	0	0	0	0	0	0	0	0	0	64	133	0	0
Root-associated	Bacteria	Pseudomonadota	Alphaproteobacteria	Sphingomonadales	Sphingomonadaceae	Stakelama	Stakelama sediminis	0	0	0	0	0	0	0	0	0	0	12	0	0	0	0
Root-associated	Bacteria	Bacillota	Bacilli	Bacillales	Staphylococcaceae	Staphylococcus	Staphylococcus arlettae	0	0	10	0	0	0	0	0	0	0	0	0	0	0	0
Root-associated	Bacteria	Bacillota	Bacilli	Bacillales	Staphylococcaceae	Staphylococcus	Staphylococcus capitis	0	0	19	0	0	0	0	0	0	0	0	0	0	0	0
Root-associated	Bacteria	Bacillota	Bacilli	Bacillales	Staphylococcaceae	Staphylococcus	Staphylococcus warneri	0	0	10	0	0	0	0	0	0	0	0	0	0	0	0
Root-associated	Bacteria	Pseudomonadota	Alphaproteobacteria	Hyphomicrobiales	Xanthobacteraceae	Starkeya	Starkeya sp.	0	0	26	0	0	0	0	0	0	0	0	0	0	0	0
Root-associated	Fungi	Ascomycota	Dothideomycetes	Pleosporales	Pleosporaceae	Stemphylium	Stemphylium solani	0	0	0	0	0	0	0	0	0	0	0	10	0	0	0
Root-associated	Bacteria	Pseudomonadota	Gammaproteobacteria	Lysobacterales	Lysobacteraceae	Stenotrophomonas	Stenotrophomonas chelatiphaga	0	0	0	0	0	0	0	0	0	0	0	27	0	0	0
Root-associated	Bacteria	Pseudomonadota	Gammaproteobacteria	Lysobacterales	Lysobacteraceae	Stenotrophomonas	Stenotrophomonas koreensis	0	11	0	0	0	0	0	0	0	10	0	0	0	0	0
Root-associated	Bacteria	Pseudomonadota	Gammaproteobacteria	Lysobacterales	Lysobacteraceae	Stenotrophomonas	Stenotrophomonas maltophilia	0	0	69	0	0	0	0	0	0	0	0	0	0	0	0
Root-associated	Bacteria	Pseudomonadota	Gammaproteobacteria	Steroidobacterales	Steroidobacteraceae	Steroidobacter	Steroidobacter denitrificans	57	356	343	229	35	0	0	0	0	96	194	181	0	0	0
Root-associated	Bacteria	Actinomycetota	Actinomycetes	Pseudonocardiales	Pseudonocardiaceae	Streptoalloteichus	Streptoalloteichus tenebrarius	0	29	0	0	0	0	0	0	0	0	0	0	0	0	0
Root-associated	Bacteria	Actinomycetota	Actinomycetes	Kitasatosporales	Streptomycetaceae	Streptomyces	Streptomyces acidiscabies	0	0	0	0	32	0	0	0	0	0	249	0	0	0	0
Root-associated	Bacteria	Actinomycetota	Actinomycetes	Kitasatosporales	Streptomycetaceae	Streptomyces	Streptomyces alanosinicus	10	60	12	35	61	0	0	0	0	0	55	0	0	0	0
Root-associated	Bacteria	Actinomycetota	Actinomycetes	Kitasatosporales	Streptomycetaceae	Streptomyces	Streptomyces albiflaviniger	0	74	0	0	0	0	0	0	0	0	0	0	0	0	0
Root-associated	Bacteria	Actinomycetota	Actinomycetes	Kitasatosporales	Streptomycetaceae	Streptomyces	Streptomyces aurantiacus	0	0	0	0	0	0	0	0	0	0	14	0	0	0	0
Root-associated	Bacteria	Actinomycetota	Actinomycetes	Kitasatosporales	Streptomycetaceae	Streptomyces	Streptomyces avicenniae	15	0	20	0	23	0	0	0	0	12	0	0	0	0	0
Root-associated	Bacteria	Actinomycetota	Actinomycetes	Kitasatosporales	Streptomycetaceae	Streptomyces	Streptomyces bluensis	0	18	14	33	27	0	0	0	0	0	23	0	0	0	0
Root-associated	Bacteria	Actinomycetota	Actinomycetes	Kitasatosporales	Streptomycetaceae	Streptomyces	Streptomyces chartreusis	0	0	48	0	0	0	0	0	0	0	0	0	0	0	0
Root-associated	Bacteria	Actinomycetota	Actinomycetes	Kitasatosporales	Streptomycetaceae	Streptomyces	Streptomyces cinereus	0	39	0	71	0	0	0	0	0	0	0	0	0	0	0
Root-associated	Bacteria	Actinomycetota	Actinomycetes	Kitasatosporales	Streptomycetaceae	Streptomyces	Streptomyces cinnabarinus	0	10	0	0	0	0	0	0	0	0	23	0	0	0	0
Root-associated	Bacteria	Actinomycetota	Actinomycetes	Kitasatosporales	Streptomycetaceae	Streptomyces	Streptomyces diastaticus	0	96	11	0	0	0	0	0	0	0	0	0	0	0	0
Root-associated	Bacteria	Actinomycetota	Actinomycetes	Kitasatosporales	Streptomycetaceae	Streptomyces	Streptomyces diastatochromogenes	0	0	10	0	0	0	0	0	0	0	0	0	0	0	0
Root-associated	Bacteria	Actinomycetota	Actinomycetes	Kitasatosporales	Streptomycetaceae	Streptomyces	Streptomyces flaveus	0	68	0	0	0	0	0	0	0	0	0	0	0	0	0
Root-associated	Bacteria	Actinomycetota	Actinomycetes	Kitasatosporales	Streptomycetaceae	Streptomyces	Streptomyces flavovariabilis	0	13	0	0	0	0	0	0	0	0	0	0	0	0	0
Root-associated	Bacteria	Actinomycetota	Actinomycetes	Kitasatosporales	Streptomycetaceae	Streptomyces	Streptomyces haliclonae	0	0	0	0	0	0	0	0	0	12	0	22	0	0	0
Root-associated	Bacteria	Actinomycetota	Actinomycetes	Kitasatosporales	Streptomycetaceae	Streptomyces	Streptomyces hebeiensis	0	20	0	0	13	0	0	0	0	0	20	10	0	0	0
Root-associated	Bacteria	Actinomycetota	Actinomycetes	Kitasatosporales	Streptomycetaceae	Streptomyces	Streptomyces inaequalis	0	0	23	0	0	0	0	0	0	0	0	0	0	0	0
Root-associated	Bacteria	Actinomycetota	Actinomycetes	Kitasatosporales	Streptomycetaceae	Streptomyces	Streptomyces ipomoeae	13	19	0	20	30	0	0	0	0	0	29	20	0	0	0
Root-associated	Bacteria	Actinomycetota	Actinomycetes	Kitasatosporales	Streptomycetaceae	Streptomyces	Streptomyces macrosporus	0	42	35	0	49	0	0	0	0	0	52	0	0	0	0
Root-associated	Bacteria	Actinomycetota	Actinomycetes	Kitasatosporales	Streptomycetaceae	Streptomyces	Streptomyces malaysiensis	0	0	63	0	0	0	0	0	0	0	0	0	0	0	0
Root-associated	Bacteria	Actinomycetota	Actinomycetes	Kitasatosporales	Streptomycetaceae	Streptomyces	Streptomyces nanshensis	0	0	14	0	0	0	0	0	0	0	0	0	0	0	0
Root-associated	Bacteria	Actinomycetota	Actinomycetes	Kitasatosporales	Streptomycetaceae	Streptomyces	Streptomyces netropsis	0	0	0	10	0	0	0	0	0	0	0	0	0	0	0
Root-associated	Bacteria	Actinomycetota	Actinomycetes	Kitasatosporales	Streptomycetaceae	Streptomyces	Streptomyces neyagawaensis	0	10	0	10	0	0	0	0	0	0	0	0	0	0	0
Root-associated	Bacteria	Actinomycetota	Actinomycetes	Kitasatosporales	Streptomycetaceae	Streptomyces	Streptomyces phaeochromogenes	0	0	0	10	0	0	0	0	0	0	50	10	0	0	0
Root-associated	Bacteria	Actinomycetota	Actinomycetes	Kitasatosporales	Streptomycetaceae	Streptomyces	Streptomyces pseudovenezuelae	0	0	0	32	0	0	0	0	0	0	0	0	0	0	0
Root-associated	Bacteria	Actinomycetota	Actinomycetes	Kitasatosporales	Streptomycetaceae	Streptomyces	Streptomyces radiopugnans	0	0	0	18	0	0	0	0	0	0	10	0	0	0	0
Root-associated	Bacteria	Actinomycetota	Actinomycetes	Kitasatosporales	Streptomycetaceae	Streptomyces	Streptomyces ramulosus	0	0	0	0	10	0	0	0	0	0	0	0	0	0	0
Root-associated	Bacteria	Actinomycetota	Actinomycetes	Kitasatosporales	Streptomycetaceae	Streptomyces	Streptomyces rapamycinicus	0	0	0	27	175	0	0	0	0	12	56	27	0	0	0
Root-associated	Bacteria	Actinomycetota	Actinomycetes	Kitasatosporales	Streptomycetaceae	Streptomyces	Streptomyces rectiviolaceus	0	14	0	0	0	0	0	0	0	0	0	0	0	0	0
Root-associated	Bacteria	Actinomycetota	Actinomycetes	Kitasatosporales	Streptomycetaceae	Streptomyces	Streptomyces shaanxiensis	0	0	0	10	0	0	0	0	0	0	0	0	0	0	0
Root-associated	Bacteria	Actinomycetota	Actinomycetes	Kitasatosporales	Streptomycetaceae	Streptomyces	Streptomyces sodiiphilus	11	18	59	27	29	0	0	11	0	51	170	11	0	0	0
Root-associated	Bacteria	Actinomycetota	Actinomycetes	Kitasatosporales	Streptomycetaceae	Streptomyces	Streptomyces sp.	0	83	95	0	21	0	0	0	0	53	206	0	0	0	0
Root-associated	Bacteria	Actinomycetota	Actinomycetes	Kitasatosporales	Streptomycetaceae	Streptomyces	Streptomyces stelliscabiei	0	0	18	0	0	0	0	0	0	0	0	0	0	0	0
Root-associated	Bacteria	Actinomycetota	Actinomycetes	Kitasatosporales	Streptomycetaceae	Streptomyces	Streptomyces tauricus	11	0	0	0	0	0	0	0	0	0	0	0	0	0	0
Root-associated	Bacteria	Actinomycetota	Actinomycetes	Kitasatosporales	Streptomycetaceae	Streptomyces	Streptomyces turgidiscabies	0	10	0	0	0	0	0	0	0	0	0	0	0	0	0
Root-associated	Bacteria	Actinomycetota	Actinomycetes	Kitasatosporales	Streptomycetaceae	Streptomyces	Streptomyces umbrinus	0	0	0	0	0	0	0	0	0	0	34	0	0	0	0
Root-associated	Bacteria	Actinomycetota	Actinomycetes	Kitasatosporales	Streptomycetaceae	Streptomyces	Streptomyces vastus	0	68	87	0	0	0	0	0	0	0	0	10	0	0	0
Root-associated	Bacteria	Actinomycetota	Actinomycetes	Kitasatosporales	Streptomycetaceae	Streptomyces	Streptomyces yerevanensis	0	26	0	0	0	0	0	0	0	0	0	0	0	0	0
Root-associated	Bacteria	Actinomycetota	Actinomycetes	Kitasatosporales	Streptomycetaceae	Streptomyces	Streptomyces zinciresistens	0	10	0	0	15	0	0	0	0	0	11	0	0	0	0
Root-associated	Bacteria	Actinomycetota	Actinomycetes	Streptosporangiales	Streptosporangiaceae	Streptosporangium	Streptosporangium sp.	0	0	22	0	0	0	0	0	0	0	0	0	0	0	0
Root-associated	Bacteria	Actinomycetota	Actinomycetes	Micrococcales	Microbacteriaceae	Subtercola	Subtercola boreus	11	45	0	23	0	0	0	0	0	0	25	11	0	0	0
Root-associated	Bacteria	Bacillota	Clostridia	Eubacteriales	Symbiobacteriaceae	Symbiobacterium	Symbiobacterium thermophilum	0	0	0	0	0	0	0	0	0	22	0	0	0	0	0
Root-associated	Fungi	Basidiomycota	Cystobasidiomycetes	Cystobasidiomycetes incertae sedis	Symmetrosporaceae	Symmetrospora	Symmetrospora gracilis	0	0	0	0	0	0	0	0	0	0	0	0	155	0	0
Root-associated	Fungi	Ascomycota	Eurotiomycetes	Eurotiales	Trichocomaceae	Talaromyces	Talaromyces atricola	0	54	0	0	0	0	0	0	0	0	0	0	0	0	0
Root-associated	Fungi	Ascomycota	Eurotiomycetes	Eurotiales	Trichocomaceae	Talaromyces	Talaromyces purpureogenus	0	0	0	0	22	0	0	0	0	0	0	0	0	0	0
Root-associated	Fungi	Ascomycota	Eurotiomycetes	Eurotiales	Trichocomaceae	Talaromyces	Talaromyces verruculosus	0	0	0	0	10	0	0	0	0	0	0	0	0	0	0
Root-associated	Fungi	Ascomycota	Taphrinomycetes	Taphrinales	Taphrinaceae	Taphrina	Taphrina sp.	87	76	3732	744	186	158	1658	455	83	274	1426	191	3184	469	70
Root-associated	Fungi	Basidiomycota	Tremellomycetes	Cystofilobasidiales	Mrakiaceae	Tausonia	Tausonia pullulans	0	0	0	0	14	103	0	25	0	33	0	0	151	67	26
Root-associated	Fungi	Basidiomycota	Tremellomycetes	Cystofilobasidiales	Mrakiaceae	Tausonia	Tausonia sp.	0	0	0	0	12	45	0	0	0	71	0	14	28	97	0
Root-associated	Bacteria	Pseudomonadota	Alphaproteobacteria	Hyphomicrobiales	Tepidamorphaceae	Tepidamorphus	Tepidamorphus gemmatus	0	31	51	15	30	0	0	0	0	26	62	38	0	0	0
Root-associated	Bacteria	Pseudomonadota	Betaproteobacteria	Burkholderiales	NA	Tepidimonas	Tepidimonas taiwanensis	0	0	31	0	0	0	0	0	0	0	0	0	0	0	0
Root-associated	Bacteria	Pseudomonadota	Hydrogenophilia	Hydrogenophilales	Hydrogenophilaceae	Tepidiphilus	Tepidiphilus succinatimandens	0	0	0	0	0	0	10	0	0	0	0	0	0	0	0
Root-associated	Bacteria	Actinomycetota	Actinomycetes	Micrococcales	Intrasporangiaceae	Terrabacter	Terrabacter aeriphilus	0	0	0	0	18	0	0	0	0	0	0	0	0	0	0
Root-associated	Bacteria	Actinomycetota	Actinomycetes	Micrococcales	Microbacteriaceae	Terrimesophilobacter	Terrimesophilobacter mesophilus	0	10	0	0	0	0	0	0	0	0	0	0	0	0	0
Root-associated	Bacteria	Bacteroidota	Chitinophagia	Chitinophagales	Chitinophagaceae	Terrimonas	Terrimonas lutea	79	116	133	32	149	0	0	0	0	45	32	149	15	26	10
Root-associated	Bacteria	Bacteroidota	Chitinophagia	Chitinophagales	Chitinophagaceae	Terrimonas	Terrimonas sp.	0	0	11	0	0	0	0	0	0	20	0	0	0	0	0
Root-associated	Fungi	Ascomycota	Leotiomycetes	Helotiales	Helotiales incertae sedis	Tetracladium	Tetracladium sp.	28	116	0	25	0	188	0	84	34	280	0	133	164	236	163
Root-associated	Fungi	Ascomycota	Sordariomycetes	Hypocreales	Nectriaceae	Thelonectria	Thelonectria olida	0	14	0	0	0	10	0	68	0	150	56	0	321	37	49
Root-associated	Bacteria	Bacillota	Bacilli	Bacillales	Thermoactinomycetaceae	Thermoactinomyces	Thermoactinomyces vulgaris	0	0	29	0	0	0	0	0	0	0	0	0	0	0	0
Root-associated	Bacteria	Pseudomonadota	Gammaproteobacteria	Lysobacterales	Lysobacteraceae	Thermomonas	Thermomonas brevis	0	0	36	0	0	0	0	0	0	26	0	0	0	0	0
Root-associated	Bacteria	Pseudomonadota	Gammaproteobacteria	Lysobacterales	Lysobacteraceae	Thermomonas	Thermomonas fusca	139	74	53	30	68	0	0	0	0	54	41	65	24	13	0
Root-associated	Fungi	Ascomycota	Sordariomycetes	Hypocreales	Ophiocordycipitaceae	Tolypocladium	Tolypocladium sp.	0	0	0	0	0	0	0	0	0	0	0	0	70	0	0
Root-associated	Fungi	Basidiomycota	Agaricomycetes	Thelephorales	Thelephoraceae	Tomentella	Tomentella fuscocinerea	0	0	0	0	631	0	0	0	0	0	0	0	0	0	0
Root-associated	Fungi	Basidiomycota	Agaricomycetes	Thelephorales	Thelephoraceae	Tomentella	Tomentella sp.	0	0	0	0	13	0	0	0	0	0	0	0	0	0	0
Root-associated	Fungi	Ascomycota	Dothideomycetes	Pleosporales	Torulaceae	Torula	Torula sp.	0	0	0	0	0	0	0	0	14	0	0	0	0	0	0
Root-associated	Fungi	Basidiomycota	Agaricomycetes	Polyporales	Polyporaceae	Trametes	Trametes sp.	0	0	0	0	0	0	0	0	0	0	0	0	10	0	0
Root-associated	Fungi	Basidiomycota	Agaricomycetes	Trechisporales	Hydnodontaceae	Trechispora	Trechispora sp.	2973	0	0	0	877	0	0	104	0	0	0	0	0	0	0
Root-associated	Fungi	Ascomycota	Pezizomycetes	Pezizales	Pyronemataceae	Tricharina	Tricharina striispora	380	0	0	0	157	0	0	0	0	196	1814	0	1714	0	0
Root-associated	Bacteria	Thermodesulfobacteriota	Desulfuromonadia	Geobacterales	Geobacteraceae	Trichlorobacter	Trichlorobacter thiogenes	0	0	0	21	0	0	0	0	0	0	0	0	0	0	0
Root-associated	Fungi	Ascomycota	Sordariomycetes	Sordariales	Chaetomiaceae	Trichocladium	Trichocladium asperum	0	0	0	0	0	0	0	0	0	0	0	0	0	10	0
Root-associated	Fungi	Ascomycota	Sordariomycetes	Sordariales	Chaetomiaceae	Trichocladium	Trichocladium crispatum	0	0	0	0	0	0	0	0	66	0	0	0	0	0	0
Root-associated	Fungi	Ascomycota	Sordariomycetes	Sordariales	Chaetomiaceae	Trichocladium	Trichocladium griseum	135	0	0	0	299	256	0	155	13985	1382	251	259	646	531	124
Root-associated	Fungi	Ascomycota	Sordariomycetes	Sordariales	Chaetomiaceae	Trichocladium	Trichocladium sp.	0	0	0	0	97	0	0	25	59	0	0	41	0	46	18
Root-associated	Fungi	Ascomycota	Sordariomycetes	Hypocreales	Hypocreaceae	Trichoderma	Trichoderma albolutescens	0	0	0	0	0	0	0	0	0	0	0	87	0	0	0
Root-associated	Fungi	Ascomycota	Sordariomycetes	Hypocreales	Hypocreaceae	Trichoderma	Trichoderma deliquescens	0	0	0	0	0	0	0	0	0	0	0	26	0	0	0
Root-associated	Fungi	Ascomycota	Sordariomycetes	Hypocreales	Hypocreaceae	Trichoderma	Trichoderma harzianum	142	0	0	0	41	0	0	0	0	0	0	0	0	16	0
Root-associated	Fungi	Ascomycota	Sordariomycetes	Hypocreales	Hypocreaceae	Trichoderma	Trichoderma konilangbra	0	0	0	0	0	0	0	0	0	69	0	0	0	0	22
Root-associated	Fungi	Ascomycota	Sordariomycetes	Hypocreales	Hypocreaceae	Trichoderma	Trichoderma koningii	0	0	0	0	0	16	0	0	0	114	0	0	0	17	0
Root-associated	Fungi	Ascomycota	Sordariomycetes	Hypocreales	Hypocreaceae	Trichoderma	Trichoderma lixii	122	0	0	0	0	0	0	16	0	0	0	0	0	0	0
Root-associated	Fungi	Ascomycota	Sordariomycetes	Hypocreales	Hypocreaceae	Trichoderma	Trichoderma rossicum	57	0	0	0	0	78	0	0	0	17	0	44	0	0	0
Root-associated	Fungi	Ascomycota	Sordariomycetes	Hypocreales	Hypocreaceae	Trichoderma	Trichoderma sp.	28	0	0	0	0	22	0	0	0	0	0	0	0	0	0
Root-associated	Fungi	Ascomycota	Sordariomycetes	Hypocreales	Hypocreaceae	Trichoderma	Trichoderma virens	0	0	0	0	0	0	0	0	0	0	46	0	0	0	0
Root-associated	Fungi	Ascomycota	Sordariomycetes	Hypocreales	Hypocreaceae	Trichoderma	Trichoderma viride	0	0	0	0	0	10	0	0	0	184	0	17	0	0	10
Root-associated	Fungi	Ascomycota	Geoglossomycetes	Geoglossales	Geoglossaceae	Trichoglossum	Trichoglossum hirsutum	0	64	0	0	0	0	0	0	0	0	0	0	0	0	0
Root-associated	Fungi	Ascomycota	Sordariomycetes	Hypocreales	Hypocreales incertae sedis	Trichothecium	Trichothecium crotocinigenum	0	0	0	0	0	0	0	0	10	0	0	0	0	0	0
Root-associated	Bacteria	Pseudomonadota	Alphaproteobacteria	Sphingomonadales	Erythrobacteraceae	Tsuneonella	Tsuneonella troitsensis	30	0	0	0	0	0	0	0	0	0	0	0	0	0	0
Root-associated	Fungi	Ascomycota	Pezizomycetes	Pezizales	Tuberaceae	Tuber	Tuber aestivum	0	0	0	0	658	0	0	0	0	0	0	0	0	0	0
Root-associated	Fungi	Ascomycota	Pezizomycetes	Pezizales	Tuberaceae	Tuber	Tuber brumale	279	0	0	0	0	0	0	0	0	0	0	0	0	0	0
Root-associated	Fungi	Ascomycota	Pezizomycetes	Pezizales	Tuberaceae	Tuber	Tuber nitidum	0	0	0	0	12	0	0	0	0	0	0	0	0	0	0
Root-associated	Fungi	Ascomycota	Pezizomycetes	Pezizales	Tuberaceae	Tuber	Tuber puberulum	0	425	0	0	0	0	0	0	0	0	0	0	0	0	0
Root-associated	Fungi	Ascomycota	Pezizomycetes	Pezizales	Tuberaceae	Tuber	Tuber sp.	0	43	0	0	127	0	0	969	443	0	119	0	0	0	0
Root-associated	Fungi	Basidiomycota	Agaricomycetes	Cantharellales	Tulasnellaceae	Tulasnella	Tulasnella sp.	0	0	0	0	0	0	0	0	0	0	0	0	0	0	104
Root-associated	Fungi	Basidiomycota	Agaricomycetes	Agaricales	Psathyrellaceae	Tulosesus	Tulosesus callinus	0	0	0	0	0	0	0	0	24	0	0	0	0	0	0
Root-associated	Fungi	Basidiomycota	Agaricomycetes	Agaricales	Psathyrellaceae	Tulosesus	Tulosesus hiascens	0	0	0	0	0	0	0	0	39	0	0	10	0	0	0
Root-associated	Bacteria	Bacillota	Bacilli	Bacillales	Alicyclobacillaceae	Tumebacillus	Tumebacillus sp.	0	0	0	0	0	0	0	0	0	0	0	10	0	0	0
Root-associated	Bacteria	Spirochaetota	Spirochaetia	Leptospirales	Leptospiraceae	Turneriella	Turneriella parva	0	0	0	14	0	0	0	0	0	0	0	0	0	0	0
Root-associated	Bacteria	Pseudomonadota	Betaproteobacteria	Rhodocyclales	Zoogloeaceae	Uliginosibacterium	Uliginosibacterium sp.	10	0	0	0	0	0	0	0	0	0	0	0	0	0	0
Root-associated	Fungi	Mucoromycota	Umbelopsidomycetes	Umbelopsidales	Umbelopsidaceae	Umbelopsis	Umbelopsis sp.	0	0	0	0	0	0	0	0	0	13	0	0	0	0	0
Root-associated	Bacteria	Actinomycetota	Actinomycetes	Pseudonocardiales	Pseudonocardiaceae	Umezawaea	Umezawaea tangerina	146	79	59	0	0	0	0	0	0	0	0	0	0	0	0
Root-associated	Bacteria	Pseudomonadota	Betaproteobacteria	Burkholderiales	Comamonadaceae	Variovorax	Variovorax defluvii	0	0	36	33	0	0	0	0	0	0	11	0	0	0	0
Root-associated	Bacteria	Pseudomonadota	Betaproteobacteria	Burkholderiales	Comamonadaceae	Variovorax	Variovorax dokdonensis	81	45	10	43	57	0	0	16	14	72	258	65	0	0	0
Root-associated	Bacteria	Pseudomonadota	Betaproteobacteria	Burkholderiales	Comamonadaceae	Variovorax	Variovorax ginsengisoli	0	0	0	0	12	0	0	0	0	49	0	0	0	0	0
Root-associated	Bacteria	Pseudomonadota	Betaproteobacteria	Burkholderiales	Comamonadaceae	Variovorax	Variovorax paradoxus	40	67	63	38	0	0	0	0	0	34	49	44	0	0	0
Root-associated	Bacteria	Pseudomonadota	Betaproteobacteria	Burkholderiales	Comamonadaceae	Variovorax	Variovorax soli	12	11	32	13	49	0	0	0	0	0	48	11	0	0	0
Root-associated	Bacteria	Pseudomonadota	Betaproteobacteria	Burkholderiales	Comamonadaceae	Variovorax	Variovorax sp.	35	84	124	10	126	0	0	0	0	108	35	46	0	0	0
Root-associated	Fungi	Ascomycota	Sordariomycetes	Hypocreales	Bionectriaceae	Verruciconidia	Verruciconidia persicina	0	66	0	0	10	0	0	0	0	0	0	0	27	11	0
Root-associated	Fungi	Ascomycota	Sordariomycetes	Glomerellales	Plectosphaerellaceae	Verticillium	Verticillium dahliae	0	0	0	0	0	120	0	0	0	0	0	29	0	0	0
Root-associated	Bacteria	Actinomycetota	Actinomycetes	Micromonosporales	Micromonosporaceae	Virgisporangium	Virgisporangium aliadipatigenens	0	45	0	0	0	0	0	0	0	14	0	53	0	0	0
Root-associated	Bacteria	Actinomycetota	Actinomycetes	Micromonosporales	Micromonosporaceae	Virgisporangium	Virgisporangium aurantiacum	0	0	0	0	0	0	0	0	0	0	23	0	0	0	0
Root-associated	Bacteria	Actinomycetota	Actinomycetes	Micromonosporales	Micromonosporaceae	Virgisporangium	Virgisporangium ochraceum	135	407	524	180	218	0	26	12	0	422	210	606	0	70	0
Root-associated	Fungi	Basidiomycota	Tremellomycetes	Tremellales	Bulleribasidiaceae	Vishniacozyma	Vishniacozyma carnescens	0	0	0	0	0	10	0	0	0	0	760	0	142	0	0
Root-associated	Fungi	Basidiomycota	Tremellomycetes	Tremellales	Bulleribasidiaceae	Vishniacozyma	Vishniacozyma sp.	0	0	0	0	0	0	0	30	0	0	0	85	0	0	0
Root-associated	Fungi	Basidiomycota	Tremellomycetes	Tremellales	Bulleribasidiaceae	Vishniacozyma	Vishniacozyma tephrensis	0	0	0	0	0	0	0	0	0	0	0	39	0	0	0
Root-associated	Fungi	Basidiomycota	Tremellomycetes	Tremellales	Bulleribasidiaceae	Vishniacozyma	Vishniacozyma victoriae	0	0	0	0	0	0	0	0	0	0	0	59	0	0	0
Root-associated	Fungi	Basidiomycota	Wallemiomycetes	Wallemiales	Wallemiaceae	Wallemia	Wallemia sp.	0	0	0	0	0	0	0	59	0	0	0	0	0	0	0
Root-associated	Fungi	Ascomycota	Sordariomycetes	Microascales	Microascaceae	Wardomyces	Wardomyces pulvinatus	0	56	0	0	0	0	0	0	0	0	0	0	0	0	0
Root-associated	Bacteria	Actinomycetota	Actinomycetes	Micromonosporales	Micromonosporaceae	Winogradskya	Winogradskya humida	77	59	0	11	15	0	0	0	0	84	40	31	0	0	0
Root-associated	Bacteria	Pseudomonadota	Alphaproteobacteria	Maricaulales	Maricaulaceae	Woodsholea	Woodsholea maritima	0	0	52	12	0	0	0	0	0	11	81	0	0	0	0
Root-associated	Fungi	Basidiomycota	Agaricomycetes	Agaricomycetes incertae sedis	Xenasmatellaceae	Xenasmatella	Xenasmatella sp.	0	50	0	0	0	0	0	0	0	0	211	300	0	0	0
Root-associated	Bacteria	Pseudomonadota	Betaproteobacteria	Burkholderiales	Comamonadaceae	Xenophilus	Xenophilus aerolatus	36	0	22	28	10	0	0	0	0	73	0	20	0	0	0
Root-associated	Bacteria	Pseudomonadota	Betaproteobacteria	Burkholderiales	Comamonadaceae	Xenophilus	Xenophilus sp.	0	0	31	0	0	0	0	0	0	0	264	0	0	0	0
Root-associated	Fungi	Ascomycota	Sordariomycetes	Hypocreales	Stachybotryaceae	Xepicula	Xepicula leucotricha	0	0	0	0	0	0	0	0	0	0	0	0	103	0	0
Root-associated	Fungi	Basidiomycota	Agaricomycetes	Boletales	Boletaceae	Xerocomus	Xerocomus sp.	0	0	0	0	617	0	0	0	0	0	0	0	0	0	0
Root-associated	Fungi	Ascomycota	Sordariomycetes	Xylariales	Xylariaceae	Xylaria	Xylaria sp.	0	0	0	0	0	0	0	0	0	0	0	0	0	61	0
Root-associated	Fungi	Ascomycota	Pichiomycetes	Serinales	Debaryomycetaceae	Yamadazyma	Yamadazyma sp.	0	0	0	0	0	0	0	0	0	0	0	2298	0	0	0
Root-associated	Bacteria	Actinomycetota	Actinomycetes	Kitasatosporales	Streptomycetaceae	Yinghuangia	Yinghuangia aomiensis	0	0	0	0	0	0	0	0	0	10	0	0	0	0	0
Root-associated	Bacteria	Pseudomonadota	Alphaproteobacteria	Rhodospirillales	Zavarziniaceae	Zavarzinia	Zavarzinia compransoris	41	107	150	204	192	0	0	0	0	278	246	277	23	78	10
Root-associated	Bacteria	Pseudomonadota	Betaproteobacteria	Rhodocyclales	Zoogloeaceae	Zoogloea	Zoogloea oryzae	0	0	0	0	0	0	0	0	0	0	15	0	0	0	0
Root-associated	Fungi	Ascomycota	Sordariomycetes	Sordariales	Chaetomiaceae	Zopfiella	Zopfiella sp.	0	0	0	0	47	0	0	0	0	0	0	0	0	0	0
Root-associated	Fungi	Ascomycota	Dothideomycetes	Mycosphaerellales	Mycosphaerellaceae	Zymoseptoria	Zymoseptoria sp.	0	0	0	0	0	0	196	0	0	0	0	0	0	0	0
