# Supplementary material for: Management affects the diversity and functions of root and leaf-associated microbiomes: implications for olive resilience
Source: Front Plant Sci. 2026 Jan 20;16:1699667. doi: 10.3389/fpls.2025.1699667 (PMC12864071; doi:10.3389/fpls.2025.1699667)
Supplement: Supplementary Figure 1 — Rarefaction curves of the microbial communities across belowground samples. [file SupplementaryFile1.zip › Supplementary Material/Table 7.XLSX]

## Sheet: Foglio1
Kingdom	Phylum	Class	Order	Family	Genus	Species	primary_lifestyle	Secondary_lifestyle	Comment_on_lifestyle_template	Endophytic_interaction_capability_template	Plant_pathogenic_capacity_template	Decay_substrate_template	Decay_type_template	Aquatic_habitat_template	Animal_biotrophic_capacity_template	Specific_hosts	Growth_form_template	Fruitbody_type_template	Hymenium_type_template	Ectomycorrhiza_exploration_type_template	Ectomycorrhiza_lineage_template	primary_photobiont	secondary_photobiont	Decay_type	Fruitbody_type
Fungi	Ascomycota	Dothideomycetes	Pleosporales	Pleosporaceae	Alternaria	Alternaria alternata	plant_pathogen	litter_saprotroph		foliar_endophyte	leaf/fruit/seed_pathogen	leaf/fruit/seed	soft_rot	partly_aquatic			filamentous_mycelium	perithecium_(hymenium_hidden,_narrow_opening)	closed					soft_rot	perithecium_(hymenium_hidden,_narrow_opening)
Fungi	Ascomycota	Dothideomycetes	Pleosporales	Pleosporaceae	Alternaria	Alternaria citri	plant_pathogen	litter_saprotroph		foliar_endophyte	leaf/fruit/seed_pathogen	leaf/fruit/seed	soft_rot	partly_aquatic			filamentous_mycelium	perithecium_(hymenium_hidden,_narrow_opening)	closed					soft_rot	perithecium_(hymenium_hidden,_narrow_opening)
Fungi	Ascomycota	Dothideomycetes	Pleosporales	Pleosporaceae	Alternaria	Alternaria infectoria	plant_pathogen	litter_saprotroph		foliar_endophyte	leaf/fruit/seed_pathogen	leaf/fruit/seed	soft_rot	partly_aquatic			filamentous_mycelium	perithecium_(hymenium_hidden,_narrow_opening)	closed					soft_rot	perithecium_(hymenium_hidden,_narrow_opening)
Fungi	Ascomycota	Dothideomycetes	Pleosporales	Pleosporaceae	Alternaria	Alternaria sp.	plant_pathogen	litter_saprotroph		foliar_endophyte	leaf/fruit/seed_pathogen	leaf/fruit/seed	soft_rot	partly_aquatic			filamentous_mycelium	perithecium_(hymenium_hidden,_narrow_opening)	closed					soft_rot	perithecium_(hymenium_hidden,_narrow_opening)
Fungi	Ascomycota	Dothideomycetes	Pleosporales	Pleosporaceae	Alternaria	Alternaria tenuissima	plant_pathogen	litter_saprotroph		foliar_endophyte	leaf/fruit/seed_pathogen	leaf/fruit/seed	soft_rot	partly_aquatic			filamentous_mycelium	perithecium_(hymenium_hidden,_narrow_opening)	closed					soft_rot	perithecium_(hymenium_hidden,_narrow_opening)
Fungi	Ascomycota	Dothideomycetes	Pleosporales	Amorosiaceae	Angustimassarina	Angustimassarina populi	mycoparasite	wood_saprotroph				wood,fungal_material					filamentous_mycelium
Fungi	Ascomycota	Dothideomycetes	Dothideales	Saccotheciaceae	Aureobasidium	Aureobasidium pullulans	sooty_mold	litter_saprotroph	hyperviariable	foliar_endophyte	leaf/fruit/seed_pathogen	leaf/fruit/seed,roots,animal_material,sugar-rich_substrates		partly_aquatic	animal_parasite		dimorphic_yeast
Fungi	Ascomycota	Dothideomycetes	Dothideales	Saccotheciaceae	Aureobasidium	Aureobasidium sp.	sooty_mold	litter_saprotroph	hyperviariable	foliar_endophyte	leaf/fruit/seed_pathogen	leaf/fruit/seed,roots,animal_material,sugar-rich_substrates		partly_aquatic	animal_parasite		dimorphic_yeast
Fungi	Basidiomycota	Microbotryomycetes		Chrysozymaceae	Bannozyma	Bannozyma yamatoana	soil_saprotroph					soil					yeast	none	none						none
Fungi	Ascomycota	Dothideomycetes	Pleosporales	Pleosporaceae	Bipolaris	Bipolaris sp.	plant_pathogen	litter_saprotroph		no_endophytic_capacity	leaf/fruit/seed_pathogen	leaf/fruit/seed		partly_aquatic			filamentous_mycelium	perithecium_(hymenium_hidden,_narrow_opening)	closed						perithecium_(hymenium_hidden,_narrow_opening)
Fungi	Ascomycota	Sordariomycetes	Xylariales	Xylariaceae	Biscogniauxia	Biscogniauxia mediterranea	wood_saprotroph	foliar_endophyte		foliar_endophyte	wood_pathogen	wood,leaf/fruit/seed		non-aquatic		angiosperms	filamentous_mycelium	perithecium_(hymenium_hidden,_narrow_opening)	closed						perithecium_(hymenium_hidden,_narrow_opening)
Fungi	Ascomycota	Dothideomycetes	Pleosporales	Didymellaceae	Boeremia	Boeremia exigua	plant_pathogen	foliar_endophyte		foliar_endophyte	leaf/fruit/seed_pathogen	leaf/fruit/seed		partly_aquatic			filamentous_mycelium
Fungi	Ascomycota	Leotiomycetes	Helotiales	Sclerotiniaceae	Botrytis	Botrytis cinerea	plant_pathogen	litter_saprotroph			leaf/fruit/seed_pathogen	leaf/fruit/seed		partly_aquatic			filamentous_mycelium	none	none						none
Fungi	Basidiomycota	Cystobasidiomycetes			Buckleyzyma	Buckleyzyma aurantiaca	epiphyte	litter_saprotroph		no_endophytic_capacity		leaf/fruit/seed		partly_aquatic			yeast	none	none						none
Fungi	Basidiomycota	Tremellomycetes	Tremellales	Bulleraceae	Bullera	Bullera sp.	unspecified_saprotroph	epiphyte		foliar_endophyte				partly_aquatic			yeast
Fungi	Ascomycota	Dothideomycetes	Pleosporales		Camarosporium	Camarosporium sp.	foliar_endophyte	litter_saprotroph		foliar_endophyte	leaf/fruit/seed_pathogen	leaf/fruit/seed		partly_aquatic			filamentous_mycelium
Fungi	Ascomycota	Dothideomycetes	Cladosporiales	Cladosporiaceae	Cladosporium	Cladosporium allicinum	litter_saprotroph	plant_pathogen	hypervariable	foliar_endophyte	leaf/fruit/seed_pathogen	wood,leaf/fruit/seed,soil,dung,animal_material		partly_aquatic	animal_parasite		filamentous_mycelium	perithecium_(hymenium_hidden,_narrow_opening)	closed						perithecium_(hymenium_hidden,_narrow_opening)
Fungi	Ascomycota	Dothideomycetes	Cladosporiales	Cladosporiaceae	Cladosporium	Cladosporium cladosporioides	litter_saprotroph	plant_pathogen	hypervariable	foliar_endophyte	leaf/fruit/seed_pathogen	wood,leaf/fruit/seed,soil,dung,animal_material		partly_aquatic	animal_parasite		filamentous_mycelium	perithecium_(hymenium_hidden,_narrow_opening)	closed						perithecium_(hymenium_hidden,_narrow_opening)
Fungi	Ascomycota	Dothideomycetes	Cladosporiales	Cladosporiaceae	Cladosporium	Cladosporium delicatulum	litter_saprotroph	plant_pathogen	hypervariable	foliar_endophyte	leaf/fruit/seed_pathogen	wood,leaf/fruit/seed,soil,dung,animal_material		partly_aquatic	animal_parasite		filamentous_mycelium	perithecium_(hymenium_hidden,_narrow_opening)	closed						perithecium_(hymenium_hidden,_narrow_opening)
Fungi	Ascomycota	Dothideomycetes	Cladosporiales	Cladosporiaceae	Cladosporium	Cladosporium herbarum	litter_saprotroph	plant_pathogen	hypervariable	foliar_endophyte	leaf/fruit/seed_pathogen	wood,leaf/fruit/seed,soil,dung,animal_material		partly_aquatic	animal_parasite		filamentous_mycelium	perithecium_(hymenium_hidden,_narrow_opening)	closed						perithecium_(hymenium_hidden,_narrow_opening)
Fungi	Ascomycota	Dothideomycetes	Cladosporiales	Cladosporiaceae	Cladosporium	Cladosporium langeronii	litter_saprotroph	plant_pathogen	hypervariable	foliar_endophyte	leaf/fruit/seed_pathogen	wood,leaf/fruit/seed,soil,dung,animal_material		partly_aquatic	animal_parasite		filamentous_mycelium	perithecium_(hymenium_hidden,_narrow_opening)	closed						perithecium_(hymenium_hidden,_narrow_opening)
Fungi	Ascomycota	Dothideomycetes	Cladosporiales	Cladosporiaceae	Cladosporium	Cladosporium limoniforme	litter_saprotroph	plant_pathogen	hypervariable	foliar_endophyte	leaf/fruit/seed_pathogen	wood,leaf/fruit/seed,soil,dung,animal_material		partly_aquatic	animal_parasite		filamentous_mycelium	perithecium_(hymenium_hidden,_narrow_opening)	closed						perithecium_(hymenium_hidden,_narrow_opening)
Fungi	Ascomycota	Dothideomycetes	Cladosporiales	Cladosporiaceae	Cladosporium	Cladosporium oxysporum	litter_saprotroph	plant_pathogen	hypervariable	foliar_endophyte	leaf/fruit/seed_pathogen	wood,leaf/fruit/seed,soil,dung,animal_material		partly_aquatic	animal_parasite		filamentous_mycelium	perithecium_(hymenium_hidden,_narrow_opening)	closed						perithecium_(hymenium_hidden,_narrow_opening)
Fungi	Ascomycota	Dothideomycetes	Cladosporiales	Cladosporiaceae	Cladosporium	Cladosporium sp.	litter_saprotroph	plant_pathogen	hypervariable	foliar_endophyte	leaf/fruit/seed_pathogen	wood,leaf/fruit/seed,soil,dung,animal_material		partly_aquatic	animal_parasite		filamentous_mycelium	perithecium_(hymenium_hidden,_narrow_opening)	closed						perithecium_(hymenium_hidden,_narrow_opening)
Fungi	Ascomycota	Pichiomycetes	Serinales	Metschnikowiaceae	Clavispora	Clavispora sp.	litter_saprotroph	nectar/tap_saprotroph				leaf/fruit/seed,sugar-rich_substrates		partly_aquatic	animal_parasite/opportunistic_human_parasite		yeast	none	none						none
Fungi	Ascomycota	Dothideomycetes	Pleosporales	Pleosporaceae	Comoclathris	Comoclathris sp.	wood_saprotroph			no_endophytic_capacity		wood		non-aquatic			filamentous_mycelium	perithecium_(hymenium_hidden,_narrow_opening)	closed						perithecium_(hymenium_hidden,_narrow_opening)
Fungi	Ascomycota	Dothideomycetes	Pleosporales	Coniothyriaceae	Coniothyrium	Coniothyrium sp.	plant_pathogen	litter_saprotroph	mycoparasite_some_species		leaf/fruit/seed_pathogen	leaf/fruit/seed,wood	soft_rot	partly_aquatic			filamentous_mycelium							soft_rot
Fungi	Ascomycota	Dothideomycetes	Dothideales	Dothideaceae	Coniozyma	Coniozyma leucospermi	plant_pathogen	litter_saprotroph		foliar_endophyte	leaf/fruit/seed_pathogen	leaf/fruit/seed		non-aquatic			filamentous_mycelium	cleistothecium_(closed,_spherical)	closed						cleistothecium_(closed,_spherical)
Fungi	Basidiomycota	Agaricomycetes	Corticiales	Corticiaceae	Corticium	Corticium sp. (in: basidiomycete fungi)	wood_saprotroph					wood	white_rot	non-aquatic			filamentous_mycelium	corticioid	smooth					white_rot	corticioid
Fungi	Ascomycota	Dothideomycetes	Pleosporales	Pleosporaceae	Curvularia	Curvularia lamingtonensis	plant_pathogen	litter_saprotroph		no_endophytic_capacity	leaf/fruit/seed_pathogen	wood,leaf/fruit/seed,roots,algal_material		partly_aquatic	opportunistic_human_parasite		filamentous_mycelium	perithecium_(hymenium_hidden,_narrow_opening)	closed						perithecium_(hymenium_hidden,_narrow_opening)
Fungi	Ascomycota	Sordariomycetes	Diaporthales	Erythrogloeaceae	Dendrostoma	Dendrostoma leiphaemia	plant_pathogen	wood_saprotroph			wood_pathogen	wood		non-aquatic			filamentous_mycelium	perithecium_(hymenium_hidden,_narrow_opening)	closed						perithecium_(hymenium_hidden,_narrow_opening)
Fungi	Ascomycota	Sordariomycetes	Diaporthales	Diaporthaceae	Diaporthe	Diaporthe australafricana	plant_pathogen	litter_saprotroph		foliar_endophyte	leaf/fruit/seed_pathogen	leaf/fruit/seed		partly_aquatic			filamentous_mycelium	perithecium_(hymenium_hidden,_narrow_opening)	closed						perithecium_(hymenium_hidden,_narrow_opening)
Fungi	Ascomycota	Sordariomycetes	Diaporthales	Diaporthaceae	Diaporthe	Diaporthe foeniculina	plant_pathogen	litter_saprotroph		foliar_endophyte	leaf/fruit/seed_pathogen	leaf/fruit/seed		partly_aquatic			filamentous_mycelium	perithecium_(hymenium_hidden,_narrow_opening)	closed						perithecium_(hymenium_hidden,_narrow_opening)
Fungi	Ascomycota	Sordariomycetes	Diaporthales	Diaporthaceae	Diaporthe	Diaporthe rudis	plant_pathogen	litter_saprotroph		foliar_endophyte	leaf/fruit/seed_pathogen	leaf/fruit/seed		partly_aquatic			filamentous_mycelium	perithecium_(hymenium_hidden,_narrow_opening)	closed						perithecium_(hymenium_hidden,_narrow_opening)
Fungi	Ascomycota	Sordariomycetes	Diaporthales	Diaporthaceae	Diaporthe	Diaporthe salicicola	plant_pathogen	litter_saprotroph		foliar_endophyte	leaf/fruit/seed_pathogen	leaf/fruit/seed		partly_aquatic			filamentous_mycelium	perithecium_(hymenium_hidden,_narrow_opening)	closed						perithecium_(hymenium_hidden,_narrow_opening)
Fungi	Ascomycota	Sordariomycetes	Diaporthales	Diaporthaceae	Diaporthe	Diaporthe sp.	plant_pathogen	litter_saprotroph		foliar_endophyte	leaf/fruit/seed_pathogen	leaf/fruit/seed		partly_aquatic			filamentous_mycelium	perithecium_(hymenium_hidden,_narrow_opening)	closed						perithecium_(hymenium_hidden,_narrow_opening)
Fungi	Ascomycota	Sordariomycetes	Diaporthales	Diaporthaceae	Diaporthe	Diaporthe vaccinii	plant_pathogen	litter_saprotroph		foliar_endophyte	leaf/fruit/seed_pathogen	leaf/fruit/seed		partly_aquatic			filamentous_mycelium	perithecium_(hymenium_hidden,_narrow_opening)	closed						perithecium_(hymenium_hidden,_narrow_opening)
Fungi	Ascomycota	Sordariomycetes	Diaporthales	Diaporthaceae	Diaporthe	Diaporthe vangueriae	plant_pathogen	litter_saprotroph		foliar_endophyte	leaf/fruit/seed_pathogen	leaf/fruit/seed		partly_aquatic			filamentous_mycelium	perithecium_(hymenium_hidden,_narrow_opening)	closed						perithecium_(hymenium_hidden,_narrow_opening)
Fungi	Ascomycota	Dothideomycetes	Pleosporales	Didymellaceae	Didymella	Didymella sp.	plant_pathogen	litter_saprotroph	hypervariable		leaf/fruit/seed_pathogen	leaf/fruit/seed,roots,soil,animal_material		partly_aquatic	animal_parasite		filamentous_mycelium
Fungi	Basidiomycota	Tremellomycetes	Tremellales	Bulleribasidiaceae	Dioszegia	Dioszegia buhagiarii	litter_saprotroph					leaf/fruit/seed		non-aquatic			yeast
Fungi	Basidiomycota	Tremellomycetes	Tremellales	Bulleribasidiaceae	Dioszegia	Dioszegia sp.	litter_saprotroph					leaf/fruit/seed		non-aquatic			yeast
Fungi	Basidiomycota	Tremellomycetes	Tremellales	Bulleribasidiaceae	Dioszegia	Dioszegia takashimae	litter_saprotroph					leaf/fruit/seed		non-aquatic			yeast
Fungi	Basidiomycota	Tremellomycetes	Tremellales	Bulleribasidiaceae	Dioszegia	Dioszegia zsoltii var. yunnanensis (nom. inval.)	litter_saprotroph					leaf/fruit/seed		non-aquatic			yeast
Fungi	Ascomycota	Sordariomycetes	Xylariales	Sporocadaceae	Discosia	Discosia sp.	plant_pathogen				leaf/fruit/seed_pathogen			non-aquatic			filamentous_mycelium	perithecium_(hymenium_hidden,_narrow_opening)	closed						perithecium_(hymenium_hidden,_narrow_opening)
Fungi	Ascomycota	Sordariomycetes	Xylariales	Amphisphaeriaceae	Discostroma	Discostroma tostum	plant_pathogen	litter_saprotroph			leaf/fruit/seed_pathogen	leaf/fruit/seed		partly_freshwater_(partly_non-aquatic)			filamentous_mycelium	perithecium_(hymenium_hidden,_narrow_opening)	closed						perithecium_(hymenium_hidden,_narrow_opening)
Fungi	Ascomycota	Dothideomycetes	Pleosporales	Phaeosphaeriaceae	Dlhawksworthia	Dlhawksworthia clematidicola	wood_saprotroph					leaf/fruit/seed		non-aquatic			filamentous_mycelium	perithecium_(hymenium_hidden,_narrow_opening)	closed						perithecium_(hymenium_hidden,_narrow_opening)
Fungi	Ascomycota	Dothideomycetes	Myriangiales		Endosporium	Endosporium sp.	litter_saprotroph					leaf/fruit/seed		non-aquatic			filamentous_mycelium
Fungi	Ascomycota	Dothideomycetes	Pleosporales	Didymellaceae	Epicoccum	Epicoccum nigrum	plant_pathogen	litter_saprotroph		foliar_endophyte	leaf/fruit/seed_pathogen	leaf/fruit/seed		partly_aquatic			filamentous_mycelium
Fungi	Ascomycota	Dothideomycetes	Pleosporales	Didymellaceae	Epicoccum	Epicoccum sp.	plant_pathogen	litter_saprotroph		foliar_endophyte	leaf/fruit/seed_pathogen	leaf/fruit/seed		partly_aquatic			filamentous_mycelium
Fungi	Ascomycota	Eurotiomycetes	Chaetothyriales	Herpotrichiellaceae	Exophiala	Exophiala phaeomuriformis	animal_parasite	litter_saprotroph		root_endophyte_dark_septate	root-associated	leaf/fruit/seed,animal_material		partly_aquatic	animal_parasite/opportunistic_human_parasite		dimorphic_yeast
Fungi	Basidiomycota	Tremellomycetes	Filobasidiales	Filobasidiaceae	Filobasidium	Filobasidium magnum	unspecified_saprotroph							partly_aquatic	opportunistic_human_parasite		dimorphic_yeast	none	none						none
Fungi	Basidiomycota	Tremellomycetes	Filobasidiales	Filobasidiaceae	Filobasidium	Filobasidium sp.	unspecified_saprotroph							partly_aquatic	opportunistic_human_parasite		dimorphic_yeast	none	none						none
Fungi	Ascomycota	Dothideomycetes	Pleosporales		Foliophoma	Foliophoma fallens	plant_pathogen	litter_saprotroph			leaf/fruit/seed_pathogen	leaf/fruit/seed					filamentous_mycelium
Fungi	Ascomycota	Eurotiomycetes	Chaetothyriales	Herpotrichiellaceae	Fonsecaea	Fonsecaea pedrosoi	soil_saprotroph	litter_saprotroph				leaf/fruit/seed,soil		partly_freshwater_(partly_non-aquatic)	animal_parasite/opportunistic_human_parasite		dimorphic_yeast
Fungi	Ascomycota	Sordariomycetes	Hypocreales	Nectriaceae	Fusarium	Fusarium proliferatum	plant_pathogen	litter_saprotroph	hypervariable,_saprotroph,_pathogen,damping-off_pathogen	foliar_endophyte	leaf/fruit/seed_pathogen	leaf/fruit/seed,roots,soil,animal_material	soft_rot	partly_aquatic	opportunistic_human_parasite		filamentous_mycelium							soft_rot
Fungi	Ascomycota	Sordariomycetes	Hypocreales	Nectriaceae	Fusarium	Fusarium sp.	plant_pathogen	litter_saprotroph	hypervariable,_saprotroph,_pathogen,damping-off_pathogen	foliar_endophyte	leaf/fruit/seed_pathogen	leaf/fruit/seed,roots,soil,animal_material	soft_rot	partly_aquatic	opportunistic_human_parasite		filamentous_mycelium							soft_rot
Fungi	Basidiomycota	Agaricomycetes	Polyporales	Polyporaceae	Ganoderma	Ganoderma adspersum	plant_pathogen	wood_saprotroph			wood_pathogen	wood	white_rot	non-aquatic			filamentous_mycelium	polyporoid	poroid					white_rot	polyporoid
Fungi	Basidiomycota	Tremellomycetes	Tremellales	Bulleraceae	Genolevuria	Genolevuria amylolytica	unspecified_saprotroph	epiphyte						non-aquatic			yeast
Fungi	Basidiomycota	Tremellomycetes	Tremellales	Bulleraceae	Genolevuria	Genolevuria sp.	unspecified_saprotroph	epiphyte						non-aquatic			yeast
Fungi	Ascomycota	Sordariomycetes	Diaporthales	Gnomoniaceae	Gnomoniopsis	Gnomoniopsis idaeicola	foliar_endophyte	litter_saprotroph		foliar_endophyte		leaf/fruit/seed		non-aquatic			filamentous_mycelium	perithecium_(hymenium_hidden,_narrow_opening)	closed						perithecium_(hymenium_hidden,_narrow_opening)
Fungi	Ascomycota	Dothideomycetes	Dothideales	Dothioraceae	Hormonema	Hormonema sp.	unspecified_saprotroph	animal_decomposer		no_endophytic_capacity		animal_material	other	non-aquatic	animal-associated/opportunistic_human_parasite		dimorphic_yeast	other						other	other
Fungi	Ascomycota	Dothideomycetes	Hysteriales	Hysteriaceae	Hysterobrevium	Hysterobrevium mori	wood_saprotroph					wood	soft_rot	non-aquatic			filamentous_mycelium	hysterothecium_(opening_slith-like)	closed					soft_rot	hysterothecium_(opening_slith-like)
Fungi	Basidiomycota	Agaricomycetes	Agaricales	Tricholomataceae	Lachnella	Lachnella alboviolascens	wood_saprotroph					wood		non-aquatic			filamentous_mycelium	cyphelloid	smooth						cyphelloid
Fungi	Ascomycota	Lecanoromycetes	Lecanorales	Ramalinaceae	Lecania	Lecania naegelii	lichenized							non-aquatic			thallus_photosynthetic	apothecium_(hymenium_on_surface)	smooth			chlorococcoid			apothecium_(hymenium_on_surface)
Fungi	Ascomycota	Lecanoromycetes	Lecanorales	Ramalinaceae	Lecania	Lecania sp.	lichenized							non-aquatic			thallus_photosynthetic	apothecium_(hymenium_on_surface)	smooth			chlorococcoid			apothecium_(hymenium_on_surface)
Fungi	Ascomycota	Dothideomycetes	Pleosporales		Libertasomyces	Libertasomyces sp.	litter_saprotroph			no_endophytic_capacity		leaf/fruit/seed		non-aquatic			filamentous_mycelium	other							other
Fungi	Basidiomycota	Malasseziomycetes	Malasseziales	Malasseziaceae	Malassezia	Malassezia sp.	soil_saprotroph	root-associated		root-associated	root-associated	roots,soil		partly_aquatic	animal-associated/opportunistic_human_parasite		yeast	none	none						none
Fungi	Ascomycota	Dothideomycetes	Pleosporales	Didymellaceae	Microsphaeropsis	Microsphaeropsis sp.	unspecified_pathotroph	unspecified_saprotroph	hypervariable,_saprobes,pathogen_of_both_plants_and_animals,lichenicolous,terrestrial,worldwide	foliar_endophyte	leaf/fruit/seed_pathogen	leaf/fruit/seed,algal_material,fungal_material,animal_material		partly_marine_(partly_non-aquatic)	opportunistic_human_parasite		filamentous_mycelium
Fungi	Basidiomycota	Exobasidiomycetes	Microstromatales	Microstromataceae	Microstroma	Microstroma album	plant_pathogen			no_endophytic_capacity	leaf/fruit/seed_pathogen			non-aquatic			dimorphic_yeast	none	none						none
Fungi	Ascomycota	Sordariomycetes	Xylariales	Sporocadaceae	Monochaetia	Monochaetia dimorphospora	plant_pathogen				leaf/fruit/seed_pathogen			non-aquatic			filamentous_mycelium	perithecium_(hymenium_hidden,_narrow_opening)	closed						perithecium_(hymenium_hidden,_narrow_opening)
Fungi	Mucoromycota	Mortierellomycetes	Mortierellales	Mortierellaceae	Mortierella	Mortierella sp.	soil_saprotroph	root-associated		root-associated	root-associated	roots,soil	chitinolytic	partly_aquatic	opportunistic_human_parasite		filamentous_mycelium	none	none					chitinolytic	none
Fungi	Ascomycota	Eurotiomycetes	Mycocaliciales	Mycocaliciaceae	Mycocalicium	Mycocalicium victoriae	unspecified_saprotroph		resin_saprotroph_some_species,lichen_parasite_some_species					non-aquatic			filamentous_mycelium	mazaedium_(pushpin-like)	other						mazaedium_(pushpin-like)
Fungi	Ascomycota	Sordariomycetes	Xylariales	Amphisphaeriaceae	NA	NA	NA	NA	NA	NA	NA	NA	NA	NA	NA	NA	NA	NA	NA	NA	NA	NA	NA	NA	NA
Fungi	Ascomycota	NA	NA	NA	NA	NA	NA	NA	NA	NA	NA	NA	NA	NA	NA	NA	NA	NA	NA	NA	NA	NA	NA	NA	NA
Fungi	Ascomycota	Eurotiomycetes	Chaetothyriales	NA	NA	NA	NA	NA	NA	NA	NA	NA	NA	NA	NA	NA	NA	NA	NA	NA	NA	NA	NA	NA	NA
Fungi	Ascomycota	Dothideomycetes	Cladosporiales	Cladosporiaceae	NA	NA	NA	NA	NA	NA	NA	NA	NA	NA	NA	NA	NA	NA	NA	NA	NA	NA	NA	NA	NA
Fungi	Ascomycota	Dothideomycetes	Pleosporales	Cucurbitariaceae	NA	NA	NA	NA	NA	NA	NA	NA	NA	NA	NA	NA	NA	NA	NA	NA	NA	NA	NA	NA	NA
Fungi	Ascomycota	Dothideomycetes	Pleosporales	Didymellaceae	NA	NA	NA	NA	NA	NA	NA	NA	NA	NA	NA	NA	NA	NA	NA	NA	NA	NA	NA	NA	NA
Fungi	Ascomycota	Dothideomycetes	NA	NA	NA	NA	NA	NA	NA	NA	NA	NA	NA	NA	NA	NA	NA	NA	NA	NA	NA	NA	NA	NA	NA
Fungi	Ascomycota	Dothideomycetes	Myriangiales	Elsinoaceae	NA	NA	NA	NA	NA	NA	NA	NA	NA	NA	NA	NA	NA	NA	NA	NA	NA	NA	NA	NA	NA
Fungi	Ascomycota	Sordariomycetes	Diaporthales	Gnomoniaceae	NA	NA	NA	NA	NA	NA	NA	NA	NA	NA	NA	NA	NA	NA	NA	NA	NA	NA	NA	NA	NA
Fungi	Ascomycota	Sordariomycetes	Hypocreales	NA	NA	NA	NA	NA	NA	NA	NA	NA	NA	NA	NA	NA	NA	NA	NA	NA	NA	NA	NA	NA	NA
Fungi	Ascomycota	Lecanoromycetes	NA	NA	NA	NA	NA	NA	NA	NA	NA	NA	NA	NA	NA	NA	NA	NA	NA	NA	NA	NA	NA	NA	NA
Fungi	Ascomycota	Dothideomycetes	Pleosporales	Lophiostomataceae	NA	NA	NA	NA	NA	NA	NA	NA	NA	NA	NA	NA	NA	NA	NA	NA	NA	NA	NA	NA	NA
Fungi	Ascomycota	Sordariomycetes	Hypocreales	Nectriaceae	NA	NA	NA	NA	NA	NA	NA	NA	NA	NA	NA	NA	NA	NA	NA	NA	NA	NA	NA	NA	NA
Fungi	Ascomycota	Dothideomycetes	Mycosphaerellales	Neodevriesiaceae	NA	NA	NA	NA	NA	NA	NA	NA	NA	NA	NA	NA	NA	NA	NA	NA	NA	NA	NA	NA	NA
Fungi	Ascomycota	NA	NA	NA	NA	NA	NA	NA	NA	NA	NA	NA	NA	NA	NA	NA	NA	NA	NA	NA	NA	NA	NA	NA	NA
Fungi	Ascomycota	Dothideomycetes	Dothideales	NA	NA	NA	NA	NA	NA	NA	NA	NA	NA	NA	NA	NA	NA	NA	NA	NA	NA	NA	NA	NA	NA
Fungi	Ascomycota	Dothideomycetes	Pleosporales	Phaeosphaeriaceae	NA	NA	NA	NA	NA	NA	NA	NA	NA	NA	NA	NA	NA	NA	NA	NA	NA	NA	NA	NA	NA
Fungi	Ascomycota	Dothideomycetes	Pleosporales	Pleosporaceae	NA	NA	NA	NA	NA	NA	NA	NA	NA	NA	NA	NA	NA	NA	NA	NA	NA	NA	NA	NA	NA
Fungi	Ascomycota	Dothideomycetes	Pleosporales	NA	NA	NA	NA	NA	NA	NA	NA	NA	NA	NA	NA	NA	NA	NA	NA	NA	NA	NA	NA	NA	NA
Fungi	Ascomycota	Dothideomycetes	Venturiales	Sympoventuriaceae	NA	NA	NA	NA	NA	NA	NA	NA	NA	NA	NA	NA	NA	NA	NA	NA	NA	NA	NA	NA	NA
Fungi	Ascomycota	Taphrinomycetes	Taphrinales	Taphrinaceae	NA	NA	NA	NA	NA	NA	NA	NA	NA	NA	NA	NA	NA	NA	NA	NA	NA	NA	NA	NA	NA
Fungi	Ascomycota	Sordariomycetes	Xylariales	NA	NA	NA	NA	NA	NA	NA	NA	NA	NA	NA	NA	NA	NA	NA	NA	NA	NA	NA	NA	NA	NA
Fungi	Ascomycota	Eurotiomycetes	Phaeomoniellales	NA	NA	NA	NA	NA	NA	NA	NA	NA	NA	NA	NA	NA	NA	NA	NA	NA	NA	NA	NA	NA	NA
Fungi	Basidiomycota	Malasseziomycetes	Malasseziales	NA	NA	NA	NA	NA	NA	NA	NA	NA	NA	NA	NA	NA	NA	NA	NA	NA	NA	NA	NA	NA	NA
Fungi	Basidiomycota	Exobasidiomycetes	Microstromatales	NA	NA	NA	NA	NA	NA	NA	NA	NA	NA	NA	NA	NA	NA	NA	NA	NA	NA	NA	NA	NA	NA
Fungi	Basidiomycota	Tremellomycetes	Tremellales	NA	NA	NA	NA	NA	NA	NA	NA	NA	NA	NA	NA	NA	NA	NA	NA	NA	NA	NA	NA	NA	NA
Fungi	NA	NA	NA	NA	NA	NA	NA	NA	NA	NA	NA	NA	NA	NA	NA	NA	NA	NA	NA	NA	NA	NA	NA	NA	NA
Fungi	NA	NA	NA	NA	NA	NA	NA	NA	NA	NA	NA	NA	NA	NA	NA	NA	NA	NA	NA	NA	NA	NA	NA	NA	NA
Fungi	Ascomycota	Dothideomycetes	Cladosporiales	Cladosporiaceae	Neocladosporium	Neocladosporium leucadendri	litter_saprotroph					leaf/fruit/seed		non-aquatic			filamentous_mycelium	perithecium_(hymenium_hidden,_narrow_opening)	closed						perithecium_(hymenium_hidden,_narrow_opening)
Fungi	Ascomycota	Dothideomycetes	Pleosporales	Leptosphaeriaceae	Neoleptosphaeria	Neoleptosphaeria rubefaciens	wood_saprotroph			no_endophytic_capacity		wood		non-aquatic			filamentous_mycelium	perithecium_(hymenium_hidden,_narrow_opening)	closed						perithecium_(hymenium_hidden,_narrow_opening)
Fungi	Basidiomycota	Tremellomycetes	Tremellales	Rhynchogastremaceae	Papiliotrema	Papiliotrema sp.	mycoparasite	fungal_decomposer				fungal_material		partly_aquatic			dimorphic_yeast
Fungi	Ascomycota	Dothideomycetes	Pleosporales	Phaeosphaeriaceae	Parastagonospora	Parastagonospora avenae	plant_pathogen	litter_saprotroph		no_endophytic_capacity	leaf/fruit/seed_pathogen	leaf/fruit/seed		non-aquatic			filamentous_mycelium	perithecium_(hymenium_hidden,_narrow_opening)	closed						perithecium_(hymenium_hidden,_narrow_opening)
Fungi	Ascomycota	Dothideomycetes	Pleosporales	Periconiaceae	Periconia	Periconia sp.	plant_pathogen	foliar_endophyte		foliar_endophyte	leaf/fruit/seed_pathogen	leaf/fruit/seed	soft_rot	partly_aquatic			filamentous_mycelium							soft_rot
Fungi	Ascomycota	Sordariomycetes	Xylariales	Sporocadaceae	Pestalotiopsis	Pestalotiopsis sp.	plant_pathogen				leaf/fruit/seed_pathogen			partly_aquatic			filamentous_mycelium	perithecium_(hymenium_hidden,_narrow_opening)	closed						perithecium_(hymenium_hidden,_narrow_opening)
Fungi	Ascomycota	Dothideomycetes	Pleosporales	Phaeosphaeriaceae	Phaeosphaeria	Phaeosphaeria sp.	litter_saprotroph			no_endophytic_capacity		leaf/fruit/seed		non-aquatic			filamentous_mycelium	perithecium_(hymenium_hidden,_narrow_opening)	closed						perithecium_(hymenium_hidden,_narrow_opening)
Fungi	Ascomycota	Leotiomycetes	Helotiales	Dermateaceae	Phlyctema	Phlyctema vagabunda	plant_pathogen				leaf/fruit/seed_pathogen			non-aquatic			filamentous_mycelium
Fungi	Ascomycota	Dothideomycetes	Pleosporales	Didymellaceae	Phoma	Phoma aloes	plant_pathogen	litter_saprotroph	hypervariable	foliar_endophyte	leaf/fruit/seed_pathogen	leaf/fruit/seed,roots,soil	soft_rot	partly_aquatic			filamentous_mycelium							soft_rot
Fungi	Ascomycota	Dothideomycetes	Pleosporales	Didymellaceae	Phoma	Phoma sp.	plant_pathogen	litter_saprotroph	hypervariable	foliar_endophyte	leaf/fruit/seed_pathogen	leaf/fruit/seed,roots,soil	soft_rot	partly_aquatic			filamentous_mycelium							soft_rot
Fungi	Ascomycota	Sordariomycetes	Diaporthales	Diaporthaceae	Phomopsis	Phomopsis sp.	plant_pathogen	foliar_endophyte		foliar_endophyte	leaf/fruit/seed_pathogen	leaf/fruit/seed	soft_rot	partly_aquatic			filamentous_mycelium							soft_rot
Fungi	Basidiomycota	Agaricomycetes	Boletales	Pisolithaceae	Pisolithus	Pisolithus arhizus	ectomycorrhizal							non-aquatic			filamentous_mycelium	gasteroid	closed	long-distance	/pisolithus-scleroderma				gasteroid
Fungi	Basidiomycota	Agaricomycetes	Agaricales	Pleurotaceae	Pleurotus	Pleurotus floridanus	wood_saprotroph	nematophagous			wood_pathogen	wood,animal_material	white_rot	partly_aquatic	nematophagous		filamentous_mycelium	agaricoid	gills					white_rot	agaricoid
Fungi	Basidiomycota	Agaricomycetes	Agaricales	Pleurotaceae	Pleurotus	Pleurotus ostreatus	wood_saprotroph	nematophagous			wood_pathogen	wood,animal_material	white_rot	partly_aquatic	nematophagous		filamentous_mycelium	agaricoid	gills					white_rot	agaricoid
Fungi	Basidiomycota	Agaricomycetes	Agaricales	Pleurotaceae	Pleurotus	Pleurotus sp.	wood_saprotroph	nematophagous			wood_pathogen	wood,animal_material	white_rot	partly_aquatic	nematophagous		filamentous_mycelium	agaricoid	gills					white_rot	agaricoid
Fungi	Ascomycota	Dothideomycetes	Pleosporales	Melanommataceae	Praetumpfia	Praetumpfia obducens	wood_saprotroph			no_endophytic_capacity		wood		non-aquatic			filamentous_mycelium	perithecium_(hymenium_hidden,_narrow_opening)	closed						perithecium_(hymenium_hidden,_narrow_opening)
Fungi	Ascomycota	Dothideomycetes	Pleosporales	Didymosphaeriaceae	Pseudocamarosporium	Pseudocamarosporium brabeji	wood_saprotroph			no_endophytic_capacity		wood		non-aquatic			filamentous_mycelium	perithecium_(hymenium_hidden,_narrow_opening)	closed						perithecium_(hymenium_hidden,_narrow_opening)
Fungi	Ascomycota	Dothideomycetes	Pleosporales	Didymosphaeriaceae	Pseudocamarosporium	Pseudocamarosporium sp.	wood_saprotroph			no_endophytic_capacity		wood		non-aquatic			filamentous_mycelium	perithecium_(hymenium_hidden,_narrow_opening)	closed						perithecium_(hymenium_hidden,_narrow_opening)
Fungi	Ascomycota	Dothideomycetes	Mycosphaerellales	Mycosphaerellaceae	Pseudocercospora	Pseudocercospora macadamiae	plant_pathogen				leaf/fruit/seed_pathogen			non-aquatic			filamentous_mycelium	perithecium_(hymenium_hidden,_narrow_opening)	closed						perithecium_(hymenium_hidden,_narrow_opening)
Fungi	Ascomycota	Dothideomycetes	Mycosphaerellales	Mycosphaerellaceae	Pseudocercospora	Pseudocercospora rhabdothamni	plant_pathogen				leaf/fruit/seed_pathogen			non-aquatic			filamentous_mycelium	perithecium_(hymenium_hidden,_narrow_opening)	closed						perithecium_(hymenium_hidden,_narrow_opening)
Fungi	Ascomycota	Dothideomycetes	Mycosphaerellales	Mycosphaerellaceae	Pseudocercospora	Pseudocercospora sp.	plant_pathogen				leaf/fruit/seed_pathogen			non-aquatic			filamentous_mycelium	perithecium_(hymenium_hidden,_narrow_opening)	closed						perithecium_(hymenium_hidden,_narrow_opening)
Fungi	Basidiomycota	Exobasidiomycetes	Microstromatales		Pseudomicrostroma	Pseudomicrostroma phylloplanum	plant_pathogen	epiphyte		no_endophytic_capacity	leaf/fruit/seed_pathogen			non-aquatic		Juglandaceae	dimorphic_yeast	none	none						none
Fungi	Basidiomycota	Exobasidiomycetes	Microstromatales	Quambalariaceae	Quambalaria	Quambalaria cyanescens	plant_pathogen			no_endophytic_capacity	leaf/fruit/seed_pathogen			non-aquatic			filamentous_mycelium	smut	other						smut
Fungi	Ascomycota	Dothideomycetes	Cladosporiales	Cladosporiaceae	Rachicladosporium	Rachicladosporium cboliae	litter_saprotroph					leaf/fruit/seed		non-aquatic			filamentous_mycelium	perithecium_(hymenium_hidden,_narrow_opening)	closed						perithecium_(hymenium_hidden,_narrow_opening)
Fungi	Ascomycota	Dothideomycetes	Mycosphaerellales	Mycosphaerellaceae	Ramularia	Ramularia sp.	plant_pathogen				leaf/fruit/seed_pathogen			non-aquatic			filamentous_mycelium	perithecium_(hymenium_hidden,_narrow_opening)	closed						perithecium_(hymenium_hidden,_narrow_opening)
Fungi	Ascomycota	Dothideomycetes	Mycosphaerellales	Mycosphaerellaceae	Ramularia	Ramularia unterseheri	plant_pathogen				leaf/fruit/seed_pathogen			non-aquatic			filamentous_mycelium	perithecium_(hymenium_hidden,_narrow_opening)	closed						perithecium_(hymenium_hidden,_narrow_opening)
Fungi	Ascomycota	Sordariomycetes	Xylariales	Requienellaceae	Requienella	Requienella seminuda	unspecified_saprotroph	plant_pathogen			leaf/fruit/seed_pathogen						filamentous_mycelium
Fungi	Ascomycota	Sordariomycetes	Xylariales	Sporocadaceae	Sarcostroma	Sarcostroma bisetulatum	wood_saprotroph	litter_saprotroph				wood,leaf/fruit/seed		non-aquatic			filamentous_mycelium	perithecium_(hymenium_hidden,_narrow_opening)	closed						perithecium_(hymenium_hidden,_narrow_opening)
Fungi	Ascomycota	Dothideomycetes	Pleosporales	Phaeosphaeriaceae	Sclerostagonospora	Sclerostagonospora cycadis	litter_saprotroph	plant_pathogen		no_endophytic_capacity	leaf/fruit/seed_pathogen	leaf/fruit/seed		non-aquatic			filamentous_mycelium	perithecium_(hymenium_hidden,_narrow_opening)	closed						perithecium_(hymenium_hidden,_narrow_opening)
Fungi	Ascomycota	Dothideomycetes	Pleosporales	Phaeosphaeriaceae	Sclerostagonospora	Sclerostagonospora sp.	litter_saprotroph	plant_pathogen		no_endophytic_capacity	leaf/fruit/seed_pathogen	leaf/fruit/seed		non-aquatic			filamentous_mycelium	perithecium_(hymenium_hidden,_narrow_opening)	closed						perithecium_(hymenium_hidden,_narrow_opening)
Fungi	Ascomycota	Sordariomycetes	Xylariales	Sporocadaceae	Seimatosporium	Seimatosporium lichenicola	plant_pathogen				leaf/fruit/seed_pathogen			non-aquatic			filamentous_mycelium	perithecium_(hymenium_hidden,_narrow_opening)	closed						perithecium_(hymenium_hidden,_narrow_opening)
Fungi	Ascomycota	Dothideomycetes	Pleosporales	Phaeosphaeriaceae	Septoriella	Septoriella phragmitis	litter_saprotroph			no_endophytic_capacity		leaf/fruit/seed		non-aquatic			filamentous_mycelium	perithecium_(hymenium_hidden,_narrow_opening)	closed						perithecium_(hymenium_hidden,_narrow_opening)
Fungi	Basidiomycota	Microbotryomycetes	Sporidiobolales	Sporidiobolaceae	Sporobolomyces	Sporobolomyces sp.	mycoparasite		litter_saprotroph_some_species			fungal_material		partly_aquatic			yeast	none	none						none
Fungi	Ascomycota	Sordariomycetes	Xylariales	Sporocadaceae	Sporocadus	Sporocadus rosarum	plant_pathogen				leaf/fruit/seed_pathogen						filamentous_mycelium	perithecium_(hymenium_hidden,_narrow_opening)	closed						perithecium_(hymenium_hidden,_narrow_opening)
Fungi	Ascomycota	Sordariomycetes	Xylariales	Sporocadaceae	Sporocadus	Sporocadus rosigena	plant_pathogen				leaf/fruit/seed_pathogen						filamentous_mycelium	perithecium_(hymenium_hidden,_narrow_opening)	closed						perithecium_(hymenium_hidden,_narrow_opening)
Fungi	Basidiomycota	Agaricomycetes	Polyporales	Steccherinaceae	Steccherinum	Steccherinum sp.	wood_saprotroph					wood	white_rot	non-aquatic			filamentous_mycelium	corticioid	hydnoid					white_rot	corticioid
Fungi	Ascomycota	Dothideomycetes	Pleosporales	Pleosporaceae	Stemphylium	Stemphylium eturmiunum	plant_pathogen	litter_saprotroph			leaf/fruit/seed_pathogen	leaf/fruit/seed	soft_rot	partly_aquatic			filamentous_mycelium							soft_rot
Fungi	Ascomycota	Dothideomycetes	Pleosporales	Pleosporaceae	Stemphylium	Stemphylium solani	plant_pathogen	litter_saprotroph			leaf/fruit/seed_pathogen	leaf/fruit/seed	soft_rot	partly_aquatic			filamentous_mycelium							soft_rot
Fungi	Ascomycota	Dothideomycetes	Pleosporales	Pleosporaceae	Stemphylium	Stemphylium sp.	plant_pathogen	litter_saprotroph			leaf/fruit/seed_pathogen	leaf/fruit/seed	soft_rot	partly_aquatic			filamentous_mycelium							soft_rot
Fungi	Ascomycota	Dothideomycetes	Pleosporales	Pleosporaceae	Stemphylium	Stemphylium vesicarium	plant_pathogen	litter_saprotroph			leaf/fruit/seed_pathogen	leaf/fruit/seed	soft_rot	partly_aquatic			filamentous_mycelium							soft_rot
Fungi	Basidiomycota	Cystobasidiomycetes	Symmetrosporaceae	Symmetrosporaceae	Symmetrospora	Symmetrospora gracilis	epiphyte	litter_saprotroph		no_endophytic_capacity		leaf/fruit/seed		partly_aquatic			yeast	none	none						none
Fungi	Ascomycota	Taphrinomycetes	Taphrinales	Taphrinaceae	Taphrina	Taphrina sp.	plant_pathogen				leaf/fruit/seed_pathogen			non-aquatic			dimorphic_yeast
Fungi	Basidiomycota	Agaricomycetes	Thelephorales	Thelephoraceae	Tomentella	Tomentella sp.	ectomycorrhizal							non-aquatic			filamentous_mycelium	corticioid	smooth	medium-distance_smooth	/tomentella-thelephora				corticioid
Fungi	Basidiomycota	Agaricomycetes	Polyporales	Polyporaceae	Trametes	Trametes sp.	wood_saprotroph		wood_pathogen_some_species			wood	white_rot	partly_aquatic			filamentous_mycelium	polyporoid	poroid					white_rot	polyporoid
Fungi	Basidiomycota	Agaricomycetes	Polyporales	Polyporaceae	Trametes	Trametes versicolor	wood_saprotroph		wood_pathogen_some_species			wood	white_rot	partly_aquatic			filamentous_mycelium	polyporoid	poroid					white_rot	polyporoid
Fungi	Basidiomycota	Pucciniomycetes	Pucciniales	Raveneliaceae	Tranzschelia	Tranzschelia discolor	plant_pathogen		obligate_plant_pathogen	no_endophytic_capacity	leaf/fruit/seed_pathogen			non-aquatic			filamentous_mycelium	rust	other						rust
Fungi	Ascomycota	Dothideomycetes	Venturiales	Venturiaceae	Venturia	Venturia oleaginea	plant_pathogen	litter_saprotroph			leaf/fruit/seed_pathogen	leaf/fruit/seed		non-aquatic			filamentous_mycelium	perithecium_(hymenium_hidden,_narrow_opening)	closed						perithecium_(hymenium_hidden,_narrow_opening)
Fungi	Basidiomycota	Tremellomycetes	Tremellales	Bulleribasidiaceae	Vishniacozyma	Vishniacozyma carnescens	soil_saprotroph		extremophile			soil		non-aquatic			yeast
Fungi	Basidiomycota	Agaricomycetes	Corticiales	Vuilleminiaceae	Vuilleminia	Vuilleminia comedens	wood_saprotroph	plant_pathogen			wood_pathogen	wood	white_rot	non-aquatic			filamentous_mycelium	corticioid	smooth					white_rot	corticioid
Fungi	Basidiomycota	Agaricomycetes		Xenasmatellaceae	Xenasmatella	Xenasmatella sp.	wood_saprotroph					wood	white_rot	non-aquatic			filamentous_mycelium	corticioid	smooth					white_rot	corticioid
Fungi	Basidiomycota	Agaricomycetes	Hymenochaetales	Schizoporaceae	Xylodon	Xylodon raduloides	wood_saprotroph					wood	white_rot	partly_aquatic			filamentous_mycelium	corticioid	hydnoid					white_rot	corticioid
