# Supplementary material for: Management affects the diversity and functions of root and leaf-associated microbiomes: implications for olive resilience
Source: Front Plant Sci. 2026 Jan 20;16:1699667. doi: 10.3389/fpls.2025.1699667 (PMC12864071; doi:10.3389/fpls.2025.1699667)
Supplement: Supplementary Figure 1 — Rarefaction curves of the microbial communities across belowground samples. [file SupplementaryFile1.zip › Supplementary Material/Table 9.XLSX]

## Sheet: Foglio2
Kingdom	Phylum	Class	Order	Family	Genus	Species	COMMENT.on.genus	primary_lifestyle	Secondary_lifestyle	Comment_on_lifestyle_template	Endophytic_interaction_capability_template	Plant_pathogenic_capacity_template	Decay_substrate_template	Decay_type_template	Aquatic_habitat_template	Animal_biotrophic_capacity_template	Specific_hosts	Growth_form_template	Fruitbody_type_template	Hymenium_type_template	Ectomycorrhiza_exploration_type_template	Ectomycorrhiza_lineage_template	primary_photobiont	secondary_photobiont	Decay_type	Fruitbody_type
Fungi	Ascomycota	Pichiomycetes	Serinales	Debaryomycetaceae	Yamadazyma	[Candida] membranifaciens		nectar/tap_saprotroph					sugar-rich_substrates		partly_aquatic	arthropod-associated		yeast	none	none						none
Fungi	Ascomycota	Saccharomycetes	Saccharomycetales			[Candida] sp. (uncertain placement)	NA	NA	NA	NA	NA	NA	NA	NA	NA	NA	NA	NA	NA	NA	NA	NA	NA	NA	NA	NA
Fungi	Ascomycota	Dothideomycetes	Cladosporiales	Cladosporiaceae	Cladosporium	Cladosporium ramotenellum		litter_saprotroph	plant_pathogen	hypervariable	foliar_endophyte	leaf/fruit/seed_pathogen	wood,leaf/fruit/seed,soil,dung,animal_material		partly_aquatic	animal_parasite		filamentous_mycelium	perithecium_(hymenium_hidden,_narrow_opening)	closed						perithecium_(hymenium_hidden,_narrow_opening)
Fungi	Ascomycota	Sordariomycetes	Microascales	Microascaceae	Acaulium	Acaulium acremonium		animal_parasite	animal_decomposer		no_endophytic_capacity		animal_material		partly_aquatic	animal_parasite/opportunistic_human_parasite		filamentous_mycelium	perithecium_(hymenium_hidden,_narrow_opening)	closed						perithecium_(hymenium_hidden,_narrow_opening)
Fungi	Ascomycota	Sordariomycetes	Hypocreales		Acremonium	Acremonium alternatum		unspecified_saprotroph	foliar_endophyte	hypervariable	foliar_endophyte	leaf/fruit/seed_pathogen	leaf/fruit/seed,soil,dung,animal_material	soft_rot	partly_aquatic			filamentous_mycelium							soft_rot
Fungi	Ascomycota	Sordariomycetes	Hypocreales		Acremonium	Acremonium sclerotigenum		unspecified_saprotroph	foliar_endophyte	hypervariable	foliar_endophyte	leaf/fruit/seed_pathogen	leaf/fruit/seed,soil,dung,animal_material	soft_rot	partly_aquatic			filamentous_mycelium							soft_rot
Fungi	Ascomycota	Sordariomycetes	Hypocreales		Acremonium	Acremonium sp.		unspecified_saprotroph	foliar_endophyte	hypervariable	foliar_endophyte	leaf/fruit/seed_pathogen	leaf/fruit/seed,soil,dung,animal_material	soft_rot	partly_aquatic			filamentous_mycelium							soft_rot
Fungi	Ascomycota	Dothideomycetes	Pleosporales	Acrocalymmaceae	Acrocalymma	Acrocalymma sp.		wood_saprotroph					wood		partly_freshwater_(partly_non-aquatic)			filamentous_mycelium
Fungi	Ascomycota	Dothideomycetes	Pleosporales	Acrocalymmaceae	Acrocalymma	Acrocalymma vagum		wood_saprotroph					wood		partly_freshwater_(partly_non-aquatic)			filamentous_mycelium
Fungi	Ascomycota	Dothideomycetes	Minutisphaerales	Acrogenosporaceae	Acrogenospora	Acrogenospora carmichaeliana		wood_saprotroph					wood		partly_freshwater_(partly_non-aquatic)			filamentous_mycelium
Fungi	Mucoromycota	Glomeromycetes	Diversisporales	Diversisporaceae	Diversispora	Diversispora sp.		arbuscular_mycorrhizal	root-associated		root_endophyte							filamentous_mycelium	none	none						none
Fungi	Mucoromycota	Glomeromycetes	Glomerales	Glomeraceae	Dominikia	Dominikia aurea		arbuscular_mycorrhizal	root-associated		root_endophyte							filamentous_mycelium	none	none						none
Fungi	Basidiomycota	Agaricomycetes	Agaricales	Agaricaceae	Agaricus	Agaricus bresadolanus		soil_saprotroph					soil		non-aquatic			filamentous_mycelium	agaricoid	gills						agaricoid
Fungi	Basidiomycota	Agaricomycetes	Agaricales	Strophariaceae	Agrocybe	Agrocybe firma		soil_saprotroph		dung_saprotroph_some_species			soil		non-aquatic			filamentous_mycelium	agaricoid	gills						agaricoid
Fungi	Ascomycota	Dothideomycetes	Pleosporales	Pleosporaceae	Alternaria	Alternaria alternata		plant_pathogen	litter_saprotroph		foliar_endophyte	leaf/fruit/seed_pathogen	leaf/fruit/seed	soft_rot	partly_aquatic			filamentous_mycelium	perithecium_(hymenium_hidden,_narrow_opening)	closed					soft_rot	perithecium_(hymenium_hidden,_narrow_opening)
Fungi	Ascomycota	Dothideomycetes	Pleosporales	Pleosporaceae	Alternaria	Alternaria infectoria		plant_pathogen	litter_saprotroph		foliar_endophyte	leaf/fruit/seed_pathogen	leaf/fruit/seed	soft_rot	partly_aquatic			filamentous_mycelium	perithecium_(hymenium_hidden,_narrow_opening)	closed					soft_rot	perithecium_(hymenium_hidden,_narrow_opening)
Fungi	Ascomycota	Dothideomycetes	Pleosporales	Pleosporaceae	Alternaria	Alternaria sp.		plant_pathogen	litter_saprotroph		foliar_endophyte	leaf/fruit/seed_pathogen	leaf/fruit/seed	soft_rot	partly_aquatic			filamentous_mycelium	perithecium_(hymenium_hidden,_narrow_opening)	closed					soft_rot	perithecium_(hymenium_hidden,_narrow_opening)
Fungi	Ascomycota	Sordariomycetes	Sordariales	Chaetomiaceae	Amesia	Amesia gelasinospora		animal_parasite	animal_decomposer				animal_material		partly_aquatic	animal_parasite/opportunistic_human_parasite		filamentous_mycelium	none	none						none
Fungi	Ascomycota	Sordariomycetes	Hypocreales	Bionectriaceae	Amphichorda	Amphichorda sp.		dung_saprotroph					dung				bats	filamentous_mycelium
Fungi	Ascomycota	Sordariomycetes	Xylariales	Xylariaceae	Anthostomella	Anthostomella sp.		foliar_endophyte	litter_saprotroph		foliar_endophyte		leaf/fruit/seed		partly_freshwater_(partly_non-aquatic)			filamentous_mycelium	perithecium_(hymenium_hidden,_narrow_opening)	closed						perithecium_(hymenium_hidden,_narrow_opening)
Fungi	Basidiomycota	Tremellomycetes	Trichosporonales	Trichosporonaceae	Apiotrichum	Apiotrichum porosum		soil_saprotroph					soil		partly_aquatic			yeast	none	none						none
Fungi	Basidiomycota	Tremellomycetes	Trichosporonales	Trichosporonaceae	Apiotrichum	Apiotrichum sp.		soil_saprotroph					soil		partly_aquatic			yeast	none	none						none
Fungi	Ascomycota	Sordariomycetes	Sordariales	Lasiosphaeriaceae	Apodus	Apodus sp.		dung_saprotroph					dung		non-aquatic			filamentous_mycelium	perithecium_(hymenium_hidden,_narrow_opening)	closed						perithecium_(hymenium_hidden,_narrow_opening)
Fungi	Ascomycota	Eurotiomycetes	Onygenales	Arachnomycetaceae	Arachnomyces	Arachnomyces sp.		animal_parasite	dung_saprotroph				animal_material,dung	keratinolytic	non-aquatic	animal_parasite/opportunistic_human_parasite		filamentous_mycelium	cleistothecium_(closed,_spherical)	closed					keratinolytic	cleistothecium_(closed,_spherical)
Fungi	Ascomycota	Archaeorhizomycetes	Archaeorhizomycetales	Archaeorhizomycetaceae	Archaeorhizomyces	Archaeorhizomyces sp.		soil_saprotroph	root-associated		root-associated	root-associated	roots,soil		non-aquatic			filamentous_mycelium	none	none						none
Fungi	Ascomycota	Dothideomycetes	Cladosporiales	Cladosporiaceae	Cladosporium	Cladosporium sp.		litter_saprotroph	plant_pathogen	hypervariable	foliar_endophyte	leaf/fruit/seed_pathogen	wood,leaf/fruit/seed,soil,dung,animal_material		partly_aquatic	animal_parasite		filamentous_mycelium	perithecium_(hymenium_hidden,_narrow_opening)	closed						perithecium_(hymenium_hidden,_narrow_opening)
Fungi	Ascomycota	Leotiomycetes	Helotiales	Helotiaceae	Hymenoscyphus	Hymenoscyphus menthae		litter_saprotroph	plant_pathogen			leaf/fruit/seed_pathogen	leaf/fruit/seed		partly_freshwater_(partly_non-aquatic)			filamentous_mycelium	apothecium_(hymenium_on_surface)	smooth						apothecium_(hymenium_on_surface)
Fungi	Ascomycota	Leotiomycetes	Helotiales		Chalara	Chalara sp.		litter_saprotroph	plant_pathogen	hypervariable	foliar_endophyte	wood_pathogen,leaf/fruit/seed_pathogen	wood,leaf/fruit/seed	soft_rot	non-aquatic			filamentous_mycelium	None	none					soft_rot	None
Fungi	Ascomycota	Dothideomycetes	Pleosporales	Arthopyreniaceae	Arthopyrenia	Arthopyrenia sp.		lichenized		saprotroph_unspecified_some_species					non-aquatic			thallus_photosynthetic	perithecium_(hymenium_hidden,_narrow_opening)	closed			trentepohlioid			perithecium_(hymenium_hidden,_narrow_opening)
Fungi	Ascomycota	Sordariomycetes	Xylariales	Apiosporaceae	Arthrinium	Arthrinium phaeospermum		plant_pathogen	foliar_endophyte		foliar_endophyte	leaf/fruit/seed_pathogen	leaf/fruit/seed		partly_aquatic			filamentous_mycelium	perithecium_(hymenium_hidden,_narrow_opening)	closed						perithecium_(hymenium_hidden,_narrow_opening)
Fungi	Ascomycota	Sordariomycetes	Xylariales	Apiosporaceae	Arthrinium	Arthrinium sp.		plant_pathogen	foliar_endophyte		foliar_endophyte	leaf/fruit/seed_pathogen	leaf/fruit/seed		partly_aquatic			filamentous_mycelium	perithecium_(hymenium_hidden,_narrow_opening)	closed						perithecium_(hymenium_hidden,_narrow_opening)
Fungi	Ascomycota	Pezizomycetes	Pezizales	Ascobolaceae	Ascobolus	Ascobolus sp.		litter_saprotroph	dung_saprotroph				leaf/fruit/seed,dung		non-aquatic			filamentous_mycelium	apothecium_(hymenium_on_surface)	smooth						apothecium_(hymenium_on_surface)
Fungi	Ascomycota	Dothideomycetes	Pleosporales	Didymellaceae	Ascochyta	Ascochyta sp.		plant_pathogen				leaf/fruit/seed_pathogen			partly_aquatic			filamentous_mycelium
Fungi	Ascomycota	Eurotiomycetes	Eurotiales	Aspergillaceae	Aspergillus	Aspergillus affinis		unspecified_saprotroph	foliar_endophyte	hypervariable,_saprotroph_animal_pathogen_endophyte	foliar_endophyte		leaf/fruit/seed,soil,dung,animal_material	mold	partly_aquatic	animal_parasite/opportunistic_human_parasite		filamentous_mycelium							mold
Fungi	Ascomycota	Eurotiomycetes	Eurotiales	Aspergillaceae	Aspergillus	Aspergillus europaeus		unspecified_saprotroph	foliar_endophyte	hypervariable,_saprotroph_animal_pathogen_endophyte	foliar_endophyte		leaf/fruit/seed,soil,dung,animal_material	mold	partly_aquatic	animal_parasite/opportunistic_human_parasite		filamentous_mycelium							mold
Fungi	Ascomycota	Eurotiomycetes	Eurotiales	Aspergillaceae	Aspergillus	Aspergillus movilensis		unspecified_saprotroph	foliar_endophyte	hypervariable,_saprotroph_animal_pathogen_endophyte	foliar_endophyte		leaf/fruit/seed,soil,dung,animal_material	mold	partly_aquatic	animal_parasite/opportunistic_human_parasite		filamentous_mycelium							mold
Fungi	Ascomycota	Eurotiomycetes	Eurotiales	Aspergillaceae	Aspergillus	Aspergillus niger		unspecified_saprotroph	foliar_endophyte	hypervariable,_saprotroph_animal_pathogen_endophyte	foliar_endophyte		leaf/fruit/seed,soil,dung,animal_material	mold	partly_aquatic	animal_parasite/opportunistic_human_parasite		filamentous_mycelium							mold
Fungi	Ascomycota	Eurotiomycetes	Eurotiales	Aspergillaceae	Aspergillus	Aspergillus parasiticus		unspecified_saprotroph	foliar_endophyte	hypervariable,_saprotroph_animal_pathogen_endophyte	foliar_endophyte		leaf/fruit/seed,soil,dung,animal_material	mold	partly_aquatic	animal_parasite/opportunistic_human_parasite		filamentous_mycelium							mold
Fungi	Ascomycota	Eurotiomycetes	Eurotiales	Aspergillaceae	Aspergillus	Aspergillus penicillioides		unspecified_saprotroph	foliar_endophyte	hypervariable,_saprotroph_animal_pathogen_endophyte	foliar_endophyte		leaf/fruit/seed,soil,dung,animal_material	mold	partly_aquatic	animal_parasite/opportunistic_human_parasite		filamentous_mycelium							mold
Fungi	Ascomycota	Eurotiomycetes	Eurotiales	Aspergillaceae	Aspergillus	Aspergillus sclerotiorum		unspecified_saprotroph	foliar_endophyte	hypervariable,_saprotroph_animal_pathogen_endophyte	foliar_endophyte		leaf/fruit/seed,soil,dung,animal_material	mold	partly_aquatic	animal_parasite/opportunistic_human_parasite		filamentous_mycelium							mold
Fungi	Ascomycota	Eurotiomycetes	Eurotiales	Aspergillaceae	Aspergillus	Aspergillus sp.		unspecified_saprotroph	foliar_endophyte	hypervariable,_saprotroph_animal_pathogen_endophyte	foliar_endophyte		leaf/fruit/seed,soil,dung,animal_material	mold	partly_aquatic	animal_parasite/opportunistic_human_parasite		filamentous_mycelium							mold
Fungi	Ascomycota	Eurotiomycetes	Eurotiales	Aspergillaceae	Aspergillus	Aspergillus sp.		unspecified_saprotroph	foliar_endophyte	hypervariable,_saprotroph_animal_pathogen_endophyte	foliar_endophyte		leaf/fruit/seed,soil,dung,animal_material	mold	partly_aquatic	animal_parasite/opportunistic_human_parasite		filamentous_mycelium							mold
Fungi	Ascomycota	Eurotiomycetes	Eurotiales	Aspergillaceae	Aspergillus	Aspergillus ustus		unspecified_saprotroph	foliar_endophyte	hypervariable,_saprotroph_animal_pathogen_endophyte	foliar_endophyte		leaf/fruit/seed,soil,dung,animal_material	mold	partly_aquatic	animal_parasite/opportunistic_human_parasite		filamentous_mycelium							mold
Fungi	Ascomycota	Eurotiomycetes	Eurotiales	Aspergillaceae	Aspergillus	Aspergillus versicolor		unspecified_saprotroph	foliar_endophyte	hypervariable,_saprotroph_animal_pathogen_endophyte	foliar_endophyte		leaf/fruit/seed,soil,dung,animal_material	mold	partly_aquatic	animal_parasite/opportunistic_human_parasite		filamentous_mycelium							mold
Fungi	Ascomycota	Eurotiomycetes	Eurotiales	Aspergillaceae	Aspergillus	Aspergillus wentii		unspecified_saprotroph	foliar_endophyte	hypervariable,_saprotroph_animal_pathogen_endophyte	foliar_endophyte		leaf/fruit/seed,soil,dung,animal_material	mold	partly_aquatic	animal_parasite/opportunistic_human_parasite		filamentous_mycelium							mold
Fungi	Ascomycota	Sordariomycetes		Atractosporaceae	Atractospora	Atractospora sp.		wood_saprotroph					wood		partly_freshwater_(partly_non-aquatic)			filamentous_mycelium	perithecium_(hymenium_hidden,_narrow_opening)	closed						perithecium_(hymenium_hidden,_narrow_opening)
Fungi	Ascomycota	Dothideomycetes	Dothideales	Saccotheciaceae	Aureobasidium	Aureobasidium pullulans		sooty_mold	litter_saprotroph	hyperviariable	foliar_endophyte	leaf/fruit/seed_pathogen	leaf/fruit/seed,roots,animal_material,sugar-rich_substrates		partly_aquatic	animal_parasite		dimorphic_yeast
Fungi	Ascomycota	Dothideomycetes	Dothideales	Saccotheciaceae	Aureobasidium	Aureobasidium sp.		sooty_mold	litter_saprotroph	hyperviariable	foliar_endophyte	leaf/fruit/seed_pathogen	leaf/fruit/seed,roots,animal_material,sugar-rich_substrates		partly_aquatic	animal_parasite		dimorphic_yeast
Fungi	Mucoromycota	Glomeromycetes	Glomerales	Glomeraceae	Dominikia	Dominikia compressa		arbuscular_mycorrhizal	root-associated		root_endophyte							filamentous_mycelium	none	none						none
Fungi	Basidiomycota	Geminibasidiomycetes	Geminibasidiales	Geminibasidiaceae	Basidioascus	Basidioascus persicus		soil_saprotroph		extremophile_xerophile_and_heat_resistant			soil		non-aquatic			filamentous_mycelium	none	none						none
Fungi	Ascomycota	Sordariomycetes	Hypocreales	Cordycipitaceae	Beauveria	Beauveria bassiana		animal_parasite	animal_decomposer		foliar_endophyte		animal_material		partly_aquatic	invertebrate_parasite		filamentous_mycelium
Fungi	Ascomycota	Sordariomycetes	Hypocreales	Cordycipitaceae	Beauveria	Beauveria brongniartii		animal_parasite	animal_decomposer		foliar_endophyte		animal_material		partly_aquatic	invertebrate_parasite		filamentous_mycelium
Fungi	Ascomycota	Sordariomycetes	Hypocreales	Cordycipitaceae	Beauveria	Beauveria felina		animal_parasite	animal_decomposer		foliar_endophyte		animal_material		partly_aquatic	invertebrate_parasite		filamentous_mycelium
Fungi	Ascomycota	Sordariomycetes	Hypocreales	Cordycipitaceae	Beauveria	Beauveria pseudobassiana		animal_parasite	animal_decomposer		foliar_endophyte		animal_material		partly_aquatic	invertebrate_parasite		filamentous_mycelium
Fungi	Ascomycota	Sordariomycetes	Hypocreales	Cordycipitaceae	Beauveria	Beauveria sp.		animal_parasite	animal_decomposer		foliar_endophyte		animal_material		partly_aquatic	invertebrate_parasite		filamentous_mycelium
Fungi	Ascomycota	Dothideomycetes	Pleosporales	Didymellaceae	Boeremia	Boeremia exigua		plant_pathogen	foliar_endophyte		foliar_endophyte	leaf/fruit/seed_pathogen	leaf/fruit/seed		partly_aquatic			filamentous_mycelium
Fungi	Ascomycota	Sordariomycetes	Sordariales	Chaetomiaceae	Botryotrichum	Botryotrichum atrogriseum		unspecified_saprotroph		litter_saprotroph_some_species					non-aquatic			filamentous_mycelium	none	none						none
Fungi	Ascomycota	Sordariomycetes	Sordariales	Chaetomiaceae	Botryotrichum	Botryotrichum murorum		unspecified_saprotroph		litter_saprotroph_some_species					non-aquatic			filamentous_mycelium	none	none						none
Fungi	Ascomycota	Sordariomycetes	Sordariales	Chaetomiaceae	Botryotrichum	Botryotrichum piluliferum		unspecified_saprotroph		litter_saprotroph_some_species					non-aquatic			filamentous_mycelium	none	none						none
Fungi	Ascomycota	Leotiomycetes	Helotiales	Sclerotiniaceae	Botrytis	Botrytis cinerea		plant_pathogen	litter_saprotroph			leaf/fruit/seed_pathogen	leaf/fruit/seed		partly_aquatic			filamentous_mycelium	none	none						none
Fungi	Ascomycota	Sordariomycetes			Brachysporium	Brachysporium sp.		unspecified_saprotroph							partly_aquatic			filamentous_mycelium	none	none						none
Fungi	Ascomycota	Leotiomycetes	Helotiales	Ploettnerulaceae	Cadophora	Cadophora luteo-olivacea		litter_saprotroph	plant_pathogen	ectomycorrhizal_C._finlandica	foliar_endophyte	leaf/fruit/seed_pathogen	leaf/fruit/seed		partly_aquatic			filamentous_mycelium
Fungi	Basidiomycota	Agaricomycetes	Agaricales	Porotheleaceae	Calyptella	Calyptella capula		litter_saprotroph	wood_saprotroph	plant_pathogen_weak		leaf/fruit/seed_pathogen	wood,leaf/fruit/seed		non-aquatic			filamentous_mycelium	agaricoid	smooth						agaricoid
Fungi	Basidiomycota	Agaricomycetes	Agaricales	Porotheleaceae	Calyptella	Calyptella sp.		litter_saprotroph	wood_saprotroph	plant_pathogen_weak		leaf/fruit/seed_pathogen	wood,leaf/fruit/seed		non-aquatic			filamentous_mycelium	agaricoid	smooth						agaricoid
Fungi	Ascomycota	Dothideomycetes	Capnodiales	Capnodiaceae	Capnodium	Capnodium sp.		sooty_mold	litter_saprotroph				leaf/fruit/seed,sugar-rich_substrates		non-aquatic			filamentous_mycelium	perithecium_(hymenium_hidden,_narrow_opening)	closed						perithecium_(hymenium_hidden,_narrow_opening)
Fungi	Ascomycota	Sordariomycetes	Cephalothecales	Cephalothecaceae	Cephalotheca	Cephalotheca sulfurea		mycoparasite		wood_saprotroph_some_species			fungal_material		non-aquatic			filamentous_mycelium	perithecium_(hymenium_hidden,_narrow_opening)	closed						perithecium_(hymenium_hidden,_narrow_opening)
Fungi	Ascomycota	Sordariomycetes	Microascales	Microascaceae	Cephalotrichum	Cephalotrichum castaneum		soil_saprotroph					soil		partly_aquatic			filamentous_mycelium	none	none						none
Fungi	Ascomycota	Sordariomycetes	Microascales	Microascaceae	Cephalotrichum	Cephalotrichum microsporum		soil_saprotroph					soil		partly_aquatic			filamentous_mycelium	none	none						none
Fungi	Ascomycota	Sordariomycetes	Microascales	Microascaceae	Cephalotrichum	Cephalotrichum sp.		soil_saprotroph					soil		partly_aquatic			filamentous_mycelium	none	none						none
Fungi	Ascomycota	Sordariomycetes	Microascales	Microascaceae	Cephalotrichum	Cephalotrichum stemonitis		soil_saprotroph					soil		partly_aquatic			filamentous_mycelium	none	none						none
Fungi	Basidiomycota	Agaricomycetes	Cantharellales	Ceratobasidiaceae	Ceratobasidium	Ceratobasidium sp.		plant_pathogen	litter_saprotroph	ectomycorrhizal_1%_of_species/Orchid_Mycorrhizal_most_species		leaf/fruit/seed_pathogen	leaf/fruit/seed,roots,soil		non-aquatic			filamentous_mycelium	corticioid	smooth						corticioid
Fungi	Ascomycota	Sordariomycetes	Microascales	Ceratocystidaceae	Ceratocystis	Ceratocystis fimbriata		plant_pathogen	wood_saprotroph		foliar_endophyte	wood_pathogen	wood,leaf/fruit/seed		non-aquatic			filamentous_mycelium	perithecium_(hymenium_hidden,_narrow_opening)	closed						perithecium_(hymenium_hidden,_narrow_opening)
Fungi	Mucoromycota	Glomeromycetes	Glomerales	Glomeraceae	Dominikia	Dominikia duoreactiva		arbuscular_mycorrhizal	root-associated		root_endophyte							filamentous_mycelium	none	none						none
Fungi	Ascomycota	Sordariomycetes	Sordariales	Chaetomiaceae	Chaetomidium	Chaetomidium sp.		dung_saprotroph					dung		non-aquatic			filamentous_mycelium	perithecium_(hymenium_hidden,_narrow_opening)	closed						perithecium_(hymenium_hidden,_narrow_opening)
Fungi	Ascomycota	Sordariomycetes	Sordariales	Chaetomiaceae	Chaetomium	Chaetomium cochliodes		litter_saprotroph	foliar_endophyte	hypervariable	foliar_endophyte		wood,leaf/fruit/seed,soil,dung	soft_rot	partly_aquatic			filamentous_mycelium	perithecium_(hymenium_hidden,_narrow_opening)	closed					soft_rot	perithecium_(hymenium_hidden,_narrow_opening)
Fungi	Ascomycota	Sordariomycetes	Sordariales	Chaetomiaceae	Chaetomium	Chaetomium grande		litter_saprotroph	foliar_endophyte	hypervariable	foliar_endophyte		wood,leaf/fruit/seed,soil,dung	soft_rot	partly_aquatic			filamentous_mycelium	perithecium_(hymenium_hidden,_narrow_opening)	closed					soft_rot	perithecium_(hymenium_hidden,_narrow_opening)
Fungi	Ascomycota	Sordariomycetes	Sordariales	Chaetomiaceae	Chaetomium	Chaetomium microcephalum		litter_saprotroph	foliar_endophyte	hypervariable	foliar_endophyte		wood,leaf/fruit/seed,soil,dung	soft_rot	partly_aquatic			filamentous_mycelium	perithecium_(hymenium_hidden,_narrow_opening)	closed					soft_rot	perithecium_(hymenium_hidden,_narrow_opening)
Fungi	Ascomycota	Sordariomycetes	Sordariales	Chaetomiaceae	Chaetomium	Chaetomium sp.		litter_saprotroph	foliar_endophyte	hypervariable	foliar_endophyte		wood,leaf/fruit/seed,soil,dung	soft_rot	partly_aquatic			filamentous_mycelium	perithecium_(hymenium_hidden,_narrow_opening)	closed					soft_rot	perithecium_(hymenium_hidden,_narrow_opening)
Fungi	Ascomycota	Sordariomycetes	Hypocreales	Nectriaceae	Chaetopsina	Chaetopsina penicillata		wood_saprotroph					wood		partly_aquatic			filamentous_mycelium
Fungi	Basidiomycota	Agaricomycetes	Sebacinales	Sebacinaceae	Chaetospermum	Chaetospermum sp.		litter_saprotroph					leaf/fruit/seed		non-aquatic			filamentous_mycelium	corticioid	smooth						corticioid
Fungi	Ascomycota	Dothideomycetes	Pleosporales	Phaeosphaeriaceae	Chaetosphaeronema	Chaetosphaeronema sp.		plant_pathogen	litter_saprotroph		no_endophytic_capacity	leaf/fruit/seed_pathogen	leaf/fruit/seed		non-aquatic			filamentous_mycelium
Fungi	Ascomycota	Leotiomycetes	Helotiales	Helotiaceae	Hymenoscyphus	Hymenoscyphus repandus		litter_saprotroph	plant_pathogen			leaf/fruit/seed_pathogen	leaf/fruit/seed		partly_freshwater_(partly_non-aquatic)			filamentous_mycelium	apothecium_(hymenium_on_surface)	smooth						apothecium_(hymenium_on_surface)
Fungi	Ascomycota	Sordariomycetes	Chaetosphaeriales	Chaetosphaeriaceae	Chloridium	Chloridium humicola		litter_saprotroph	wood_saprotroph		root-associated	root_pathogen	wood,leaf/fruit/seed,roots,animal_material		partly_aquatic	opportunistic_human_parasite		filamentous_mycelium	none	none						none
Fungi	Ascomycota	Sordariomycetes	Glomerellales	Plectosphaerellaceae	Chordomyces	Chordomyces antarcticum		soil_saprotroph					soil					filamentous_mycelium	none	none						none
Fungi	Ascomycota	Eurotiomycetes	Onygenales	Onygenaceae	Chrysosporium	Chrysosporium sp.		wood_saprotroph					wood	soft_rot	partly_aquatic			filamentous_mycelium							soft_rot
Fungi	Mucoromycota	Glomeromycetes	Entrophosporales	Entrophosporaceae	Entrophospora	Entrophospora lamellosa		arbuscular_mycorrhizal	root-associated		root_endophyte							filamentous_mycelium	none	none						none
Fungi	Ascomycota	Leotiomycetes	Helotiales		Cistella	Cistella sp.		wood_saprotroph	litter_saprotroph		foliar_endophyte		wood,leaf/fruit/seed		partly_freshwater_(partly_non-aquatic)			filamentous_mycelium	apothecium_(hymenium_on_surface)	smooth						apothecium_(hymenium_on_surface)
Fungi	Ascomycota	Eurotiomycetes	Chaetothyriales	Herpotrichiellaceae	Cladophialophora	Cladophialophora sp.		soil_saprotroph	root_endophyte_dark_septate	mycoparasite_some_species,animal_pathogen_some_species	root_endophyte_dark_septate		soil		non-aquatic	animal_parasite/opportunistic_human_parasite		dimorphic_yeast
Fungi	Ascomycota	Sordariomycetes	Sordariales	Podosporaceae	Cladorrhinum	Cladorrhinum hyalocarpum		unspecified_saprotroph	foliar_endophyte		foliar_endophyte	leaf/fruit/seed_pathogen	leaf/fruit/seed	soft_rot	non-aquatic			filamentous_mycelium	none	none					soft_rot	none
Fungi	Ascomycota	Sordariomycetes	Sordariales	Podosporaceae	Cladorrhinum	Cladorrhinum sp.		unspecified_saprotroph	foliar_endophyte		foliar_endophyte	leaf/fruit/seed_pathogen	leaf/fruit/seed	soft_rot	non-aquatic			filamentous_mycelium	none	none					soft_rot	none
Fungi	Ascomycota	Dothideomycetes	Cladosporiales	Cladosporiaceae	Cladosporium	Cladosporium langeronii		litter_saprotroph	plant_pathogen	hypervariable	foliar_endophyte	leaf/fruit/seed_pathogen	wood,leaf/fruit/seed,soil,dung,animal_material		partly_aquatic	animal_parasite		filamentous_mycelium	perithecium_(hymenium_hidden,_narrow_opening)	closed						perithecium_(hymenium_hidden,_narrow_opening)
Fungi	Ascomycota	Sordariomycetes	Hypocreales	Bionectriaceae	Clonostachys	Clonostachys rosea		wood_saprotroph	plant_pathogen	mycoparasite_and_litter_saprotroph_some_species		leaf/fruit/seed_pathogen	wood,leaf/fruit/seed,fungal_material,animal_material		non-aquatic	nematophagous		filamentous_mycelium
Fungi	Ascomycota	Sordariomycetes	Hypocreales	Bionectriaceae	Clonostachys	Clonostachys sp.		wood_saprotroph	plant_pathogen	mycoparasite_and_litter_saprotroph_some_species		leaf/fruit/seed_pathogen	wood,leaf/fruit/seed,fungal_material,animal_material		non-aquatic	nematophagous		filamentous_mycelium
Fungi	Basidiomycota	Agaricomycetes	Agaricales	Marasmiaceae	Marasmius	Marasmius sp.		litter_saprotroph	plant_pathogen			leaf/fruit/seed_pathogen	leaf/fruit/seed		non-aquatic			filamentous_mycelium	agaricoid	gills						agaricoid
Fungi	Basidiomycota	Agaricomycetes	Agaricales	Physalacriaceae	Armillaria	Armillaria mellea		litter_saprotroph	plant_pathogen	root_pathogen_some_species,litter_and_wood_saprotroph	root-associated	wood_pathogen	wood,leaf/fruit/seed,roots,soil	white_rot	non-aquatic			filamentous_mycelium	agaricoid	gills					white_rot	agaricoid
Fungi	Basidiomycota	Agaricomycetes	Agaricales	Physalacriaceae	Armillaria	Armillaria sp.		litter_saprotroph	plant_pathogen	root_pathogen_some_species,litter_and_wood_saprotroph	root-associated	wood_pathogen	wood,leaf/fruit/seed,roots,soil	white_rot	non-aquatic			filamentous_mycelium	agaricoid	gills					white_rot	agaricoid
Fungi	Basidiomycota	Agaricomycetes	Agaricales	Physalacriaceae	Armillaria	Armillaria gallica		litter_saprotroph	plant_pathogen	root_pathogen_some_species,litter_and_wood_saprotroph	root-associated	wood_pathogen	wood,leaf/fruit/seed,roots,soil	white_rot	non-aquatic			filamentous_mycelium	agaricoid	gills					white_rot	agaricoid
Fungi	Basidiomycota	Agaricomycetes	Agaricales	Clavariaceae	Clavaria	Clavaria sp.		soil_saprotroph	unspecified_symbiotroph	CHEGD_symbiotrophs	root-associated	root-associated	roots,soil		non-aquatic			filamentous_mycelium	clavarioid	smooth						clavarioid
Fungi	Basidiomycota	Agaricomycetes	Agaricales	Clavariaceae	Clavaria	Clavaria tenuipes		soil_saprotroph	unspecified_symbiotroph	CHEGD_symbiotrophs	root-associated	root-associated	roots,soil		non-aquatic			filamentous_mycelium	clavarioid	smooth						clavarioid
Fungi	Basidiomycota	Agaricomycetes	Agaricales	Entolomataceae	Clitopilus	Clitopilus sp.		litter_saprotroph		mycoparasite_some_species			leaf/fruit/seed		non-aquatic			filamentous_mycelium	agaricoid	gills						agaricoid
Fungi	Basidiomycota	Agaricomycetes	Polyporales	Podoscyphaceae	Abortiporus	Abortiporus biennis		wood_saprotroph	plant_pathogen			root_pathogen	wood,roots	white_rot	non-aquatic			filamentous_mycelium	polyporoid	poroid					white_rot	polyporoid
Fungi	Mucoromycota	Mucoromycetes	Mucorales	Rhizopodaceae	Rhizopus	Rhizopus arrhizus		soil_saprotroph	plant_pathogen			leaf/fruit/seed_pathogen	leaf/fruit/seed,soil	mold	non-aquatic	opportunistic_human_parasite		filamentous_mycelium	none	none					mold	none
Fungi	Ascomycota	Sordariomycetes	Glomerellales	Glomerellaceae	Colletotrichum	Colletotrichum destructivum		plant_pathogen	litter_saprotroph		foliar_endophyte	leaf/fruit/seed_pathogen	leaf/fruit/seed					filamentous_mycelium	perithecium_(hymenium_hidden,_narrow_opening)	closed						perithecium_(hymenium_hidden,_narrow_opening)
Fungi	Ascomycota	Sordariomycetes	Glomerellales	Glomerellaceae	Colletotrichum	Colletotrichum gloeosporioides		plant_pathogen	litter_saprotroph		foliar_endophyte	leaf/fruit/seed_pathogen	leaf/fruit/seed					filamentous_mycelium	perithecium_(hymenium_hidden,_narrow_opening)	closed						perithecium_(hymenium_hidden,_narrow_opening)
Fungi	Ascomycota	Dothideomycetes			Coniosporium	Coniosporium sp.		plant_pathogen	animal_parasite			leaf/fruit/seed_pathogen			partly_aquatic	animal_parasite		filamentous_mycelium
Fungi	Ascomycota	Dothideomycetes	Pleosporales	Coniothyriaceae	Coniothyrium	Coniothyrium sp.		plant_pathogen	litter_saprotroph	mycoparasite_some_species		leaf/fruit/seed_pathogen	leaf/fruit/seed,wood	soft_rot	partly_aquatic			filamentous_mycelium							soft_rot
Fungi	Basidiomycota	Agaricomycetes	Agaricales	Bolbitiaceae	Conocybe	Conocybe semiglobata		soil_saprotroph		litter_saprotroph_or_dung_saprotroph_some_species			soil		non-aquatic			filamentous_mycelium	agaricoid	gills						agaricoid
Fungi	Basidiomycota	Agaricomycetes	Agaricales	Bolbitiaceae	Conocybe	Conocybe subpubescens		soil_saprotroph		litter_saprotroph_or_dung_saprotroph_some_species			soil		non-aquatic			filamentous_mycelium	agaricoid	gills						agaricoid
Fungi	Basidiomycota	Agaricomycetes	Agaricales	Psathyrellaceae	Coprinopsis	Coprinopsis ochraceolanata		soil_saprotroph					soil		non-aquatic			filamentous_mycelium	agaricoid	gills						agaricoid
Fungi	Basidiomycota	Agaricomycetes	Agaricales	Psathyrellaceae	Coprinopsis	Coprinopsis phlyctidospora		soil_saprotroph					soil		non-aquatic			filamentous_mycelium	agaricoid	gills						agaricoid
Fungi	Basidiomycota	Agaricomycetes	Agaricales	Psathyrellaceae	Coprinopsis	Coprinopsis pseudofriesii		soil_saprotroph					soil		non-aquatic			filamentous_mycelium	agaricoid	gills						agaricoid
Fungi	Basidiomycota	Agaricomycetes	Agaricales	Psathyrellaceae	Coprinopsis	Coprinopsis sp.		soil_saprotroph					soil		non-aquatic			filamentous_mycelium	agaricoid	gills						agaricoid
Fungi	Basidiomycota	Agaricomycetes	Agaricales	Agaricaceae	Coprinus	Coprinus sp.		dung_saprotroph	litter_saprotroph	litter_saprotroph_some_species			leaf/fruit/seed,dung		non-aquatic			filamentous_mycelium	agaricoid	gills						agaricoid
Fungi	Ascomycota	Sordariomycetes	Hypocreales	Cordycipitaceae	Cordyceps	Cordyceps sp.		animal_parasite	foliar_endophyte		class1_clavicipitaceous_endophyte		animal_material		partly_aquatic	animal_parasite		filamentous_mycelium	perithecium_(hymenium_hidden,_narrow_opening)	closed						perithecium_(hymenium_hidden,_narrow_opening)
Fungi	Ascomycota	Sordariomycetes	Hypocreales	Nectriaceae	Cosmospora	Cosmospora sp.		mycoparasite	fungal_decomposer				fungal_material		partly_aquatic			filamentous_mycelium	perithecium_(hymenium_hidden,_narrow_opening)	closed						perithecium_(hymenium_hidden,_narrow_opening)
Fungi	Basidiomycota	Agaricomycetes	Agaricales	Physalacriaceae	Cryptomarasmius	Cryptomarasmius corbariensis		litter_saprotroph					leaf/fruit/seed		non-aquatic			filamentous_mycelium	agaricoid	gills						agaricoid
Fungi	Basidiomycota	Tremellomycetes	Trichosporonales	Tetragoniomycetaceae	Cryptotrichosporon	Cryptotrichosporon sp.		plant_pathogen				leaf/fruit/seed_pathogen			non-aquatic			yeast	none	none						none
Fungi	Mucoromycota	Glomeromycetes	Entrophosporales	Entrophosporaceae	Entrophospora	Entrophospora sp.		arbuscular_mycorrhizal	root-associated		root_endophyte							filamentous_mycelium	none	none						none
Fungi	Basidiomycota	Microbotryomycetes			Curvibasidium	Curvibasidium cygneicollum		wood_saprotroph	litter_saprotroph	hypervariable,_saprotroph_and_epiphyte			wood,leaf/fruit/seed,soil		non-aquatic			dimorphic_yeast	none	none						none
Fungi	Basidiomycota	Microbotryomycetes			Curvibasidium	Curvibasidium pallidicorallinum		wood_saprotroph	litter_saprotroph	hypervariable,_saprotroph_and_epiphyte			wood,leaf/fruit/seed,soil		non-aquatic			dimorphic_yeast	none	none						none
Fungi	Ascomycota	Dothideomycetes	Pleosporales	Pleosporaceae	Curvularia	Curvularia tsudae		plant_pathogen	litter_saprotroph		no_endophytic_capacity	leaf/fruit/seed_pathogen	wood,leaf/fruit/seed,roots,algal_material		partly_aquatic	opportunistic_human_parasite		filamentous_mycelium	perithecium_(hymenium_hidden,_narrow_opening)	closed						perithecium_(hymenium_hidden,_narrow_opening)
Fungi	Basidiomycota	Tremellomycetes	Trichosporonales	Trichosporonaceae	Cutaneotrichosporon	Cutaneotrichosporon dermatis		animal_parasite	animal_decomposer				animal_material		partly_aquatic	animal_parasite/opportunistic_human_parasite		yeast	none	none						none
Fungi	Basidiomycota	Tremellomycetes	Trichosporonales	Trichosporonaceae	Cutaneotrichosporon	Cutaneotrichosporon moniliiforme		animal_parasite	animal_decomposer				animal_material		partly_aquatic	animal_parasite/opportunistic_human_parasite		yeast	none	none						none
Fungi	Basidiomycota	Tremellomycetes	Trichosporonales	Trichosporonaceae	Cutaneotrichosporon	Cutaneotrichosporon mucoides		animal_parasite	animal_decomposer				animal_material		partly_aquatic	animal_parasite/opportunistic_human_parasite		yeast	none	none						none
Fungi	Basidiomycota	Tremellomycetes	Trichosporonales	Trichosporonaceae	Cutaneotrichosporon	Cutaneotrichosporon terricola		animal_parasite	animal_decomposer				animal_material		partly_aquatic	animal_parasite/opportunistic_human_parasite		yeast	none	none						none
Fungi	Bacillariophyta	Bacillariophyceae	Bacillariales	Bacillariaceae	Cylindrotheca	Cylindrotheca sp.	NA	NA	NA	NA	NA	NA	NA	NA	NA	NA	NA	NA	NA	NA	NA	NA	NA	NA	NA	NA
Fungi	Ascomycota	Eurotiomycetes	Chaetothyriales	Cyphellophoraceae	Cyphellophora	Cyphellophora aestiva		litter_saprotroph	animal_parasite				leaf/fruit/seed,animal_material		non-aquatic	animal_parasite/opportunistic_human_parasite		dimorphic_yeast	none	none						none
Fungi	Ascomycota	Eurotiomycetes	Chaetothyriales	Cyphellophoraceae	Cyphellophora	Cyphellophora sp.		litter_saprotroph	animal_parasite				leaf/fruit/seed,animal_material		non-aquatic	animal_parasite/opportunistic_human_parasite		dimorphic_yeast	none	none						none
Fungi	Basidiomycota	Cystobasidiomycetes	Cystobasidiales	Cystobasidiaceae	Cystobasidium	Cystobasidium sp.		mycoparasite	fungal_decomposer		no_endophytic_capacity		fungal_material		partly_aquatic		Thelebolales	dimorphic_yeast	none	none						none
Fungi	Ascomycota	Sordariomycetes	Hypocreales	Nectriaceae	Dactylonectria	Dactylonectria alcacerensis		plant_pathogen				leaf/fruit/seed_pathogen						filamentous_mycelium	perithecium_(hymenium_hidden,_narrow_opening)	closed						perithecium_(hymenium_hidden,_narrow_opening)
Fungi	Ascomycota	Sordariomycetes	Hypocreales	Nectriaceae	Dactylonectria	Dactylonectria hordeicola		plant_pathogen				leaf/fruit/seed_pathogen						filamentous_mycelium	perithecium_(hymenium_hidden,_narrow_opening)	closed						perithecium_(hymenium_hidden,_narrow_opening)
Fungi	Ascomycota	Sordariomycetes	Hypocreales	Nectriaceae	Dactylonectria	Dactylonectria macrodidyma		plant_pathogen				leaf/fruit/seed_pathogen						filamentous_mycelium	perithecium_(hymenium_hidden,_narrow_opening)	closed						perithecium_(hymenium_hidden,_narrow_opening)
Fungi	Ascomycota	Sordariomycetes	Hypocreales	Nectriaceae	Dactylonectria	Dactylonectria sp.		plant_pathogen				leaf/fruit/seed_pathogen						filamentous_mycelium	perithecium_(hymenium_hidden,_narrow_opening)	closed						perithecium_(hymenium_hidden,_narrow_opening)
Fungi	Ascomycota	Sordariomycetes	Xylariales	Hypoxylaceae	Daldinia	Daldinia sp.		wood_saprotroph	foliar_endophyte		foliar_endophyte		wood,leaf/fruit/seed		non-aquatic		angiosperms	filamentous_mycelium	perithecium_(hymenium_hidden,_narrow_opening)	closed						perithecium_(hymenium_hidden,_narrow_opening)
Fungi	Ascomycota	Dothideomycetes	Pleosporales	Lentitheciaceae	Darksidea	Darksidea delta		root_endophyte	soil_saprotroph		root_endophyte_dark_septate		soil		non-aquatic			filamentous_mycelium	other							other
Fungi	Ascomycota	Dothideomycetes	Pleosporales	Lentitheciaceae	Darksidea	Darksidea sp.		root_endophyte	soil_saprotroph		root_endophyte_dark_septate		soil		non-aquatic			filamentous_mycelium	other							other
Fungi	Ascomycota	Dothideomycetes	Mycosphaerellales	Teratosphaeriaceae	Devriesia	Devriesia sp.		plant_pathogen	litter_saprotroph			leaf/fruit/seed_pathogen	leaf/fruit/seed		non-aquatic			filamentous_mycelium	perithecium_(hymenium_hidden,_narrow_opening)	closed						perithecium_(hymenium_hidden,_narrow_opening)
Fungi	Ascomycota	Sordariomycetes	Diaporthales	Diaporthaceae	Diaporthe	Diaporthe hongkongensis		plant_pathogen	litter_saprotroph		foliar_endophyte	leaf/fruit/seed_pathogen	leaf/fruit/seed		partly_aquatic			filamentous_mycelium	perithecium_(hymenium_hidden,_narrow_opening)	closed						perithecium_(hymenium_hidden,_narrow_opening)
Fungi	Ascomycota	Sordariomycetes	Diaporthales	Diaporthaceae	Diaporthe	Diaporthe sp.		plant_pathogen	litter_saprotroph		foliar_endophyte	leaf/fruit/seed_pathogen	leaf/fruit/seed		partly_aquatic			filamentous_mycelium	perithecium_(hymenium_hidden,_narrow_opening)	closed						perithecium_(hymenium_hidden,_narrow_opening)
Fungi	Ascomycota	Sordariomycetes	Sordariales	Chaetomiaceae	Dichotomopilus	Dichotomopilus sp.		unspecified_saprotroph		soil_saprotroph_some_species					non-aquatic			filamentous_mycelium	none	none						none
Fungi	Ascomycota	Dothideomycetes	Pleosporales	Dictyosporiaceae	Dictyosporium	Dictyosporium strelitziae		litter_saprotroph					leaf/fruit/seed		partly_aquatic			filamentous_mycelium
Fungi	Ascomycota	Dothideomycetes	Pleosporales	Didymellaceae	Didymella	Didymella pinodella		plant_pathogen	litter_saprotroph	hypervariable		leaf/fruit/seed_pathogen	leaf/fruit/seed,roots,soil,animal_material		partly_aquatic	animal_parasite		filamentous_mycelium
Fungi	Ascomycota	Dothideomycetes	Pleosporales	Didymellaceae	Didymella	Didymella sp.		plant_pathogen	litter_saprotroph	hypervariable		leaf/fruit/seed_pathogen	leaf/fruit/seed,roots,soil,animal_material		partly_aquatic	animal_parasite		filamentous_mycelium
Fungi	Basidiomycota	Tremellomycetes	Tremellales	Bulleribasidiaceae	Dioszegia	Dioszegia sp.		litter_saprotroph					leaf/fruit/seed		non-aquatic			yeast
Fungi	Ascomycota	Sordariomycetes			Distoseptispora	Distoseptispora sp.		wood_saprotroph					wood		freshwater			filamentous_mycelium	perithecium_(hymenium_hidden,_narrow_opening)	closed						perithecium_(hymenium_hidden,_narrow_opening)
Fungi	Mucoromycota	Glomeromycetes	Glomerales	Glomeraceae	Funneliformis	Funneliformis mosseae		arbuscular_mycorrhizal	root-associated		root_endophyte							filamentous_mycelium	none	none						none
Fungi	Mucoromycota	Glomeromycetes	Glomerales	Glomeraceae	Funneliformis	Funneliformis sp.		arbuscular_mycorrhizal	root-associated		root_endophyte							filamentous_mycelium	none	none						none
Fungi	Mucoromycota	Glomeromycetes	Glomerales	Glomeraceae	Glomus	Glomus macrocarpum		arbuscular_mycorrhizal	root-associated		root_endophyte				partly_freshwater_(partly_non-aquatic)			filamentous_mycelium	none	none						none
Fungi	Mucoromycota	Glomeromycetes	Glomerales	Glomeraceae	Glomus	Glomus sp.		arbuscular_mycorrhizal	root-associated		root_endophyte				partly_freshwater_(partly_non-aquatic)			filamentous_mycelium	none	none						none
Fungi	Ascomycota	Dothideomycetes	Dothideales	Dothioraceae	Dothiora	Dothiora sp.		wood_saprotroph			no_endophytic_capacity		wood		non-aquatic			filamentous_mycelium	perithecium_(hymenium_hidden,_narrow_opening)	closed						perithecium_(hymenium_hidden,_narrow_opening)
Fungi	Ascomycota	Sordariomycetes	Hypocreales	Ophiocordycipitaceae	Drechmeria	Drechmeria campanulata		animal_parasite	animal_decomposer		root_endophyte		animal_material		non-aquatic	nematophagous		filamentous_mycelium
Fungi	Ascomycota	Orbiliomycetes	Orbiliales	Orbiliaceae	Drechslerella	Drechslerella dactyloides		animal_parasite	wood_saprotroph				wood,leaf/fruit/seed,soil,animal_material		non-aquatic	nematophagous		filamentous_mycelium	apothecium_(hymenium_on_surface)	smooth						apothecium_(hymenium_on_surface)
Fungi	Ascomycota	Sordariomycetes	Xylariales	Xylariaceae	Entoleuca	Entoleuca sp.		plant_pathogen	wood_saprotroph			wood_pathogen	wood		non-aquatic			filamentous_mycelium	perithecium_(hymenium_hidden,_narrow_opening)	closed						perithecium_(hymenium_hidden,_narrow_opening)
Fungi	Basidiomycota	Agaricomycetes	Agaricales	Entolomataceae	Entoloma	Entoloma defibulatum		soil_saprotroph	unspecified_symbiotroph	CHEGD_symbiotrophs,ectomycorrhizal_ca_10%_of_species	root-associated	root-associated	roots,soil		non-aquatic			filamentous_mycelium	agaricoid	gills	medium-distance_smooth	/entoloma				agaricoid
Fungi	Basidiomycota	Agaricomycetes	Agaricales	Entolomataceae	Entoloma	Entoloma graphitipes		soil_saprotroph	unspecified_symbiotroph	CHEGD_symbiotrophs,ectomycorrhizal_ca_10%_of_species	root-associated	root-associated	roots,soil		non-aquatic			filamentous_mycelium	agaricoid	gills	medium-distance_smooth	/entoloma				agaricoid
Fungi	Mucoromycota	Glomeromycetes	Glomerales	Glomeraceae	Rhizophagus	Rhizophagus aggregatus		arbuscular_mycorrhizal	root-associated		root_endophyte							filamentous_mycelium	none	none						none
Fungi	Mucoromycota	Glomeromycetes	Glomerales	Glomeraceae	Rhizophagus	Rhizophagus irregularis		arbuscular_mycorrhizal	root-associated		root_endophyte							filamentous_mycelium	none	none						none
Fungi	Ascomycota	Dothideomycetes	Pleosporales	Didymellaceae	Epicoccum	Epicoccum nigrum		plant_pathogen	litter_saprotroph		foliar_endophyte	leaf/fruit/seed_pathogen	leaf/fruit/seed		partly_aquatic			filamentous_mycelium
Fungi	Ascomycota	Dothideomycetes	Pleosporales	Didymellaceae	Epicoccum	Epicoccum sp.		plant_pathogen	litter_saprotroph		foliar_endophyte	leaf/fruit/seed_pathogen	leaf/fruit/seed		partly_aquatic			filamentous_mycelium
Fungi	Ascomycota	Leotiomycetes	Erysiphales	Erysiphaceae	Erysiphe	Erysiphe euonymicola		plant_pathogen				leaf/fruit/seed_pathogen			non-aquatic			filamentous_mycelium	chasmothecium_(tiny_initially_closed_ascome_rupture_opening)_	closed						chasmothecium_(tiny_initially_closed_ascome_rupture_opening)_
Fungi	Basidiomycota	Cystobasidiomycetes	Erythrobasidiales	Erythrobasidiaceae	Erythrobasidium	Erythrobasidium sp.		mycoparasite	fungal_decomposer		no_endophytic_capacity		fungal_material		partly_aquatic			yeast	none	none						none
Fungi	Ascomycota	Eurotiomycetes	Chaetothyriales	Herpotrichiellaceae	Exophiala	Exophiala sp.		animal_parasite	litter_saprotroph		root_endophyte_dark_septate	root-associated	leaf/fruit/seed,animal_material		partly_aquatic	animal_parasite/opportunistic_human_parasite		dimorphic_yeast
Fungi	Basidiomycota	Ustilaginomycetes	Ustilaginales	Ustilaginaceae	Farysia	Farysia setubalensis		plant_pathogen	epiphyte		no_endophytic_capacity	leaf/fruit/seed_pathogen			non-aquatic		Cyperaceae_flowers	dimorphic_yeast	smut	other						smut
Fungi	Basidiomycota	Tremellomycetes	Filobasidiales	Filobasidiaceae	Filobasidium	Filobasidium magnum		unspecified_saprotroph							partly_aquatic	opportunistic_human_parasite		dimorphic_yeast	none	none						none
Fungi	Basidiomycota	Tremellomycetes	Filobasidiales	Filobasidiaceae	Filobasidium	Filobasidium sp.		unspecified_saprotroph							partly_aquatic	opportunistic_human_parasite		dimorphic_yeast	none	none						none
Fungi	Basidiomycota	Tremellomycetes	Filobasidiales	Filobasidiaceae	Filobasidium	Filobasidium stepposum		unspecified_saprotroph							partly_aquatic	opportunistic_human_parasite		dimorphic_yeast	none	none						none
Fungi	Basidiomycota	Agaricomycetes	Polyporales	Fomitopsidaceae	Fomitopsis	Fomitopsis sp.		wood_saprotroph		wood_pathogen_on_some_hosts		wood_pathogen	wood	brown_rot	non-aquatic			filamentous_mycelium	polyporoid	poroid					brown_rot	polyporoid
Fungi	Mucoromycota	Glomeromycetes	Glomerales	Glomeraceae	Septoglomus	Septoglomus sp.		arbuscular_mycorrhizal	root-associated		root_endophyte							filamentous_mycelium	none	none						none
Fungi	Mucoromycota	Glomeromycetes	Glomerales	Glomeraceae	Septoglomus	Septoglomus viscosum		arbuscular_mycorrhizal	root-associated		root_endophyte							filamentous_mycelium	none	none						none
Fungi	Ascomycota	Sordariomycetes	Glomerellales	Plectosphaerellaceae	Furcasterigmium	Furcasterigmium furcatum		soil_saprotroph					soil					filamentous_mycelium
Fungi	Ascomycota	Sordariomycetes	Hypocreales		Fusariella	Fusariella sp.		plant_pathogen				other_plant_pathogen			partly_aquatic			filamentous_mycelium
Fungi	Ascomycota	Sordariomycetes	Hypocreales	Nectriaceae	Fusarium	Fusarium chlamydosporum		plant_pathogen	litter_saprotroph	hypervariable,_saprotroph,_pathogen,damping-off_pathogen	foliar_endophyte	leaf/fruit/seed_pathogen	leaf/fruit/seed,roots,soil,animal_material	soft_rot	partly_aquatic	opportunistic_human_parasite		filamentous_mycelium							soft_rot
Fungi	Ascomycota	Sordariomycetes	Hypocreales	Nectriaceae	Fusarium	Fusarium concolor		plant_pathogen	litter_saprotroph	hypervariable,_saprotroph,_pathogen,damping-off_pathogen	foliar_endophyte	leaf/fruit/seed_pathogen	leaf/fruit/seed,roots,soil,animal_material	soft_rot	partly_aquatic	opportunistic_human_parasite		filamentous_mycelium							soft_rot
Fungi	Ascomycota	Sordariomycetes	Hypocreales	Nectriaceae	Fusarium	Fusarium equiseti		plant_pathogen	litter_saprotroph	hypervariable,_saprotroph,_pathogen,damping-off_pathogen	foliar_endophyte	leaf/fruit/seed_pathogen	leaf/fruit/seed,roots,soil,animal_material	soft_rot	partly_aquatic	opportunistic_human_parasite		filamentous_mycelium							soft_rot
Fungi	Ascomycota	Sordariomycetes	Hypocreales	Nectriaceae	Fusarium	Fusarium fujikuroi		plant_pathogen	litter_saprotroph	hypervariable,_saprotroph,_pathogen,damping-off_pathogen	foliar_endophyte	leaf/fruit/seed_pathogen	leaf/fruit/seed,roots,soil,animal_material	soft_rot	partly_aquatic	opportunistic_human_parasite		filamentous_mycelium							soft_rot
Fungi	Ascomycota	Sordariomycetes	Hypocreales	Nectriaceae	Fusarium	Fusarium graminearum		plant_pathogen	litter_saprotroph	hypervariable,_saprotroph,_pathogen,damping-off_pathogen	foliar_endophyte	leaf/fruit/seed_pathogen	leaf/fruit/seed,roots,soil,animal_material	soft_rot	partly_aquatic	opportunistic_human_parasite		filamentous_mycelium							soft_rot
Fungi	Ascomycota	Sordariomycetes	Hypocreales	Nectriaceae	Fusarium	Fusarium incarnatum		plant_pathogen	litter_saprotroph	hypervariable,_saprotroph,_pathogen,damping-off_pathogen	foliar_endophyte	leaf/fruit/seed_pathogen	leaf/fruit/seed,roots,soil,animal_material	soft_rot	partly_aquatic	opportunistic_human_parasite		filamentous_mycelium							soft_rot
Fungi	Ascomycota	Sordariomycetes	Hypocreales	Nectriaceae	Fusarium	Fusarium keratoplasticum		plant_pathogen	litter_saprotroph	hypervariable,_saprotroph,_pathogen,damping-off_pathogen	foliar_endophyte	leaf/fruit/seed_pathogen	leaf/fruit/seed,roots,soil,animal_material	soft_rot	partly_aquatic	opportunistic_human_parasite		filamentous_mycelium							soft_rot
Fungi	Ascomycota	Sordariomycetes	Hypocreales	Nectriaceae	Fusarium	Fusarium langsethiae		plant_pathogen	litter_saprotroph	hypervariable,_saprotroph,_pathogen,damping-off_pathogen	foliar_endophyte	leaf/fruit/seed_pathogen	leaf/fruit/seed,roots,soil,animal_material	soft_rot	partly_aquatic	opportunistic_human_parasite		filamentous_mycelium							soft_rot
Fungi	Ascomycota	Sordariomycetes	Hypocreales	Nectriaceae	Fusarium	Fusarium nematophilum		plant_pathogen	litter_saprotroph	hypervariable,_saprotroph,_pathogen,damping-off_pathogen	foliar_endophyte	leaf/fruit/seed_pathogen	leaf/fruit/seed,roots,soil,animal_material	soft_rot	partly_aquatic	opportunistic_human_parasite		filamentous_mycelium							soft_rot
Fungi	Ascomycota	Sordariomycetes	Hypocreales	Nectriaceae	Fusarium	Fusarium oxysporum		plant_pathogen	litter_saprotroph	hypervariable,_saprotroph,_pathogen,damping-off_pathogen	foliar_endophyte	leaf/fruit/seed_pathogen	leaf/fruit/seed,roots,soil,animal_material	soft_rot	partly_aquatic	opportunistic_human_parasite		filamentous_mycelium							soft_rot
Fungi	Ascomycota	Sordariomycetes	Hypocreales	Nectriaceae	Fusarium	Fusarium proliferatum		plant_pathogen	litter_saprotroph	hypervariable,_saprotroph,_pathogen,damping-off_pathogen	foliar_endophyte	leaf/fruit/seed_pathogen	leaf/fruit/seed,roots,soil,animal_material	soft_rot	partly_aquatic	opportunistic_human_parasite		filamentous_mycelium							soft_rot
Fungi	Ascomycota	Sordariomycetes	Hypocreales	Nectriaceae	Fusarium	Fusarium sambucinum		plant_pathogen	litter_saprotroph	hypervariable,_saprotroph,_pathogen,damping-off_pathogen	foliar_endophyte	leaf/fruit/seed_pathogen	leaf/fruit/seed,roots,soil,animal_material	soft_rot	partly_aquatic	opportunistic_human_parasite		filamentous_mycelium							soft_rot
Fungi	Ascomycota	Sordariomycetes	Hypocreales	Nectriaceae	Fusarium	Fusarium solani		plant_pathogen	litter_saprotroph	hypervariable,_saprotroph,_pathogen,damping-off_pathogen	foliar_endophyte	leaf/fruit/seed_pathogen	leaf/fruit/seed,roots,soil,animal_material	soft_rot	partly_aquatic	opportunistic_human_parasite		filamentous_mycelium							soft_rot
Fungi	Ascomycota	Sordariomycetes	Hypocreales	Nectriaceae	Fusarium	Fusarium sp.		plant_pathogen	litter_saprotroph	hypervariable,_saprotroph,_pathogen,damping-off_pathogen	foliar_endophyte	leaf/fruit/seed_pathogen	leaf/fruit/seed,roots,soil,animal_material	soft_rot	partly_aquatic	opportunistic_human_parasite		filamentous_mycelium							soft_rot
Fungi	Ascomycota	Sordariomycetes	Hypocreales	Nectriaceae	Fusarium	Fusarium tricinctum		plant_pathogen	litter_saprotroph	hypervariable,_saprotroph,_pathogen,damping-off_pathogen	foliar_endophyte	leaf/fruit/seed_pathogen	leaf/fruit/seed,roots,soil,animal_material	soft_rot	partly_aquatic	opportunistic_human_parasite		filamentous_mycelium							soft_rot
Fungi	Ascomycota	Sordariomycetes	Magnaporthales	Magnaporthaceae	Gaeumannomyces	Gaeumannomyces sp.		plant_pathogen				leaf/fruit/seed_pathogen			partly_freshwater_(partly_non-aquatic)			filamentous_mycelium	perithecium_(hymenium_hidden,_narrow_opening)	closed						perithecium_(hymenium_hidden,_narrow_opening)
Fungi	Basidiomycota	Agaricomycetes	Agaricales	Strophariaceae	Galerina	Galerina marginata		wood_saprotroph	litter_saprotroph			leaf/fruit/seed_pathogen	wood,leaf/fruit/seed		non-aquatic			filamentous_mycelium	agaricoid	gills						agaricoid
Fungi	Ascomycota	Sordariomycetes	Microascales	Microascaceae	Gamsia	Gamsia sp.		soil_saprotroph					soil		non-aquatic			filamentous_mycelium	none	none						none
Fungi	Ascomycota	Eurotiomycetes	Sclerococcales		Gamsomyces	Gamsomyces longisporus	NA	NA	NA	NA	NA	NA	NA	NA	NA	NA	NA	NA	NA	NA	NA	NA	NA	NA	NA	NA
Fungi	Basidiomycota	Agaricomycetes	Geastrales	Geastraceae	Geastrum	Geastrum coronatum		litter_saprotroph					leaf/fruit/seed		non-aquatic			filamentous_mycelium	gasteroid	closed						gasteroid
Fungi	Basidiomycota	Agaricomycetes	Geastrales	Geastraceae	Geastrum	Geastrum triplex		litter_saprotroph					leaf/fruit/seed		non-aquatic			filamentous_mycelium	gasteroid	closed						gasteroid
Fungi	Ascomycota	Pezizomycetes	Pezizales	Pyronemataceae	Genea	Genea fragrans		ectomycorrhizal							non-aquatic			filamentous_mycelium	gasteroid-hypogeous	closed	short-distance_coarse	/genea-humaria				gasteroid-hypogeous
Fungi	Basidiomycota	Tremellomycetes	Tremellales	Bulleraceae	Genolevuria	Genolevuria amylolytica		unspecified_saprotroph	epiphyte						non-aquatic			yeast
Fungi	Basidiomycota	Tremellomycetes	Tremellales	Bulleraceae	Genolevuria	Genolevuria sp.		unspecified_saprotroph	epiphyte						non-aquatic			yeast
Fungi	Ascomycota	Geoglossomycetes	Geoglossales	Geoglossaceae	Geoglossum	Geoglossum sp.		soil_saprotroph	unspecified_symbiotroph	CHEGD_symbiotrophs	root-associated	root-associated	roots,soil		non-aquatic			filamentous_mycelium	clavarioid	smooth						clavarioid
Fungi	Ascomycota	Leotiomycetes	Thelebolales	Pseudeurotiaceae	Geomyces	Geomyces sp.		soil_saprotroph					soil		partly_aquatic			filamentous_mycelium	cleistothecium_(closed,_spherical)	closed						cleistothecium_(closed,_spherical)
Fungi	Ascomycota	Pezizomycetes	Pezizales	Pyronemataceae	Geopyxis	Geopyxis sp.		soil_saprotroph	litter_saprotroph	pyrophile	root-associated	root-associated	leaf/fruit/seed,soil		non-aquatic			filamentous_mycelium	apothecium_(hymenium_on_surface)	smooth						apothecium_(hymenium_on_surface)
Fungi	Ascomycota	Sordariomycetes	Glomerellales	Plectosphaerellaceae	Gibellulopsis	Gibellulopsis nigrescens		plant_pathogen	litter_saprotroph			leaf/fruit/seed_pathogen	leaf/fruit/seed		partly_aquatic			filamentous_mycelium	none	none						none
Fungi	Ascomycota	Sordariomycetes	Glomerellales	Plectosphaerellaceae	Gibellulopsis	Gibellulopsis serrae		plant_pathogen	litter_saprotroph			leaf/fruit/seed_pathogen	leaf/fruit/seed		partly_aquatic			filamentous_mycelium	none	none						none
Fungi	Ascomycota	Sordariomycetes	Hypocreales	Bionectriaceae	Gliomastix	Gliomastix murorum		unspecified_saprotroph										filamentous_mycelium
Fungi	Basidiomycota	Agaricomycetes	Russulales	Lachnocladiaceae	Gloiothele	Gloiothele citrina		wood_saprotroph					wood	white_rot	non-aquatic			filamentous_mycelium	corticioid	hydnoid					white_rot	corticioid
Fungi	Basidiomycota	Agaricomycetes	Russulales	Lachnocladiaceae	Gloiothele	Gloiothele lactescens		wood_saprotroph					wood	white_rot	non-aquatic			filamentous_mycelium	corticioid	hydnoid					white_rot	corticioid
Fungi	Basidiomycota	Agaricomycetes	Russulales	Lachnocladiaceae	Gloiothele	Gloiothele sp.		wood_saprotroph					wood	white_rot	non-aquatic			filamentous_mycelium	corticioid	hydnoid					white_rot	corticioid
Fungi	Mucoromycota	Glomeromycetes	Glomerales	Glomeraceae	Septoglomus	Septoglomus xanthium		arbuscular_mycorrhizal	root-associated		root_endophyte							filamentous_mycelium	none	none						none
Fungi	Mucoromycota	Mortierellomycetes	Mortierellales	Mortierellaceae	Actinomortierella	Actinomortierella capitata	NA	NA	NA	NA	NA	NA	NA	NA	NA	NA	NA	NA	NA	NA	NA	NA	NA	NA	NA	NA
Fungi	Mucoromycota	Mortierellomycetes	Mortierellales	Mortierellaceae	Linnemannia	Linnemannia elongata	NA	NA	NA	NA	NA	NA	NA	NA	NA	NA	NA	NA	NA	NA	NA	NA	NA	NA	NA	NA
Fungi	Mucoromycota	Mortierellomycetes	Mortierellales	Mortierellaceae	Linnemannia	Linnemannia gamsii	NA	NA	NA	NA	NA	NA	NA	NA	NA	NA	NA	NA	NA	NA	NA	NA	NA	NA	NA	NA
Fungi	Ascomycota	Sordariomycetes	Microascales	Graphiaceae	Graphium	Graphium basitruncatum		plant_pathogen	litter_saprotroph	hypervariable		leaf/fruit/seed_pathogen	wood,leaf/fruit/seed,animal_material		non-aquatic	animal-associated/opportunistic_human_parasite		filamentous_mycelium	none	none						none
Fungi	Ascomycota	Sordariomycetes	Microascales	Graphiaceae	Graphium	Graphium penicillioides		plant_pathogen	litter_saprotroph	hypervariable		leaf/fruit/seed_pathogen	wood,leaf/fruit/seed,animal_material		non-aquatic	animal-associated/opportunistic_human_parasite		filamentous_mycelium	none	none						none
Fungi	Ascomycota	Sordariomycetes	Sordariales		Guanomyces	Guanomyces polythrix		dung_saprotroph					dung		non-aquatic			filamentous_mycelium	none	none						none
Fungi	Basidiomycota	Microbotryomycetes		Chrysozymaceae	Hamamotoa	Hamamotoa singularis		soil_saprotroph					soil					yeast	none	none						none
Fungi	Ascomycota	Sordariomycetes	Xylariales		Hansfordia	Hansfordia sp.		unspecified_saprotroph							partly_aquatic			filamentous_mycelium	perithecium_(hymenium_hidden,_narrow_opening)	closed						perithecium_(hymenium_hidden,_narrow_opening)
Fungi	Basidiomycota	Agaricomycetes	Agaricales	Tricholomataceae	Hemimycena	Hemimycena sp.		litter_saprotroph					leaf/fruit/seed		non-aquatic			filamentous_mycelium	agaricoid	gills						agaricoid
Fungi	Basidiomycota	Tremellomycetes	Filobasidiales	Filobasidiaceae	Heterocephalacria	Heterocephalacria arrabidensis		lichen_parasite	fungal_decomposer				fungal_material,algal_material		partly_aquatic			yeast	none	none						none
Fungi	Basidiomycota	Tremellomycetes	Holtermanniales	NA	Holtermanniella	Holtermanniella festucosa		unspecified_saprotroph							partly_aquatic			dimorphic_yeast
Fungi	Basidiomycota	Tremellomycetes	Holtermanniales	NA	Holtermanniella	Holtermanniella sp.		unspecified_saprotroph							partly_aquatic			dimorphic_yeast
Fungi	Basidiomycota	Agaricomycetes	Agaricales	Psathyrellaceae	Homophron	Homophron spadiceum		wood_saprotroph					wood		non-aquatic			filamentous_mycelium	agaricoid	gills						agaricoid
Fungi	Ascomycota	Dothideomycetes	Dothideales	Dothioraceae	Hormonema	Hormonema sp.		unspecified_saprotroph	animal_decomposer		no_endophytic_capacity		animal_material	other	non-aquatic	animal-associated/opportunistic_human_parasite		dimorphic_yeast	other						other	other
Fungi	Ascomycota	Sordariomycetes	Sordariales	Chaetomiaceae	Humicola	Humicola fuscoatra		wood_saprotroph					wood	soft_rot	non-aquatic			filamentous_mycelium	none	none					soft_rot	none
Fungi	Ascomycota	Pezizomycetes	Pezizales	Pyronemataceae	Hydnocystis	Hydnocystis bombycina		soil_saprotroph					soil		non-aquatic			filamentous_mycelium	gasteroid-hypogeous	closed						gasteroid-hypogeous
Fungi	Mucoromycota	Mucoromycetes	Mucorales	Rhizopodaceae	Rhizopus	Rhizopus sp.		soil_saprotroph	plant_pathogen			leaf/fruit/seed_pathogen	leaf/fruit/seed,soil	mold	non-aquatic	opportunistic_human_parasite		filamentous_mycelium	none	none					mold	none
Fungi	Olpidiomycota	Olpidiomycetes	Olpidiales	Olpidiaceae	Olpidium	Olpidium brassicae		algal_parasite	plant_pathogen	hypervariable		leaf/fruit/seed_pathogen,algal_parasite	leaf/fruit/seed,roots,algal_material,animal_material		partly_aquatic			zoosporic-plasmodium_(aphelid)	zoosporangium	closed						zoosporangium
Fungi	Basidiomycota	Agaricomycetes	Polyporales	Hyphodermataceae	Hyphoderma	Hyphoderma sp.		wood_saprotroph					wood	white_rot	partly_aquatic			filamentous_mycelium	corticioid	smooth					white_rot	corticioid
Fungi	Basidiomycota	Agaricomycetes	Hymenochaetales	Schizoporaceae	Hyphodontia	Hyphodontia setulosa		wood_saprotroph					wood	white_rot	non-aquatic			filamentous_mycelium	corticioid	smooth					white_rot	corticioid
Fungi	Ascomycota	Sordariomycetes	Hypocreales	Nectriaceae	Ilyonectria	Ilyonectria robusta		plant_pathogen				leaf/fruit/seed_pathogen						filamentous_mycelium	perithecium_(hymenium_hidden,_narrow_opening)	closed						perithecium_(hymenium_hidden,_narrow_opening)
Fungi	Ascomycota	Sordariomycetes	Hypocreales	Nectriaceae	Ilyonectria	Ilyonectria sp.		plant_pathogen				leaf/fruit/seed_pathogen						filamentous_mycelium	perithecium_(hymenium_hidden,_narrow_opening)	closed						perithecium_(hymenium_hidden,_narrow_opening)
Fungi	Basidiomycota	Agaricomycetes	Agaricales	Inocybaceae	Inocybe	Inocybe sp.		ectomycorrhizal							non-aquatic			filamentous_mycelium	agaricoid	gills	short-distance_delicate	/inocybe				agaricoid
Fungi	Basidiomycota	Agaricomycetes	Polyporales	Irpicaceae	Irpex	Irpex sp.		wood_saprotroph					wood	white_rot	partly_aquatic			filamentous_mycelium	corticioid	hydnoid					white_rot	corticioid
Fungi	Ascomycota	Dothideomycetes	Pleosporales	Didymosphaeriaceae	Kalmusia	Kalmusia sp.		wood_saprotroph			no_endophytic_capacity		wood		non-aquatic			filamentous_mycelium	perithecium_(hymenium_hidden,_narrow_opening)	closed						perithecium_(hymenium_hidden,_narrow_opening)
Fungi	Ascomycota	Sordariomycetes	Microascales	Microascaceae	Kernia	Kernia pachypleura		dung_saprotroph					dung		non-aquatic			filamentous_mycelium	cleistothecium_(closed,_spherical)	closed						cleistothecium_(closed,_spherical)
Fungi	Basidiomycota	Tremellomycetes	Tremellales	Cuniculitremaceae	Kockovaella	Kockovaella sp.		epiphyte	unspecified_saprotroph		foliar_endophyte		leaf/fruit/seed		non-aquatic			yeast
Fungi	Ascomycota	Leotiomycetes	Helotiales	Calloriaceae	Laetinaevia	Laetinaevia sp.		litter_saprotroph					leaf/fruit/seed		non-aquatic			filamentous_mycelium	apothecium_(hymenium_on_surface)	smooth						apothecium_(hymenium_on_surface)
Fungi	Ascomycota	Sordariomycetes	Hypocreales	Cordycipitaceae	Lecanicillium	Lecanicillium saksenae		animal_parasite	animal_decomposer		foliar_endophyte		animal_material		partly_aquatic	invertebrate_parasite		filamentous_mycelium
Fungi	Ascomycota	Sordariomycetes	Hypocreales	Cordycipitaceae	Lecanicillium	Lecanicillium sp.		animal_parasite	animal_decomposer		foliar_endophyte		animal_material		partly_aquatic	invertebrate_parasite		filamentous_mycelium
Fungi	Ascomycota	Leotiomycetes			Leohumicola	Leohumicola sp.		soil_saprotroph	ericoid_mycorrhizal		root_endophyte_dark_septate	root-associated	soil,roots		non-aquatic			filamentous_mycelium	none	none						none
Fungi	Basidiomycota	Agaricomycetes	Agaricales	Agaricaceae	Lepiota	Lepiota brunneoincarnata		litter_saprotroph					leaf/fruit/seed		non-aquatic			filamentous_mycelium	agaricoid	gills						agaricoid
Fungi	Ascomycota	Dothideomycetes	Pleosporales	Didymosphaeriaceae	Letendraea	Letendraea sp.		mycoparasite	fungal_decomposer		no_endophytic_capacity		fungal_material		non-aquatic			filamentous_mycelium	perithecium_(hymenium_hidden,_narrow_opening)	closed						perithecium_(hymenium_hidden,_narrow_opening)
Fungi	Basidiomycota	Agaricomycetes	Agaricales	Agaricaceae	Leucoagaricus	Leucoagaricus barssii		soil_saprotroph		attine_ants-associated_some_Neotropical_species			soil		non-aquatic			filamentous_mycelium	agaricoid	gills						agaricoid
Fungi	Basidiomycota	Agaricomycetes	Agaricales	Agaricaceae	Leucoagaricus	Leucoagaricus leucothites		soil_saprotroph		attine_ants-associated_some_Neotropical_species			soil		non-aquatic			filamentous_mycelium	agaricoid	gills						agaricoid
Fungi	Basidiomycota	Agaricomycetes	Agaricales	Agaricaceae	Leucocoprinus	Leucocoprinus sp.		soil_saprotroph					soil		non-aquatic			filamentous_mycelium	agaricoid	gills						agaricoid
Fungi	Ascomycota	Geoglossomycetes	Geoglossales	Geoglossaceae	Leucoglossum	Leucoglossum leucosporum		soil_saprotroph					soil		non-aquatic			filamentous_mycelium	clavarioid	smooth						clavarioid
Fungi	Ascomycota	Eurotiomycetes	Onygenales		Leucothecium	Leucothecium emdenii		soil_saprotroph	dung_saprotroph				soil,dung,animal_material	keratinolytic	non-aquatic	invertebrate_parasite		filamentous_mycelium							keratinolytic
Fungi	Mucoromycota	Mortierellomycetes	Mortierellales	Mortierellaceae	Linnemannia	Linnemannia hyalina	NA	NA	NA	NA	NA	NA	NA	NA	NA	NA	NA	NA	NA	NA	NA	NA	NA	NA	NA	NA
Fungi	Mucoromycota	Glomeromycetes	Archaeosporales	Archaeosporaceae	NA	NA	NA	NA	NA	NA	NA	NA	NA	NA	NA	NA	NA	NA	NA	NA	NA	NA	NA	NA	NA	NA
Fungi	Mucoromycota	Glomeromycetes	Archaeosporales	NA	NA	NA	NA	NA	NA	NA	NA	NA	NA	NA	NA	NA	NA	NA	NA	NA	NA	NA	NA	NA	NA	NA
Fungi	Ascomycota	Lipomycetes	Lipomycetales	Lipomycetaceae	Lipomyces	Lipomyces sp.		nectar/tap_saprotroph					sugar-rich_substrates		non-aquatic	arthropod-associated		yeast	none	none						none
Fungi	Ascomycota	Sordariomycetes	Microascales	Microascaceae	Lomentospora	Lomentospora prolificans		soil_saprotroph					soil		non-aquatic	opportunistic_human_parasite		filamentous_mycelium	none	none						none
Fungi	Ascomycota	Dothideomycetes	Pleosporales	Lophiostomataceae	Lophiostoma	Lophiostoma cynaroidis		wood_saprotroph	litter_saprotroph		no_endophytic_capacity		wood,leaf/fruit/seed		partly_aquatic			filamentous_mycelium	perithecium_(hymenium_hidden,_narrow_opening)	closed						perithecium_(hymenium_hidden,_narrow_opening)
Fungi	Ascomycota	Dothideomycetes	Pleosporales	Lophiostomataceae	Lophiostoma	Lophiostoma sp.		wood_saprotroph	litter_saprotroph		no_endophytic_capacity		wood,leaf/fruit/seed		partly_aquatic			filamentous_mycelium	perithecium_(hymenium_hidden,_narrow_opening)	closed						perithecium_(hymenium_hidden,_narrow_opening)
Fungi	Ascomycota	Dothideomycetes	Pleosporales	Lophiotremataceae	Lophiotrema	Lophiotrema rubi		wood_saprotroph			no_endophytic_capacity		wood		partly_aquatic			filamentous_mycelium	perithecium_(hymenium_hidden,_narrow_opening)	closed						perithecium_(hymenium_hidden,_narrow_opening)
Fungi	Ascomycota	Sordariomycetes	Microascales	Microascaceae	Lophotrichus	Lophotrichus sp.		dung_saprotroph	soil_saprotroph				soil,dung		non-aquatic	opportunistic_human_parasite		filamentous_mycelium	perithecium_(hymenium_hidden,_narrow_opening)	closed						perithecium_(hymenium_hidden,_narrow_opening)
Fungi	Ascomycota	Pezizomycetes	Pezizales	Pyronemataceae	Lotinia	Lotinia verna		soil_saprotroph					soil		non-aquatic			filamentous_mycelium	apothecium_(hymenium_on_surface)	smooth						apothecium_(hymenium_on_surface)
Fungi	Ascomycota	Dothideomycetes	Botryosphaeriales	Botryosphaeriaceae	Macrophomina	Macrophomina phaseolina		plant_pathogen	litter_saprotroph		foliar_endophyte	root_pathogen	leaf/fruit/seed,roots		non-aquatic			filamentous_mycelium
Fungi	Ascomycota	Sordariomycetes	Magnaporthales	Magnaporthaceae	Magnaporthe	Magnaporthe sp.		plant_pathogen				leaf/fruit/seed_pathogen			non-aquatic			filamentous_mycelium	none	none						none
Fungi	Basidiomycota	Malasseziomycetes	Malasseziales	Malasseziaceae	Malassezia	Malassezia globosa		soil_saprotroph	root-associated		root-associated	root-associated	roots,soil		partly_aquatic	animal-associated/opportunistic_human_parasite		yeast	none	none						none
Fungi	Basidiomycota	Malasseziomycetes	Malasseziales	Malasseziaceae	Malassezia	Malassezia restricta		soil_saprotroph	root-associated		root-associated	root-associated	roots,soil		partly_aquatic	animal-associated/opportunistic_human_parasite		yeast	none	none						none
Fungi	Basidiomycota	Malasseziomycetes	Malasseziales	Malasseziaceae	Malassezia	Malassezia sp.		soil_saprotroph	root-associated		root-associated	root-associated	roots,soil		partly_aquatic	animal-associated/opportunistic_human_parasite		yeast	none	none						none
Fungi	Ascomycota	Eurotiomycetes	Onygenales	Malbrancheaceae	Malbranchea	Malbranchea albolutea		soil_saprotroph					soil		non-aquatic			filamentous_mycelium
Fungi	Ascomycota	Eurotiomycetes	Onygenales	Malbrancheaceae	Malbranchea	Malbranchea chlamydospora		soil_saprotroph					soil		non-aquatic			filamentous_mycelium
Fungi	Ascomycota	Eurotiomycetes	Onygenales	Malbrancheaceae	Malbranchea	Malbranchea flocciformis		soil_saprotroph					soil		non-aquatic			filamentous_mycelium
Fungi	Ascomycota	Eurotiomycetes	Onygenales	Malbrancheaceae	Malbranchea	Malbranchea ostraviensis		soil_saprotroph					soil		non-aquatic			filamentous_mycelium
Fungi	Ascomycota	Eurotiomycetes	Onygenales	Malbrancheaceae	Malbranchea	Malbranchea sp.		soil_saprotroph					soil		non-aquatic			filamentous_mycelium
Fungi	Ascomycota	Dothideomycetes	Cladosporiales	Cladosporiaceae	Cladosporium	Cladosporium cladosporioides		litter_saprotroph	plant_pathogen	hypervariable	foliar_endophyte	leaf/fruit/seed_pathogen	wood,leaf/fruit/seed,soil,dung,animal_material		partly_aquatic	animal_parasite		filamentous_mycelium	perithecium_(hymenium_hidden,_narrow_opening)	closed						perithecium_(hymenium_hidden,_narrow_opening)
Fungi	Ascomycota	Sordariomycetes	Hypocreales	Nectriaceae	Mariannaea	Mariannaea pinicola		wood_saprotroph	soil_saprotroph				wood,leaf/fruit/seed,soil		partly_aquatic			filamentous_mycelium
Fungi	Ascomycota	Sordariomycetes	Hypocreales	Nectriaceae	Mariannaea	Mariannaea superimposita		wood_saprotroph	soil_saprotroph				wood,leaf/fruit/seed,soil		partly_aquatic			filamentous_mycelium
Fungi	Ascomycota	Sordariomycetes	Hypocreales	Clavicipitaceae	Marquandomyces	Marquandomyces marquandii	NA	NA	NA	NA	NA	NA	NA	NA	NA	NA	NA	NA	NA	NA	NA	NA	NA	NA	NA	NA
Fungi	Ascomycota	Dothideomycetes	Pleosporales	Massarinaceae	Massarina	Massarina sp.		plant_pathogen				leaf/fruit/seed_pathogen			partly_aquatic			filamentous_mycelium	perithecium_(hymenium_hidden,_narrow_opening)	closed						perithecium_(hymenium_hidden,_narrow_opening)
Fungi	Basidiomycota	Agaricomycetes	Agaricales	Agaricaceae	Melanophyllum	Melanophyllum haematospermum		soil_saprotroph					soil		non-aquatic			filamentous_mycelium	agaricoid	gills						agaricoid
Fungi	Ascomycota	Sordariomycetes	Coronophorales	Ceratostomataceae	Melanospora	Melanospora verrucispora		mycoparasite	dung_saprotroph				fungal_material,dung		non-aquatic			filamentous_mycelium	cleistothecium_(closed,_spherical)	closed						cleistothecium_(closed,_spherical)
Fungi	Basidiomycota	Agaricomycetes	Agaricales	Marasmiaceae	Metacampanella	Metacampanella caesia	NA	NA	NA	NA	NA	NA	NA	NA	NA	NA	NA	NA	NA	NA	NA	NA	NA	NA	NA	NA
Fungi	Ascomycota	Sordariomycetes	Hypocreales	Clavicipitaceae	Metapochonia	Metapochonia suchlasporia		animal_parasite	animal_decomposer				animal_material		partly_aquatic	nematophagous		filamentous_mycelium
Fungi	Ascomycota	Sordariomycetes	Hypocreales	Clavicipitaceae	Metarhizium	Metarhizium anisopliae		animal_parasite	animal_decomposer				animal_material		partly_aquatic	animal_parasite		filamentous_mycelium
Fungi	Ascomycota	Sordariomycetes	Hypocreales	Clavicipitaceae	Metarhizium	Metarhizium frigidum		animal_parasite	animal_decomposer				animal_material		partly_aquatic	animal_parasite		filamentous_mycelium
Fungi	Ascomycota	Sordariomycetes	Hypocreales	Clavicipitaceae	Metarhizium	Metarhizium granulomatis		animal_parasite	animal_decomposer				animal_material		partly_aquatic	animal_parasite		filamentous_mycelium
Fungi	Ascomycota	Sordariomycetes	Xylariales	Microdochiaceae	Microdochium	Microdochium lycopodinum		plant_pathogen	foliar_endophyte		foliar_endophyte	leaf/fruit/seed_pathogen	leaf/fruit/seed		partly_aquatic			filamentous_mycelium	none	none						none
Fungi	Ascomycota	Sordariomycetes	Hypocreales	Niessliaceae	Monocillium	Monocillium sp.		litter_saprotroph	dung_saprotroph	invertebrate-associated_some_species			wood,leaf/fruit/seed,soil,dung,animal_material			invertebrate-associated		filamentous_mycelium
Fungi	Ascomycota	Sordariomycetes	Xylariales		Monosporascus	Monosporascus ibericus		plant_pathogen				leaf/fruit/seed_pathogen						filamentous_mycelium	perithecium_(hymenium_hidden,_narrow_opening)	closed						perithecium_(hymenium_hidden,_narrow_opening)
Fungi	Mucoromycota	Glomeromycetes	Glomerales	Glomeraceae	NA	NA	NA	NA	NA	NA	NA	NA	NA	NA	NA	NA	NA	NA	NA	NA	NA	NA	NA	NA	NA	NA
Fungi	Mucoromycota	Glomeromycetes	Glomerales	Glomeraceae	NA	NA	NA	NA	NA	NA	NA	NA	NA	NA	NA	NA	NA	NA	NA	NA	NA	NA	NA	NA	NA	NA
Fungi	Mucoromycota	Glomeromycetes	Paraglomerales	NA	NA	NA	NA	NA	NA	NA	NA	NA	NA	NA	NA	NA	NA	NA	NA	NA	NA	NA	NA	NA	NA	NA
Fungi	Mucoromycota	Mortierellomycetes	Mortierellales	Mortierellaceae	NA	NA	NA	NA	NA	NA	NA	NA	NA	NA	NA	NA	NA	NA	NA	NA	NA	NA	NA	NA	NA	NA
Fungi	Mucoromycota	NA	NA	NA	NA	NA	NA	NA	NA	NA	NA	NA	NA	NA	NA	NA	NA	NA	NA	NA	NA	NA	NA	NA	NA	NA
Fungi	Mucoromycota	NA	NA	NA	NA	NA	NA	NA	NA	NA	NA	NA	NA	NA	NA	NA	NA	NA	NA	NA	NA	NA	NA	NA	NA	NA
Fungi	Ascomycota	Dothideomycetes	Pleosporales	Phaeosphaeriaceae	Muriphaeosphaeria	Muriphaeosphaeria sp.		plant_pathogen	litter_saprotroph		no_endophytic_capacity	leaf/fruit/seed_pathogen	leaf/fruit/seed		non-aquatic			filamentous_mycelium	perithecium_(hymenium_hidden,_narrow_opening)	closed						perithecium_(hymenium_hidden,_narrow_opening)
Fungi	Basidiomycota	Agaricomycetes	Agaricales	Mycenaceae	Mycena	Mycena capillaripes		litter_saprotroph	root-associated	wood_saprotroph_many_species	root-associated	leaf/fruit/seed_pathogen	leaf/fruit/seed		non-aquatic			filamentous_mycelium	agaricoid	gills						agaricoid
Fungi	Basidiomycota	Agaricomycetes	Agaricales	Mycenaceae	Mycena	Mycena maurella		litter_saprotroph	root-associated	wood_saprotroph_many_species	root-associated	leaf/fruit/seed_pathogen	leaf/fruit/seed		non-aquatic			filamentous_mycelium	agaricoid	gills						agaricoid
Fungi	Basidiomycota	Agaricomycetes	Agaricales	Tricholomataceae	Mycenella	Mycenella sp.		litter_saprotroph					leaf/fruit/seed		non-aquatic			filamentous_mycelium	agaricoid	gills						agaricoid
Fungi	Basidiomycota	Agaricomycetes	Agaricales	Tricholomataceae	Mycenella	Mycenella trachyspora		litter_saprotroph					leaf/fruit/seed		non-aquatic			filamentous_mycelium	agaricoid	gills						agaricoid
Fungi	Ascomycota	Leotiomycetes	Helotiales		Mycoarthris	Mycoarthris sp.		litter_saprotroph					leaf/fruit/seed		non-aquatic			filamentous_mycelium	none	none						none
Fungi	Ascomycota	Eurotiomycetes	Mycocaliciales	Mycocaliciaceae	Mycocalicium	Mycocalicium victoriae		unspecified_saprotroph		resin_saprotroph_some_species,lichen_parasite_some_species					non-aquatic			filamentous_mycelium	mazaedium_(pushpin-like)	other						mazaedium_(pushpin-like)
Fungi	Ascomycota	Sordariomycetes	Sordariales	Chaetomiaceae	Mycothermus	Mycothermus sp.		unspecified_saprotroph							non-aquatic			filamentous_mycelium	none	none						none
Fungi	Ascomycota	Sordariomycetes	Myrmecridiales	Myrmecridiaceae	Myrmecridium	Myrmecridium sp.		soil_saprotroph					soil		partly_aquatic			filamentous_mycelium	none	none						none
Fungi	Ascomycota	Sordariomycetes	Hypocreales	Stachybotryaceae	Myrothecium	Myrothecium gramineum		litter_saprotroph		mycoparasite_some_species			leaf/fruit/seed		partly_aquatic			filamentous_mycelium
Fungi	Ascomycota	Sordariomycetes	Hypocreales	Stachybotryaceae	Myrothecium	Myrothecium sp.		litter_saprotroph		mycoparasite_some_species			leaf/fruit/seed		partly_aquatic			filamentous_mycelium
Fungi	Ascomycota	Dothideomycetes	Botryosphaeriales	NA	NA	NA	NA	NA	NA	NA	NA	NA	NA	NA	NA	NA	NA	NA	NA	NA	NA	NA	NA	NA	NA	NA
Fungi	Ascomycota	Dothideomycetes	Capnodiales	NA	NA	NA	NA	NA	NA	NA	NA	NA	NA	NA	NA	NA	NA	NA	NA	NA	NA	NA	NA	NA	NA	NA
Fungi	Ascomycota	Dothideomycetes	Cladosporiales	Cladosporiaceae	NA	NA	NA	NA	NA	NA	NA	NA	NA	NA	NA	NA	NA	NA	NA	NA	NA	NA	NA	NA	NA	NA
Fungi	Ascomycota	Dothideomycetes	Dothideales	NA	NA	NA	NA	NA	NA	NA	NA	NA	NA	NA	NA	NA	NA	NA	NA	NA	NA	NA	NA	NA	NA	NA
Fungi	Ascomycota	Dothideomycetes	Mycosphaerellales	Teratosphaeriaceae	NA	NA	NA	NA	NA	NA	NA	NA	NA	NA	NA	NA	NA	NA	NA	NA	NA	NA	NA	NA	NA	NA
Fungi	Ascomycota	Dothideomycetes	NA	NA	NA	NA	NA	NA	NA	NA	NA	NA	NA	NA	NA	NA	NA	NA	NA	NA	NA	NA	NA	NA	NA	NA
Fungi	Ascomycota	Dothideomycetes	Pleosporales	Arthopyreniaceae	NA	NA	NA	NA	NA	NA	NA	NA	NA	NA	NA	NA	NA	NA	NA	NA	NA	NA	NA	NA	NA	NA
Fungi	Ascomycota	Dothideomycetes	Pleosporales	Cucurbitariaceae	NA	NA	NA	NA	NA	NA	NA	NA	NA	NA	NA	NA	NA	NA	NA	NA	NA	NA	NA	NA	NA	NA
Fungi	Ascomycota	Dothideomycetes	Pleosporales	Didymellaceae	NA	NA	NA	NA	NA	NA	NA	NA	NA	NA	NA	NA	NA	NA	NA	NA	NA	NA	NA	NA	NA	NA
Fungi	Ascomycota	Dothideomycetes	Pleosporales	Leptosphaeriaceae	NA	NA	NA	NA	NA	NA	NA	NA	NA	NA	NA	NA	NA	NA	NA	NA	NA	NA	NA	NA	NA	NA
Fungi	Ascomycota	Dothideomycetes	Pleosporales	NA	NA	NA	NA	NA	NA	NA	NA	NA	NA	NA	NA	NA	NA	NA	NA	NA	NA	NA	NA	NA	NA	NA
Fungi	Ascomycota	Dothideomycetes	Pleosporales	Phaeosphaeriaceae	NA	NA	NA	NA	NA	NA	NA	NA	NA	NA	NA	NA	NA	NA	NA	NA	NA	NA	NA	NA	NA	NA
Fungi	Ascomycota	Dothideomycetes	Pleosporales	Pleosporaceae	NA	NA	NA	NA	NA	NA	NA	NA	NA	NA	NA	NA	NA	NA	NA	NA	NA	NA	NA	NA	NA	NA
Fungi	Ascomycota	Dothideomycetes	Pleosporales	Sporormiaceae	NA	NA	NA	NA	NA	NA	NA	NA	NA	NA	NA	NA	NA	NA	NA	NA	NA	NA	NA	NA	NA	NA
Fungi	Ascomycota	Dothideomycetes	Venturiales	Venturiaceae	NA	NA	NA	NA	NA	NA	NA	NA	NA	NA	NA	NA	NA	NA	NA	NA	NA	NA	NA	NA	NA	NA
Fungi	Ascomycota	Eurotiomycetes	Chaetothyriales	Herpotrichiellaceae	NA	NA	NA	NA	NA	NA	NA	NA	NA	NA	NA	NA	NA	NA	NA	NA	NA	NA	NA	NA	NA	NA
Fungi	Ascomycota	Eurotiomycetes	Chaetothyriales	NA	NA	NA	NA	NA	NA	NA	NA	NA	NA	NA	NA	NA	NA	NA	NA	NA	NA	NA	NA	NA	NA	NA
Fungi	Ascomycota	Eurotiomycetes	Eurotiales	NA	NA	NA	NA	NA	NA	NA	NA	NA	NA	NA	NA	NA	NA	NA	NA	NA	NA	NA	NA	NA	NA	NA
Fungi	Ascomycota	Eurotiomycetes	Eurotiales	Thermoascaceae	NA	NA	NA	NA	NA	NA	NA	NA	NA	NA	NA	NA	NA	NA	NA	NA	NA	NA	NA	NA	NA	NA
Fungi	Ascomycota	Eurotiomycetes	Eurotiales	Trichocomaceae	NA	NA	NA	NA	NA	NA	NA	NA	NA	NA	NA	NA	NA	NA	NA	NA	NA	NA	NA	NA	NA	NA
Fungi	Ascomycota	Eurotiomycetes	Mycocaliciales	NA	NA	NA	NA	NA	NA	NA	NA	NA	NA	NA	NA	NA	NA	NA	NA	NA	NA	NA	NA	NA	NA	NA
Fungi	Ascomycota	Eurotiomycetes	NA	NA	NA	NA	NA	NA	NA	NA	NA	NA	NA	NA	NA	NA	NA	NA	NA	NA	NA	NA	NA	NA	NA	NA
Fungi	Ascomycota	Eurotiomycetes	Onygenales	NA	NA	NA	NA	NA	NA	NA	NA	NA	NA	NA	NA	NA	NA	NA	NA	NA	NA	NA	NA	NA	NA	NA
Fungi	Ascomycota	Eurotiomycetes	Onygenales	Onygenaceae	NA	NA	NA	NA	NA	NA	NA	NA	NA	NA	NA	NA	NA	NA	NA	NA	NA	NA	NA	NA	NA	NA
Fungi	Ascomycota	Geoglossomycetes	Geoglossales	NA	NA	NA	NA	NA	NA	NA	NA	NA	NA	NA	NA	NA	NA	NA	NA	NA	NA	NA	NA	NA	NA	NA
Fungi	Ascomycota	Lecanoromycetes	NA	NA	NA	NA	NA	NA	NA	NA	NA	NA	NA	NA	NA	NA	NA	NA	NA	NA	NA	NA	NA	NA	NA	NA
Fungi	Ascomycota	Leotiomycetes	Helotiales	Hyaloscyphaceae	NA	NA	NA	NA	NA	NA	NA	NA	NA	NA	NA	NA	NA	NA	NA	NA	NA	NA	NA	NA	NA	NA
Fungi	Ascomycota	Leotiomycetes	Helotiales	NA	NA	NA	NA	NA	NA	NA	NA	NA	NA	NA	NA	NA	NA	NA	NA	NA	NA	NA	NA	NA	NA	NA
Fungi	Ascomycota	Leotiomycetes	Helotiales	Rutstroemiaceae	NA	NA	NA	NA	NA	NA	NA	NA	NA	NA	NA	NA	NA	NA	NA	NA	NA	NA	NA	NA	NA	NA
Fungi	Ascomycota	Leotiomycetes	Helotiales	Sclerotiniaceae	NA	NA	NA	NA	NA	NA	NA	NA	NA	NA	NA	NA	NA	NA	NA	NA	NA	NA	NA	NA	NA	NA
Fungi	Ascomycota	Leotiomycetes		Myxotrichaceae	NA	NA	NA	NA	NA	NA	NA	NA	NA	NA	NA	NA	NA	NA	NA	NA	NA	NA	NA	NA	NA	NA
Fungi	Ascomycota	Leotiomycetes	NA	NA	NA	NA	NA	NA	NA	NA	NA	NA	NA	NA	NA	NA	NA	NA	NA	NA	NA	NA	NA	NA	NA	NA
Fungi	Ascomycota	NA	NA	NA	NA	NA	NA	NA	NA	NA	NA	NA	NA	NA	NA	NA	NA	NA	NA	NA	NA	NA	NA	NA	NA	NA
Fungi	Ascomycota	NA	NA	NA	NA	NA	NA	NA	NA	NA	NA	NA	NA	NA	NA	NA	NA	NA	NA	NA	NA	NA	NA	NA	NA	NA
Fungi	Ascomycota	Orbiliomycetes	NA	NA	NA	NA	NA	NA	NA	NA	NA	NA	NA	NA	NA	NA	NA	NA	NA	NA	NA	NA	NA	NA	NA	NA
Fungi	Ascomycota	Orbiliomycetes	Orbiliales	NA	NA	NA	NA	NA	NA	NA	NA	NA	NA	NA	NA	NA	NA	NA	NA	NA	NA	NA	NA	NA	NA	NA
Fungi	Ascomycota	Orbiliomycetes	Orbiliales	Orbiliaceae	NA	NA	NA	NA	NA	NA	NA	NA	NA	NA	NA	NA	NA	NA	NA	NA	NA	NA	NA	NA	NA	NA
Fungi	Ascomycota	Pezizomycetes	NA	NA	NA	NA	NA	NA	NA	NA	NA	NA	NA	NA	NA	NA	NA	NA	NA	NA	NA	NA	NA	NA	NA	NA
Fungi	Ascomycota	Pezizomycetes	Pezizales	Ascobolaceae	NA	NA	NA	NA	NA	NA	NA	NA	NA	NA	NA	NA	NA	NA	NA	NA	NA	NA	NA	NA	NA	NA
Fungi	Ascomycota	Pezizomycetes	Pezizales	NA	NA	NA	NA	NA	NA	NA	NA	NA	NA	NA	NA	NA	NA	NA	NA	NA	NA	NA	NA	NA	NA	NA
Fungi	Ascomycota	Pezizomycetes	Pezizales	Pezizaceae	NA	NA	NA	NA	NA	NA	NA	NA	NA	NA	NA	NA	NA	NA	NA	NA	NA	NA	NA	NA	NA	NA
Fungi	Ascomycota	Pezizomycetes	Pezizales	Pyronemataceae	NA	NA	NA	NA	NA	NA	NA	NA	NA	NA	NA	NA	NA	NA	NA	NA	NA	NA	NA	NA	NA	NA
Fungi	Ascomycota	Saccharomycetes	NA	NA	NA	NA	NA	NA	NA	NA	NA	NA	NA	NA	NA	NA	NA	NA	NA	NA	NA	NA	NA	NA	NA	NA
Fungi	Ascomycota	Sordariomycetes	Annulatascales	Annulatascaceae	NA	NA	NA	NA	NA	NA	NA	NA	NA	NA	NA	NA	NA	NA	NA	NA	NA	NA	NA	NA	NA	NA
Fungi	Ascomycota	Sordariomycetes	Coniochaetales	NA	NA	NA	NA	NA	NA	NA	NA	NA	NA	NA	NA	NA	NA	NA	NA	NA	NA	NA	NA	NA	NA	NA
Fungi	Ascomycota	Sordariomycetes	Diaporthales	NA	NA	NA	NA	NA	NA	NA	NA	NA	NA	NA	NA	NA	NA	NA	NA	NA	NA	NA	NA	NA	NA	NA
Fungi	Ascomycota	Sordariomycetes	Glomerellales	NA	NA	NA	NA	NA	NA	NA	NA	NA	NA	NA	NA	NA	NA	NA	NA	NA	NA	NA	NA	NA	NA	NA
Fungi	Ascomycota	Sordariomycetes	Glomerellales	Plectosphaerellaceae	NA	NA	NA	NA	NA	NA	NA	NA	NA	NA	NA	NA	NA	NA	NA	NA	NA	NA	NA	NA	NA	NA
Fungi	Ascomycota	Sordariomycetes	Hypocreales	Cordycipitaceae	NA	NA	NA	NA	NA	NA	NA	NA	NA	NA	NA	NA	NA	NA	NA	NA	NA	NA	NA	NA	NA	NA
Fungi	Ascomycota	Sordariomycetes	Hypocreales	NA	NA	NA	NA	NA	NA	NA	NA	NA	NA	NA	NA	NA	NA	NA	NA	NA	NA	NA	NA	NA	NA	NA
Fungi	Ascomycota	Sordariomycetes	Hypocreales	Nectriaceae	NA	NA	NA	NA	NA	NA	NA	NA	NA	NA	NA	NA	NA	NA	NA	NA	NA	NA	NA	NA	NA	NA
Fungi	Ascomycota	Sordariomycetes	Hypocreales	Niessliaceae	NA	NA	NA	NA	NA	NA	NA	NA	NA	NA	NA	NA	NA	NA	NA	NA	NA	NA	NA	NA	NA	NA
Fungi	Ascomycota	Sordariomycetes	Hypocreales	Stachybotryaceae	NA	NA	NA	NA	NA	NA	NA	NA	NA	NA	NA	NA	NA	NA	NA	NA	NA	NA	NA	NA	NA	NA
Fungi	Ascomycota	Sordariomycetes	Microascales	Halosphaeriaceae	NA	NA	NA	NA	NA	NA	NA	NA	NA	NA	NA	NA	NA	NA	NA	NA	NA	NA	NA	NA	NA	NA
Fungi	Ascomycota	Sordariomycetes	Microascales	Microascaceae	NA	NA	NA	NA	NA	NA	NA	NA	NA	NA	NA	NA	NA	NA	NA	NA	NA	NA	NA	NA	NA	NA
Fungi	Ascomycota	Sordariomycetes	Microascales	NA	NA	NA	NA	NA	NA	NA	NA	NA	NA	NA	NA	NA	NA	NA	NA	NA	NA	NA	NA	NA	NA	NA
Fungi	Ascomycota	Sordariomycetes	NA	NA	NA	NA	NA	NA	NA	NA	NA	NA	NA	NA	NA	NA	NA	NA	NA	NA	NA	NA	NA	NA	NA	NA
Fungi	Ascomycota	Sordariomycetes	NA	NA	NA	NA	NA	NA	NA	NA	NA	NA	NA	NA	NA	NA	NA	NA	NA	NA	NA	NA	NA	NA	NA	NA
Fungi	Ascomycota	Sordariomycetes	Ophiostomatales	NA	NA	NA	NA	NA	NA	NA	NA	NA	NA	NA	NA	NA	NA	NA	NA	NA	NA	NA	NA	NA	NA	NA
Fungi	Ascomycota	Sordariomycetes	Sordariales	Chaetomiaceae	NA	NA	NA	NA	NA	NA	NA	NA	NA	NA	NA	NA	NA	NA	NA	NA	NA	NA	NA	NA	NA	NA
Fungi	Ascomycota	Sordariomycetes	Sordariales	Lasiosphaeriaceae	NA	NA	NA	NA	NA	NA	NA	NA	NA	NA	NA	NA	NA	NA	NA	NA	NA	NA	NA	NA	NA	NA
Fungi	Ascomycota	Sordariomycetes	Sordariales	NA	NA	NA	NA	NA	NA	NA	NA	NA	NA	NA	NA	NA	NA	NA	NA	NA	NA	NA	NA	NA	NA	NA
Fungi	Ascomycota	Sordariomycetes	Sordariales	Sordariaceae	NA	NA	NA	NA	NA	NA	NA	NA	NA	NA	NA	NA	NA	NA	NA	NA	NA	NA	NA	NA	NA	NA
Fungi	Ascomycota	Sordariomycetes	Xylariales	Hyponectriaceae	NA	NA	NA	NA	NA	NA	NA	NA	NA	NA	NA	NA	NA	NA	NA	NA	NA	NA	NA	NA	NA	NA
Fungi	Ascomycota	Sordariomycetes	Xylariales	NA	NA	NA	NA	NA	NA	NA	NA	NA	NA	NA	NA	NA	NA	NA	NA	NA	NA	NA	NA	NA	NA	NA
Fungi	Ascomycota	Taphrinomycetes	Taphrinales	Taphrinaceae	NA	NA	NA	NA	NA	NA	NA	NA	NA	NA	NA	NA	NA	NA	NA	NA	NA	NA	NA	NA	NA	NA
Fungi	Basidiomycota	Agaricomycetes	Agaricales	Agaricaceae	NA	NA	NA	NA	NA	NA	NA	NA	NA	NA	NA	NA	NA	NA	NA	NA	NA	NA	NA	NA	NA	NA
Fungi	Basidiomycota	Agaricomycetes	Agaricales	Clavariaceae	NA	NA	NA	NA	NA	NA	NA	NA	NA	NA	NA	NA	NA	NA	NA	NA	NA	NA	NA	NA	NA	NA
Fungi	Basidiomycota	Agaricomycetes	Agaricales	NA	NA	NA	NA	NA	NA	NA	NA	NA	NA	NA	NA	NA	NA	NA	NA	NA	NA	NA	NA	NA	NA	NA
Fungi	Basidiomycota	Agaricomycetes	Agaricales	Psathyrellaceae	NA	NA	NA	NA	NA	NA	NA	NA	NA	NA	NA	NA	NA	NA	NA	NA	NA	NA	NA	NA	NA	NA
Fungi	Basidiomycota	Agaricomycetes	Agaricales	Strophariaceae	NA	NA	NA	NA	NA	NA	NA	NA	NA	NA	NA	NA	NA	NA	NA	NA	NA	NA	NA	NA	NA	NA
Fungi	Basidiomycota	Agaricomycetes	Agaricales	Tricholomataceae	NA	NA	NA	NA	NA	NA	NA	NA	NA	NA	NA	NA	NA	NA	NA	NA	NA	NA	NA	NA	NA	NA
Fungi	Basidiomycota	Agaricomycetes	Atheliales	Atheliaceae	NA	NA	NA	NA	NA	NA	NA	NA	NA	NA	NA	NA	NA	NA	NA	NA	NA	NA	NA	NA	NA	NA
Fungi	Basidiomycota	Agaricomycetes	Atheliales	NA	NA	NA	NA	NA	NA	NA	NA	NA	NA	NA	NA	NA	NA	NA	NA	NA	NA	NA	NA	NA	NA	NA
Fungi	Basidiomycota	Agaricomycetes	Auriculariales	Exidiaceae	NA	NA	NA	NA	NA	NA	NA	NA	NA	NA	NA	NA	NA	NA	NA	NA	NA	NA	NA	NA	NA	NA
Fungi	Basidiomycota	Agaricomycetes	Auriculariales	NA	NA	NA	NA	NA	NA	NA	NA	NA	NA	NA	NA	NA	NA	NA	NA	NA	NA	NA	NA	NA	NA	NA
Fungi	Basidiomycota	Agaricomycetes	Boletales	NA	NA	NA	NA	NA	NA	NA	NA	NA	NA	NA	NA	NA	NA	NA	NA	NA	NA	NA	NA	NA	NA	NA
Fungi	Basidiomycota	Agaricomycetes	Cantharellales	Ceratobasidiaceae	NA	NA	NA	NA	NA	NA	NA	NA	NA	NA	NA	NA	NA	NA	NA	NA	NA	NA	NA	NA	NA	NA
Fungi	Basidiomycota	Agaricomycetes	Cantharellales	NA	NA	NA	NA	NA	NA	NA	NA	NA	NA	NA	NA	NA	NA	NA	NA	NA	NA	NA	NA	NA	NA	NA
Fungi	Basidiomycota	Agaricomycetes	Cantharellales	Tulasnellaceae	NA	NA	NA	NA	NA	NA	NA	NA	NA	NA	NA	NA	NA	NA	NA	NA	NA	NA	NA	NA	NA	NA
Fungi	Basidiomycota	Agaricomycetes	NA	NA	NA	NA	NA	NA	NA	NA	NA	NA	NA	NA	NA	NA	NA	NA	NA	NA	NA	NA	NA	NA	NA	NA
Fungi	Basidiomycota	Agaricomycetes	Polyporales	NA	NA	NA	NA	NA	NA	NA	NA	NA	NA	NA	NA	NA	NA	NA	NA	NA	NA	NA	NA	NA	NA	NA
Fungi	Basidiomycota	Agaricomycetes	Russulales	Stereaceae	NA	NA	NA	NA	NA	NA	NA	NA	NA	NA	NA	NA	NA	NA	NA	NA	NA	NA	NA	NA	NA	NA
Fungi	Basidiomycota	Agaricomycetes	Sebacinales	NA	NA	NA	NA	NA	NA	NA	NA	NA	NA	NA	NA	NA	NA	NA	NA	NA	NA	NA	NA	NA	NA	NA
Fungi	Basidiomycota	Agaricomycetes	Sebacinales	Sebacinaceae	NA	NA	NA	NA	NA	NA	NA	NA	NA	NA	NA	NA	NA	NA	NA	NA	NA	NA	NA	NA	NA	NA
Fungi	Basidiomycota	Agaricomycetes	Sebacinales	Serendipitaceae	NA	NA	NA	NA	NA	NA	NA	NA	NA	NA	NA	NA	NA	NA	NA	NA	NA	NA	NA	NA	NA	NA
Fungi	Basidiomycota	Agaricomycetes	Sebacinales	Serendipitaceae	NA	NA	NA	NA	NA	NA	NA	NA	NA	NA	NA	NA	NA	NA	NA	NA	NA	NA	NA	NA	NA	NA
Fungi	Basidiomycota	Agaricomycetes	Thelephorales	Thelephoraceae	NA	NA	NA	NA	NA	NA	NA	NA	NA	NA	NA	NA	NA	NA	NA	NA	NA	NA	NA	NA	NA	NA
Fungi	Basidiomycota	Agaricomycetes	Trechisporales	NA	NA	NA	NA	NA	NA	NA	NA	NA	NA	NA	NA	NA	NA	NA	NA	NA	NA	NA	NA	NA	NA	NA
Fungi	Basidiomycota	Agaricomycetes	Tremellodendropsidales	NA	NA	NA	NA	NA	NA	NA	NA	NA	NA	NA	NA	NA	NA	NA	NA	NA	NA	NA	NA	NA	NA	NA
Fungi	Basidiomycota	Agaricostilbomycetes	Agaricostilbales	NA	NA	NA	NA	NA	NA	NA	NA	NA	NA	NA	NA	NA	NA	NA	NA	NA	NA	NA	NA	NA	NA	NA
Fungi	Basidiomycota	Agaricostilbomycetes	NA	NA	NA	NA	NA	NA	NA	NA	NA	NA	NA	NA	NA	NA	NA	NA	NA	NA	NA	NA	NA	NA	NA	NA
Fungi	Basidiomycota	Exobasidiomycetes	Microstromatales	NA	NA	NA	NA	NA	NA	NA	NA	NA	NA	NA	NA	NA	NA	NA	NA	NA	NA	NA	NA	NA	NA	NA
Fungi	Basidiomycota	Geminibasidiomycetes	Geminibasidiales	NA	NA	NA	NA	NA	NA	NA	NA	NA	NA	NA	NA	NA	NA	NA	NA	NA	NA	NA	NA	NA	NA	NA
Fungi	Basidiomycota	Malasseziomycetes	Malasseziales	NA	NA	NA	NA	NA	NA	NA	NA	NA	NA	NA	NA	NA	NA	NA	NA	NA	NA	NA	NA	NA	NA	NA
Fungi	Basidiomycota	Microbotryomycetes	NA	NA	NA	NA	NA	NA	NA	NA	NA	NA	NA	NA	NA	NA	NA	NA	NA	NA	NA	NA	NA	NA	NA	NA
Fungi	Basidiomycota	NA	NA	NA	NA	NA	NA	NA	NA	NA	NA	NA	NA	NA	NA	NA	NA	NA	NA	NA	NA	NA	NA	NA	NA	NA
Fungi	Basidiomycota	NA	NA	NA	NA	NA	NA	NA	NA	NA	NA	NA	NA	NA	NA	NA	NA	NA	NA	NA	NA	NA	NA	NA	NA	NA
Fungi	Basidiomycota	Spiculogloeomycetes	Spiculogloeales	NA	NA	NA	NA	NA	NA	NA	NA	NA	NA	NA	NA	NA	NA	NA	NA	NA	NA	NA	NA	NA	NA	NA
Fungi	Basidiomycota	Tremellomycetes	NA	NA	NA	NA	NA	NA	NA	NA	NA	NA	NA	NA	NA	NA	NA	NA	NA	NA	NA	NA	NA	NA	NA	NA
Fungi	Basidiomycota	Tremellomycetes	Tremellales	NA	NA	NA	NA	NA	NA	NA	NA	NA	NA	NA	NA	NA	NA	NA	NA	NA	NA	NA	NA	NA	NA	NA
Fungi	Basidiomycota	Tremellomycetes	Trichosporonales	Tetragoniomycetaceae	NA	NA	NA	NA	NA	NA	NA	NA	NA	NA	NA	NA	NA	NA	NA	NA	NA	NA	NA	NA	NA	NA
Fungi	Chytridiomycota	Chytridiomycetes	Lobulomycetales	NA	NA	NA	NA	NA	NA	NA	NA	NA	NA	NA	NA	NA	NA	NA	NA	NA	NA	NA	NA	NA	NA	NA
Fungi	Chytridiomycota	Chytridiomycetes	Rhizophydiales	NA	NA	NA	NA	NA	NA	NA	NA	NA	NA	NA	NA	NA	NA	NA	NA	NA	NA	NA	NA	NA	NA	NA
Fungi	Chytridiomycota	Chytridiomycetes	Spizellomycetales	NA	NA	NA	NA	NA	NA	NA	NA	NA	NA	NA	NA	NA	NA	NA	NA	NA	NA	NA	NA	NA	NA	NA
Fungi	Chytridiomycota	NA	NA	NA	NA	NA	NA	NA	NA	NA	NA	NA	NA	NA	NA	NA	NA	NA	NA	NA	NA	NA	NA	NA	NA	NA
Fungi	Cryptomycota	NA	NA	NA	NA	NA	NA	NA	NA	NA	NA	NA	NA	NA	NA	NA	NA	NA	NA	NA	NA	NA	NA	NA	NA	NA
Fungi	Mucoromycota	NA	NA	NA	NA	NA	NA	NA	NA	NA	NA	NA	NA	NA	NA	NA	NA	NA	NA	NA	NA	NA	NA	NA	NA	NA
Fungi	Mucoromycota	NA	NA	NA	NA	NA	NA	NA	NA	NA	NA	NA	NA	NA	NA	NA	NA	NA	NA	NA	NA	NA	NA	NA	NA	NA
Fungi	Mucoromycota	Mucoromycetes	Mucorales	Mucoraceae	Actinomucor	Actinomucor sp.		soil_saprotroph	animal_parasite				soil,animal_material	mold	non-aquatic	opportunistic_human_parasite		filamentous_mycelium	none	none					mold	none
Fungi	Mucoromycota	Mucoromycetes	Mucorales	Backusellaceae	Backusella	Backusella sp.		soil_saprotroph	dung_saprotroph				soil,dung	mold	non-aquatic			filamentous_mycelium	none	none					mold	none
Fungi	Mucoromycota	Mucoromycetes	Mucorales	Chaetocladiaceae	Chaetocladium	Chaetocladium brefeldii		soil_saprotroph	mycoparasite				soil,dung,fungal_material	mold	non-aquatic			filamentous_mycelium	none	none					mold	none
Fungi	Mucoromycota	Mucoromycetes	Mucorales	Lichtheimiaceae	Circinella	Circinella lacrymispora		soil_saprotroph	dung_saprotroph				soil,dung	mold	partly_aquatic			filamentous_mycelium	none	none					mold	none
Fungi	Mucoromycota	Mucoromycetes	Mucorales	Cunninghamellaceae	Cunninghamella	Cunninghamella elegans		soil_saprotroph					soil	mold	partly_aquatic	opportunistic_human_parasite		filamentous_mycelium	none	none					mold	none
Fungi	Mucoromycota	Mucoromycetes	Mucorales	Cunninghamellaceae	Gongronella	Gongronella butleri		soil_saprotroph					soil	mold	non-aquatic			filamentous_mycelium	none	none					mold	none
Fungi	Mucoromycota	Mucoromycetes	Mucorales	Cunninghamellaceae	Gongronella	Gongronella sp.		soil_saprotroph					soil	mold	non-aquatic			filamentous_mycelium	none	none					mold	none
Fungi	Mucoromycota	Mortierellomycetes	Mortierellales	Mortierellaceae	Mortierella	Mortierella alpina		soil_saprotroph	root-associated		root-associated	root-associated	roots,soil	chitinolytic	partly_aquatic	opportunistic_human_parasite		filamentous_mycelium	none	none					chitinolytic	none
Fungi	NA	NA	NA	NA	NA	NA	NA	NA	NA	NA	NA	NA	NA	NA	NA	NA	NA	NA	NA	NA	NA	NA	NA	NA	NA	NA
Fungi	Olpidiomycota	NA	NA	NA	NA	NA	NA	NA	NA	NA	NA	NA	NA	NA	NA	NA	NA	NA	NA	NA	NA	NA	NA	NA	NA	NA
Fungi	Zoopagomycota	Kickxellomycetes	Kickxellales	NA	NA	NA	NA	NA	NA	NA	NA	NA	NA	NA	NA	NA	NA	NA	NA	NA	NA	NA	NA	NA	NA	NA
Fungi	Zoopagomycota	NA	NA	NA	NA	NA	NA	NA	NA	NA	NA	NA	NA	NA	NA	NA	NA	NA	NA	NA	NA	NA	NA	NA	NA	NA
Fungi	Ascomycota	Dothideomycetes	Pleosporales	Didymellaceae	Neoascochyta	Neoascochyta sp.		plant_pathogen	litter_saprotroph			leaf/fruit/seed_pathogen	leaf/fruit/seed					filamentous_mycelium
Fungi	Ascomycota	Sordariomycetes	Hypocreales	Nectriaceae	Neonectria	Neonectria candida		plant_pathogen				leaf/fruit/seed_pathogen						filamentous_mycelium	perithecium_(hymenium_hidden,_narrow_opening)	closed						perithecium_(hymenium_hidden,_narrow_opening)
Fungi	Ascomycota	Dothideomycetes	Pleosporales	Neopyrenochaetaceae	Neopyrenochaeta	Neopyrenochaeta inflorescentiae		unspecified_saprotroph			no_endophytic_capacity				partly_aquatic			filamentous_mycelium	other							other
Fungi	Ascomycota	Dothideomycetes	Pleosporales	Phaeosphaeriaceae	Neosetophoma	Neosetophoma samarorum		litter_saprotroph	foliar_endophyte		foliar_endophyte		leaf/fruit/seed		partly_freshwater_(partly_non-aquatic)			filamentous_mycelium	perithecium_(hymenium_hidden,_narrow_opening)	closed						perithecium_(hymenium_hidden,_narrow_opening)
Fungi	Ascomycota	Sordariomycetes	Hypocreales	Niessliaceae	Niesslia	Niesslia ilicifolia		litter_saprotroph	dung_saprotroph	hypervariable			wood,leaf/fruit/seed,soil,dung					filamentous_mycelium	perithecium_(hymenium_hidden,_narrow_opening)	closed						perithecium_(hymenium_hidden,_narrow_opening)
Fungi	Ascomycota	Sordariomycetes	Xylariales	Apiosporaceae	Nigrospora	Nigrospora sp.		litter_saprotroph		toxin-producing			leaf/fruit/seed		partly_aquatic			filamentous_mycelium	perithecium_(hymenium_hidden,_narrow_opening)	closed						perithecium_(hymenium_hidden,_narrow_opening)
Fungi	Ascomycota	Leotiomycetes		Myxotrichaceae	Oidiodendron	Oidiodendron tenuissimum		soil_saprotroph	root_endophyte	ericoid_mycorrhizal_O._maius	root_endophyte	root-associated	soil		partly_aquatic			filamentous_mycelium
Fungi	Ascomycota	Leotiomycetes		Myxotrichaceae	Oidiodendron	Oidiodendron truncatum		soil_saprotroph	root_endophyte	ericoid_mycorrhizal_O._maius	root_endophyte	root-associated	soil		partly_aquatic			filamentous_mycelium
Fungi	Ascomycota	Dothideomycetes	Pleosporales	Phaeosphaeriaceae	Sclerostagonospora	Sclerostagonospora cycadis		litter_saprotroph	plant_pathogen		no_endophytic_capacity	leaf/fruit/seed_pathogen	leaf/fruit/seed		non-aquatic			filamentous_mycelium	perithecium_(hymenium_hidden,_narrow_opening)	closed						perithecium_(hymenium_hidden,_narrow_opening)
Fungi	Ascomycota	Dothideomycetes	Pleosporales	Phaeosphaeriaceae	Ophiosphaerella	Ophiosphaerella sp.		plant_pathogen	litter_saprotroph		no_endophytic_capacity	leaf/fruit/seed_pathogen	leaf/fruit/seed		partly_freshwater_(partly_non-aquatic)			filamentous_mycelium	perithecium_(hymenium_hidden,_narrow_opening)	closed						perithecium_(hymenium_hidden,_narrow_opening)
Fungi	Ascomycota	Orbiliomycetes	Orbiliales	Orbiliaceae	Orbilia	Orbilia brochopaga	synonym of Orbilia	wood_saprotroph	animal_parasite				wood,leaf/fruit/seed,soil,fungal_material		partly_aquatic	nematophagous		filamentous_mycelium	apothecium_(hymenium_on_surface)	smooth						apothecium_(hymenium_on_surface)
Fungi	Ascomycota	Orbiliomycetes	Orbiliales	Orbiliaceae	Orbilia	Orbilia oxyspora	synonym of Orbilia	wood_saprotroph	animal_parasite				wood,leaf/fruit/seed,soil,fungal_material		partly_aquatic	nematophagous		filamentous_mycelium	apothecium_(hymenium_on_surface)	smooth						apothecium_(hymenium_on_surface)
Fungi	Ascomycota	Orbiliomycetes	Orbiliales	Orbiliaceae	Orbilia	Orbilia sp.	synonym of Orbilia	wood_saprotroph	animal_parasite				wood,leaf/fruit/seed,soil,fungal_material		partly_aquatic	nematophagous		filamentous_mycelium	apothecium_(hymenium_on_surface)	smooth						apothecium_(hymenium_on_surface)
Fungi	Ascomycota	Sordariomycetes	Hypocreales	Bionectriaceae	Ovicillium	Ovicillium asperulatum		animal_parasite	wood_saprotroph				wood,animal_material		non-aquatic	arthropod_parasite		filamentous_mycelium	none	none						none
Fungi	Basidiomycota	Tremellomycetes	Tremellales	Rhynchogastremaceae	Papiliotrema	Papiliotrema frias		mycoparasite	fungal_decomposer				fungal_material		partly_aquatic			dimorphic_yeast
Fungi	Basidiomycota	Tremellomycetes	Tremellales	Rhynchogastremaceae	Papiliotrema	Papiliotrema laurentii		mycoparasite	fungal_decomposer				fungal_material		partly_aquatic			dimorphic_yeast
Fungi	Ascomycota	Pezizomycetes	Pezizales	Pezizaceae	Paragalactinia	Paragalactinia michelii	NA	NA	NA	NA	NA	NA	NA	NA	NA	NA	NA	NA	NA	NA	NA	NA	NA	NA	NA	NA
Fungi	Ascomycota	Sordariomycetes	Hypocreales	Stachybotryaceae	Paramyrothecium	Paramyrothecium roridum		soil_saprotroph					soil					filamentous_mycelium
Fungi	Ascomycota	Sordariomycetes	Hypocreales	Stachybotryaceae	Paramyrothecium	Paramyrothecium sp.		soil_saprotroph					soil					filamentous_mycelium
Fungi	Ascomycota	Sordariomycetes	Hypocreales	Stachybotryaceae	Paramyrothecium	Paramyrothecium terrestris		soil_saprotroph					soil					filamentous_mycelium
Fungi	Ascomycota	Dothideomycetes	Pleosporales	Phaeosphaeriaceae	Paraphoma	Paraphoma chrysanthemicola		plant_pathogen	wood_saprotroph		no_endophytic_capacity	wood_pathogen	wood		partly_aquatic			filamentous_mycelium
Fungi	Ascomycota	Dothideomycetes	Pleosporales	Phaeosphaeriaceae	Paraphoma	Paraphoma radicina		plant_pathogen	wood_saprotroph		no_endophytic_capacity	wood_pathogen	wood		partly_aquatic			filamentous_mycelium
Fungi	Ascomycota	Dothideomycetes	Pleosporales	Phaeosphaeriaceae	Parastagonospora	Parastagonospora avenae		plant_pathogen	litter_saprotroph		no_endophytic_capacity	leaf/fruit/seed_pathogen	leaf/fruit/seed		non-aquatic			filamentous_mycelium	perithecium_(hymenium_hidden,_narrow_opening)	closed						perithecium_(hymenium_hidden,_narrow_opening)
Fungi	Ascomycota	Dothideomycetes	Pleosporales	Phaeosphaeriaceae	Parastagonospora	Parastagonospora avenae		plant_pathogen	litter_saprotroph		no_endophytic_capacity	leaf/fruit/seed_pathogen	leaf/fruit/seed		non-aquatic			filamentous_mycelium	perithecium_(hymenium_hidden,_narrow_opening)	closed						perithecium_(hymenium_hidden,_narrow_opening)
Fungi	Ascomycota	Pezizomycetes	Pezizales	Pyronemataceae	Paratricharina	Paratricharina poiraultii		soil_saprotroph					soil		non-aquatic			filamentous_mycelium	apothecium_(hymenium_on_surface)	smooth						apothecium_(hymenium_on_surface)
Fungi	Ascomycota	Lecanoromycetes	Peltigerales	Pannariaceae	Pectenia	Pectenia sp.		lichenized							non-aquatic			thallus_photosynthetic	apothecium_(hymenium_on_surface)	smooth			cyanobacterial			apothecium_(hymenium_on_surface)
Fungi	Ascomycota	Eurotiomycetes	Eurotiales	Aspergillaceae	Penicillium	Penicillium bilaiae		unspecified_saprotroph	foliar_endophyte	toxin-producing,animal_parasite_some_species,mycoparasite_some_species	foliar_endophyte		soil	mold	partly_aquatic	opportunistic_human_parasite		filamentous_mycelium							mold
Fungi	Ascomycota	Eurotiomycetes	Eurotiales	Aspergillaceae	Penicillium	Penicillium chalabudae		unspecified_saprotroph	foliar_endophyte	toxin-producing,animal_parasite_some_species,mycoparasite_some_species	foliar_endophyte		soil	mold	partly_aquatic	opportunistic_human_parasite		filamentous_mycelium							mold
Fungi	Ascomycota	Eurotiomycetes	Eurotiales	Aspergillaceae	Penicillium	Penicillium dierckxii		unspecified_saprotroph	foliar_endophyte	toxin-producing,animal_parasite_some_species,mycoparasite_some_species	foliar_endophyte		soil	mold	partly_aquatic	opportunistic_human_parasite		filamentous_mycelium							mold
Fungi	Ascomycota	Eurotiomycetes	Eurotiales	Aspergillaceae	Penicillium	Penicillium multicolor		unspecified_saprotroph	foliar_endophyte	toxin-producing,animal_parasite_some_species,mycoparasite_some_species	foliar_endophyte		soil	mold	partly_aquatic	opportunistic_human_parasite		filamentous_mycelium							mold
Fungi	Ascomycota	Eurotiomycetes	Eurotiales	Aspergillaceae	Penicillium	Penicillium pimiteouiense		unspecified_saprotroph	foliar_endophyte	toxin-producing,animal_parasite_some_species,mycoparasite_some_species	foliar_endophyte		soil	mold	partly_aquatic	opportunistic_human_parasite		filamentous_mycelium							mold
Fungi	Ascomycota	Eurotiomycetes	Eurotiales	Aspergillaceae	Penicillium	Penicillium solitum		unspecified_saprotroph	foliar_endophyte	toxin-producing,animal_parasite_some_species,mycoparasite_some_species	foliar_endophyte		soil	mold	partly_aquatic	opportunistic_human_parasite		filamentous_mycelium							mold
Fungi	Ascomycota	Eurotiomycetes	Eurotiales	Aspergillaceae	Penicillium	Penicillium sp.		unspecified_saprotroph	foliar_endophyte	toxin-producing,animal_parasite_some_species,mycoparasite_some_species	foliar_endophyte		soil	mold	partly_aquatic	opportunistic_human_parasite		filamentous_mycelium							mold
Fungi	Ascomycota	Eurotiomycetes	Eurotiales	Aspergillaceae	Penicillium	Penicillium vancouverense		unspecified_saprotroph	foliar_endophyte	toxin-producing,animal_parasite_some_species,mycoparasite_some_species	foliar_endophyte		soil	mold	partly_aquatic	opportunistic_human_parasite		filamentous_mycelium							mold
Fungi	Ascomycota	Dothideomycetes	Pleosporales	Periconiaceae	Periconia	Periconia macrospinosa		plant_pathogen	foliar_endophyte		foliar_endophyte	leaf/fruit/seed_pathogen	leaf/fruit/seed	soft_rot	partly_aquatic			filamentous_mycelium							soft_rot
Fungi	Ascomycota	Dothideomycetes	Pleosporales	Periconiaceae	Periconia	Periconia sp.		plant_pathogen	foliar_endophyte		foliar_endophyte	leaf/fruit/seed_pathogen	leaf/fruit/seed	soft_rot	partly_aquatic			filamentous_mycelium							soft_rot
Fungi	Ascomycota	Sordariomycetes	Microascales	Microascaceae	Petriella	Petriella sordida		dung_saprotroph	soil_saprotroph				soil,dung		partly_aquatic	opportunistic_animal_parasite		filamentous_mycelium	perithecium_(hymenium_hidden,_narrow_opening)	closed						perithecium_(hymenium_hidden,_narrow_opening)
Fungi	Ascomycota	Sordariomycetes	Microascales	Microascaceae	Petriella	Petriella sp.		dung_saprotroph	soil_saprotroph				soil,dung		partly_aquatic	opportunistic_animal_parasite		filamentous_mycelium	perithecium_(hymenium_hidden,_narrow_opening)	closed						perithecium_(hymenium_hidden,_narrow_opening)
Fungi	Ascomycota	Pezizomycetes	Pezizales	Pezizaceae	Peziza	Peziza ostracoderma		soil_saprotroph	foliar_endophyte	ectomycorrhizal_many_species_in_several_lineages	foliar_endophyte		soil		non-aquatic			filamentous_mycelium	apothecium_(hymenium_on_surface)	smooth						apothecium_(hymenium_on_surface)
Fungi	Ascomycota	Pezizomycetes	Pezizales	Pezizaceae	Peziza	Peziza succosella		soil_saprotroph	foliar_endophyte	ectomycorrhizal_many_species_in_several_lineages	foliar_endophyte		soil		non-aquatic			filamentous_mycelium	apothecium_(hymenium_on_surface)	smooth						apothecium_(hymenium_on_surface)
Fungi	Ascomycota	Sordariomycetes	Togniniales	Togniniaceae	Phaeoacremonium	Phaeoacremonium sp.		plant_pathogen				unspecified_plant_pathogen			partly_aquatic			filamentous_mycelium	none	none						none
Fungi	Basidiomycota	Agaricomycetes	Agaricales	Tubariaceae	Phaeomarasmius	Phaeomarasmius erinaceus		wood_saprotroph					wood		non-aquatic			filamentous_mycelium	agaricoid	gills						agaricoid
Fungi	Ascomycota	Dothideomycetes	Pleosporales	Phaeosphaeriaceae	Phaeosphaeria	Phaeosphaeria sp.		litter_saprotroph			no_endophytic_capacity		leaf/fruit/seed		non-aquatic			filamentous_mycelium	perithecium_(hymenium_hidden,_narrow_opening)	closed						perithecium_(hymenium_hidden,_narrow_opening)
Fungi	Ascomycota	Dothideomycetes	Pleosporales	Phaeosphaeriaceae	Phaeosphaeriopsis	Phaeosphaeriopsis sp.		plant_pathogen	litter_saprotroph		no_endophytic_capacity	leaf/fruit/seed_pathogen	leaf/fruit/seed		non-aquatic			filamentous_mycelium	perithecium_(hymenium_hidden,_narrow_opening)	closed						perithecium_(hymenium_hidden,_narrow_opening)
Fungi	Ascomycota	Dothideomycetes	Pleosporales	Phaeosphaeriaceae	Sclerostagonospora	Sclerostagonospora sp.		litter_saprotroph	plant_pathogen		no_endophytic_capacity	leaf/fruit/seed_pathogen	leaf/fruit/seed		non-aquatic			filamentous_mycelium	perithecium_(hymenium_hidden,_narrow_opening)	closed						perithecium_(hymenium_hidden,_narrow_opening)
Fungi	Ascomycota	Dothideomycetes	Pleosporales	Didymellaceae	Phoma	Phoma sp.		plant_pathogen	litter_saprotroph	hypervariable	foliar_endophyte	leaf/fruit/seed_pathogen	leaf/fruit/seed,roots,soil	soft_rot	partly_aquatic			filamentous_mycelium							soft_rot
Fungi	Ascomycota	Sordariomycetes	Diaporthales	Diaporthaceae	Phomopsis	Phomopsis sp.		plant_pathogen	foliar_endophyte		foliar_endophyte	leaf/fruit/seed_pathogen	leaf/fruit/seed	soft_rot	partly_aquatic			filamentous_mycelium							soft_rot
Fungi	Ascomycota	Sordariomycetes	Diaporthales	Diaporthaceae	Phomopsis	Phomopsis velata		plant_pathogen	foliar_endophyte		foliar_endophyte	leaf/fruit/seed_pathogen	leaf/fruit/seed	soft_rot	partly_aquatic			filamentous_mycelium							soft_rot
Fungi	Basidiomycota	Agaricomycetes	Agaricales	Physalacriaceae	Physalacria	Physalacria bambusae		wood_saprotroph	litter_saprotroph				wood,leaf/fruit/seed		partly_aquatic			filamentous_mycelium	clavarioid	smooth						clavarioid
Fungi	Basidiomycota	Agaricomycetes	Atheliales	Atheliaceae	Piloderma	Piloderma sp.		ectomycorrhizal							non-aquatic			filamentous_mycelium	corticioid	smooth	medium-distance_fringe	/piloderma				corticioid
Fungi	Basidiomycota	Tremellomycetes	Filobasidiales	Piskurozymaceae	Piskurozyma	Piskurozyma sp.		soil_saprotroph					soil		partly_aquatic			yeast	none	none						none
Fungi	Basidiomycota	Agaricomycetes	Boletales	Pisolithaceae	Pisolithus	Pisolithus arhizus		ectomycorrhizal							non-aquatic			filamentous_mycelium	gasteroid	closed	long-distance	/pisolithus-scleroderma				gasteroid
Fungi	Ascomycota	Sordariomycetes	Glomerellales	Plectosphaerellaceae	Plectosphaerella	Plectosphaerella cucumerina		plant_pathogen	litter_saprotroph			leaf/fruit/seed_pathogen	leaf/fruit/seed,animal_material		partly_aquatic	nematophagous		filamentous_mycelium	perithecium_(hymenium_hidden,_narrow_opening)	closed						perithecium_(hymenium_hidden,_narrow_opening)
Fungi	Ascomycota	Sordariomycetes	Glomerellales	Plectosphaerellaceae	Plectosphaerella	Plectosphaerella sp.		plant_pathogen	litter_saprotroph			leaf/fruit/seed_pathogen	leaf/fruit/seed,animal_material		partly_aquatic	nematophagous		filamentous_mycelium	perithecium_(hymenium_hidden,_narrow_opening)	closed						perithecium_(hymenium_hidden,_narrow_opening)
Fungi	Ascomycota	Dothideomycetes	Pleosporales	Pleosporaceae	Pleospora	Pleospora bjoerlingii		plant_pathogen	foliar_endophyte		foliar_endophyte	leaf/fruit/seed_pathogen	leaf/fruit/seed		partly_aquatic			filamentous_mycelium
Fungi	Ascomycota	Sordariomycetes	Calosphaeriales	Pleurostomataceae	Pleurostoma	Pleurostoma richardsiae		wood_saprotroph					wood		non-aquatic			filamentous_mycelium	perithecium_(hymenium_hidden,_narrow_opening)	closed						perithecium_(hymenium_hidden,_narrow_opening)
Fungi	Ascomycota	Sordariomycetes	Calosphaeriales	Pleurostomataceae	Pleurostoma	Pleurostoma sp.		wood_saprotroph					wood		non-aquatic			filamentous_mycelium	perithecium_(hymenium_hidden,_narrow_opening)	closed						perithecium_(hymenium_hidden,_narrow_opening)
Fungi	Basidiomycota	Agaricomycetes	Agaricales	Pleurotaceae	Pleurotus	Pleurotus floridanus		wood_saprotroph	nematophagous			wood_pathogen	wood,animal_material	white_rot	partly_aquatic	nematophagous		filamentous_mycelium	agaricoid	gills					white_rot	agaricoid
Fungi	Basidiomycota	Agaricomycetes	Agaricales	Pleurotaceae	Pleurotus	Pleurotus sp.		wood_saprotroph	nematophagous			wood_pathogen	wood,animal_material	white_rot	partly_aquatic	nematophagous		filamentous_mycelium	agaricoid	gills					white_rot	agaricoid
Fungi	Basidiomycota	Agaricomycetes	Agaricales	Pluteaceae	Pluteus	Pluteus sp.		litter_saprotroph		wood_saprotroph_many_species			leaf/fruit/seed	white_rot	non-aquatic			filamentous_mycelium	agaricoid	gills					white_rot	agaricoid
Fungi	Ascomycota	Sordariomycetes	Hypocreales	Clavicipitaceae	Pochonia	Pochonia chlamydosporia		animal_parasite	animal_decomposer				animal_material		partly_aquatic	nematophagous		filamentous_mycelium
Fungi	Ascomycota	Sordariomycetes	Hypocreales	Clavicipitaceae	Pochonia	Pochonia sp.		animal_parasite	animal_decomposer				animal_material		partly_aquatic	nematophagous		filamentous_mycelium
Fungi	Ascomycota	Sordariomycetes	Sordariales	Podosporaceae	Podospora	Podospora pyriformis		dung_saprotroph	foliar_endophyte	litter_saprotroph_some_species	foliar_endophyte		leaf/fruit/seed,dung		partly_freshwater_(partly_non-aquatic)			filamentous_mycelium	perithecium_(hymenium_hidden,_narrow_opening)	closed						perithecium_(hymenium_hidden,_narrow_opening)
Fungi	Ascomycota	Sordariomycetes	Sordariales	Podosporaceae	Podospora	Podospora sp.		dung_saprotroph	foliar_endophyte	litter_saprotroph_some_species	foliar_endophyte		leaf/fruit/seed,dung		partly_freshwater_(partly_non-aquatic)			filamentous_mycelium	perithecium_(hymenium_hidden,_narrow_opening)	closed						perithecium_(hymenium_hidden,_narrow_opening)
Fungi	Ascomycota	Dothideomycetes	Pleosporales	Tetraplosphaeriaceae	Polyplosphaeria	Polyplosphaeria sp.		litter_saprotroph			no_endophytic_capacity		leaf/fruit/seed		non-aquatic			filamentous_mycelium
Fungi	Ascomycota	Dothideomycetes	Pleosporales	Latoruaceae	Polyschema	Polyschema sclerotigenum		soil_saprotroph			no_endophytic_capacity		soil		non-aquatic			filamentous_mycelium	other							other
Fungi	Ascomycota	Dothideomycetes	Pleosporales	Sporormiaceae	Preussia	Preussia sp. (in: ascomycete fungi)		dung_saprotroph					dung		partly_aquatic			filamentous_mycelium	cleistothecium_(closed,_spherical)	closed						cleistothecium_(closed,_spherical)
Fungi	Ascomycota	Dothideomycetes	Pleosporales	Sporormiaceae	Preussia	Preussia typharum		dung_saprotroph					dung		partly_aquatic			filamentous_mycelium	cleistothecium_(closed,_spherical)	closed						cleistothecium_(closed,_spherical)
Fungi	Basidiomycota	Agaricomycetes	Agaricales	Psathyrellaceae	Psathyrella	Psathyrella globosivelata		wood_saprotroph	litter_saprotroph				wood,leaf/fruit/seed		partly_aquatic			filamentous_mycelium	agaricoid	gills						agaricoid
Fungi	Basidiomycota	Agaricomycetes	Agaricales	Psathyrellaceae	Psathyrella	Psathyrella sp.		wood_saprotroph	litter_saprotroph				wood,leaf/fruit/seed		partly_aquatic			filamentous_mycelium	agaricoid	gills						agaricoid
Fungi	Basidiomycota	Agaricomycetes	Agaricales	Psathyrellaceae	Psathyrella	Psathyrella vinosofulva		wood_saprotroph	litter_saprotroph				wood,leaf/fruit/seed		partly_aquatic			filamentous_mycelium	agaricoid	gills						agaricoid
Fungi	Ascomycota	Leotiomycetes	Thelebolales	Pseudeurotiaceae	Pseudeurotium	Pseudeurotium sp.		dung_saprotroph	soil_saprotroph				soil,dung		partly_aquatic			filamentous_mycelium	cleistothecium_(closed,_spherical)	closed						cleistothecium_(closed,_spherical)
Fungi	Ascomycota	Dothideomycetes	Mycosphaerellales	Mycosphaerellaceae	Pseudocercospora	Pseudocercospora macadamiae		plant_pathogen				leaf/fruit/seed_pathogen			non-aquatic			filamentous_mycelium	perithecium_(hymenium_hidden,_narrow_opening)	closed						perithecium_(hymenium_hidden,_narrow_opening)
Fungi	Ascomycota	Dothideomycetes	Mycosphaerellales	Mycosphaerellaceae	Pseudocercospora	Pseudocercospora rhabdothamni		plant_pathogen				leaf/fruit/seed_pathogen			non-aquatic			filamentous_mycelium	perithecium_(hymenium_hidden,_narrow_opening)	closed						perithecium_(hymenium_hidden,_narrow_opening)
Fungi	Ascomycota	Dothideomycetes	Mycosphaerellales	Mycosphaerellaceae	Pseudocercospora	Pseudocercospora sp.		plant_pathogen				leaf/fruit/seed_pathogen			non-aquatic			filamentous_mycelium	perithecium_(hymenium_hidden,_narrow_opening)	closed						perithecium_(hymenium_hidden,_narrow_opening)
Fungi	Ascomycota	Sordariomycetes	Hypocreales	Nectriaceae	Pseudocosmospora	Pseudocosmospora rogersonii		mycoparasite	fungal_decomposer				fungal_material					filamentous_mycelium	perithecium_(hymenium_hidden,_narrow_opening)	closed						perithecium_(hymenium_hidden,_narrow_opening)
Fungi	Ascomycota	Leotiomycetes	Thelebolales	Thelebolaceae	Pseudogymnoascus	Pseudogymnoascus pannorum		soil_saprotroph					soil		partly_aquatic	opportunistic_animal_parasite_G._destructans		filamentous_mycelium	cleistothecium_(closed,_spherical)	closed						cleistothecium_(closed,_spherical)
Fungi	Ascomycota	Leotiomycetes	Thelebolales	Thelebolaceae	Pseudogymnoascus	Pseudogymnoascus sp.		soil_saprotroph					soil		partly_aquatic	opportunistic_animal_parasite_G._destructans		filamentous_mycelium	cleistothecium_(closed,_spherical)	closed						cleistothecium_(closed,_spherical)
Fungi	Ascomycota	Dothideomycetes	Pleosporales		Pseudorobillarda	Pseudorobillarda sp.		wood_saprotroph		lichen_parasite_some_species			wood		partly_aquatic			filamentous_mycelium
Fungi	Basidiomycota	Pucciniomycetes	Pucciniales	Pucciniaceae	Puccinia	Puccinia coronata		plant_pathogen		obligate_plant_pathogen	no_endophytic_capacity	leaf/fruit/seed_pathogen			non-aquatic			filamentous_mycelium	rust	other						rust
Fungi	Ascomycota	Sordariomycetes	Hypocreales	Ophiocordycipitaceae	Purpureocillium	Purpureocillium lilacinum		animal_parasite	animal_decomposer				animal_material	keratinolytic	partly_aquatic	arthropod_parasite		filamentous_mycelium							keratinolytic
Fungi	Ascomycota	Dothideomycetes	Pleosporales	Cucurbitariaceae	Pyrenochaeta	Pyrenochaeta sp.		wood_saprotroph					wood	soft_rot				filamentous_mycelium							soft_rot
Fungi	Ascomycota	Dothideomycetes	Pleosporales	Pyrenochaetopsidaceae	Pyrenochaetopsis	Pyrenochaetopsis leptospora		foliar_endophyte	litter_saprotroph		foliar_endophyte		leaf/fruit/seed		non-aquatic			filamentous_mycelium
Fungi	Ascomycota	Dothideomycetes	Pleosporales	Pleosporaceae	Pyrenophora	Pyrenophora chaetomioides		plant_pathogen	wood_saprotroph		no_endophytic_capacity	leaf/fruit/seed_pathogen	wood,leaf/fruit/seed		partly_freshwater_(partly_non-aquatic)			filamentous_mycelium	perithecium_(hymenium_hidden,_narrow_opening)	closed						perithecium_(hymenium_hidden,_narrow_opening)
Fungi	Basidiomycota	Agaricomycetes	Gomphales	Gomphaceae	Ramaria	Ramaria sp.		ectomycorrhizal		litter_saprotroph_10%_species_(early_lineages_with_small_fruit_bodies)					non-aquatic			filamentous_mycelium	clavarioid	smooth	mat	/ramaria-gautieria				clavarioid
Fungi	Ascomycota	Sordariomycetes	Sordariales		Ramophialophora	Ramophialophora sp.		soil_saprotroph					soil		non-aquatic			filamentous_mycelium	perithecium_(hymenium_hidden,_narrow_opening)	closed						perithecium_(hymenium_hidden,_narrow_opening)
Fungi	Ascomycota	Sordariomycetes	Glomerellales	Reticulascaceae	Reticulascus	Reticulascus tulasneorum		wood_saprotroph					wood		partly_freshwater_(partly_non-aquatic)			filamentous_mycelium	none	none						none
Fungi	Ascomycota	Leotiomycetes	Helotiales		Rhexocercosporidium	Rhexocercosporidium sp.		plant_pathogen	litter_saprotroph			root_pathogen	leaf/fruit/seed,roots		partly_marine_(partly_non-aquatic)			filamentous_mycelium
Fungi	Basidiomycota	Agaricomycetes	Cantharellales	Ceratobasidiaceae	Rhizoctonia	Rhizoctonia sp.		plant_pathogen	litter_saprotroph	ectomycorrhizal_1%_of_species/Orchid_Mycorrhizal_most_species		leaf/fruit/seed_pathogen	leaf/fruit/seed,roots,soil					filamentous_mycelium	corticioid	smooth						corticioid
Fungi	Mucoromycota	Mortierellomycetes	Mortierellales	Mortierellaceae	Mortierella	Mortierella globalpina		soil_saprotroph	root-associated		root-associated	root-associated	roots,soil	chitinolytic	partly_aquatic	opportunistic_human_parasite		filamentous_mycelium	none	none					chitinolytic	none
Fungi	Mucoromycota	Mortierellomycetes	Mortierellales	Mortierellaceae	Mortierella	Mortierella sp.		soil_saprotroph	root-associated		root-associated	root-associated	roots,soil	chitinolytic	partly_aquatic	opportunistic_human_parasite		filamentous_mycelium	none	none					chitinolytic	none
Fungi	Mucoromycota	Mucoromycetes	Mucorales	Mucoraceae	Mucor	Mucor fuscus		soil_saprotroph					soil	mold	partly_aquatic	opportunistic_human_parasite		filamentous_mycelium	none	none					mold	none
Fungi	Mucoromycota	Mucoromycetes	Mucorales	Mucoraceae	Mucor	Mucor hiemalis		soil_saprotroph					soil	mold	partly_aquatic	opportunistic_human_parasite		filamentous_mycelium	none	none					mold	none
Fungi	Basidiomycota	Microbotryomycetes	Sporidiobolales	Sporidiobolaceae	Rhodotorula	Rhodotorula sp.		unspecified_saprotroph	foliar_endophyte		foliar_endophyte				partly_aquatic	opportunistic_human_parasite		yeast	none	none						none
Fungi	Basidiomycota	Agaricomycetes	Polyporales	Meripilaceae	Rigidoporus	Rigidoporus ulmarius		wood_saprotroph					wood	white_rot	non-aquatic			filamentous_mycelium	polyporoid	poroid					white_rot	polyporoid
Fungi	Basidiomycota	Agaricomycetes	Russulales	Russulaceae	Russula	Russula sp.		ectomycorrhizal							non-aquatic			filamentous_mycelium	agaricoid	gills	contact	/russula-lactarius				agaricoid
Fungi	Ascomycota	Eurotiomycetes	Eurotiales	Trichocomaceae	Sagenomella	Sagenomella oligospora		unspecified_saprotroph		rock-inhabiting_some_species,animal_parasite_some_species				mold		opportunistic_human_parasite		filamentous_mycelium							mold
Fungi	Basidiomycota	Tremellomycetes	Tremellales	Trimorphomycetaceae	Saitozyma	Saitozyma podzolica		soil_saprotroph					soil		partly_aquatic			yeast	none	none						none
Fungi	Basidiomycota	Tremellomycetes	Tremellales	Trimorphomycetaceae	Saitozyma	Saitozyma sp.		soil_saprotroph					soil		partly_aquatic			yeast	none	none						none
Fungi	Basidiomycota	Cystobasidiomycetes			Sakaguchia	Sakaguchia lamellibrachiae		unspecified_saprotroph			no_endophytic_capacity				partly_marine_(partly_non-aquatic)			dimorphic_yeast	none	none						none
Fungi	Ascomycota	Sordariomycetes	Hypocreales	Sarocladiaceae	Sarocladium	Sarocladium sp.		plant_pathogen	litter_saprotroph			leaf/fruit/seed_pathogen	leaf/fruit/seed		partly_aquatic			filamentous_mycelium
Fungi	Ascomycota	Sordariomycetes	Hypocreales	Sarocladiaceae	Sarocladium	Sarocladium strictum		plant_pathogen	litter_saprotroph			leaf/fruit/seed_pathogen	leaf/fruit/seed		partly_aquatic			filamentous_mycelium
Fungi	Ascomycota	Sordariomycetes	Microascales	Microascaceae	Scedosporium	Scedosporium boydii		soil_saprotroph	animal_parasite				soil,animal_material		non-aquatic	opportunistic_human_parasite		filamentous_mycelium	cleistothecium_(closed,_spherical)	closed						cleistothecium_(closed,_spherical)
Fungi	Basidiomycota	Agaricomycetes	Agaricales	Schizophyllaceae	Schizophyllum	Schizophyllum commune		wood_saprotroph	litter_saprotroph				wood,leaf/fruit/seed	white_rot	partly_aquatic	opportunistic_human_parasite		filamentous_mycelium	agaricoid	gills					white_rot	agaricoid
Fungi	Basidiomycota	Agaricomycetes	Agaricales	Schizophyllaceae	Schizophyllum	Schizophyllum sp.		wood_saprotroph	litter_saprotroph				wood,leaf/fruit/seed	white_rot	partly_aquatic	opportunistic_human_parasite		filamentous_mycelium	agaricoid	gills					white_rot	agaricoid
Fungi	Ascomycota	Sordariomycetes	Sordariales	Schizotheciaceae	Schizothecium	Schizothecium dakotense		dung_saprotroph					dung		partly_freshwater_(partly_non-aquatic)			filamentous_mycelium	perithecium_(hymenium_hidden,_narrow_opening)	closed						perithecium_(hymenium_hidden,_narrow_opening)
Fungi	Ascomycota	Sordariomycetes	Sordariales	Schizotheciaceae	Schizothecium	Schizothecium miniglutinans		dung_saprotroph					dung		partly_freshwater_(partly_non-aquatic)			filamentous_mycelium	perithecium_(hymenium_hidden,_narrow_opening)	closed						perithecium_(hymenium_hidden,_narrow_opening)
Fungi	Ascomycota	Sordariomycetes	Sordariales	Schizotheciaceae	Schizothecium	Schizothecium sp.		dung_saprotroph					dung		partly_freshwater_(partly_non-aquatic)			filamentous_mycelium	perithecium_(hymenium_hidden,_narrow_opening)	closed						perithecium_(hymenium_hidden,_narrow_opening)
Fungi	Ascomycota	Pichiomycetes	Serinales	Debaryomycetaceae	Schwanniomyces	Schwanniomyces occidentalis		nectar/tap_saprotroph					sugar-rich_substrates		partly_aquatic	opportunistic_human_parasite		yeast	none	none						none
Fungi	Basidiomycota	Agaricomycetes	Boletales	Sclerodermataceae	Scleroderma	Scleroderma verrucosum		ectomycorrhizal							non-aquatic			filamentous_mycelium	gasteroid	closed	long-distance	/pisolithus-scleroderma				gasteroid
Fungi	Ascomycota	Dothideomycetes	Cladosporiales	Cladosporiaceae	Cladosporium	Cladosporium delicatulum		litter_saprotroph	plant_pathogen	hypervariable	foliar_endophyte	leaf/fruit/seed_pathogen	wood,leaf/fruit/seed,soil,dung,animal_material		partly_aquatic	animal_parasite		filamentous_mycelium	perithecium_(hymenium_hidden,_narrow_opening)	closed						perithecium_(hymenium_hidden,_narrow_opening)
Fungi	Ascomycota	Dothideomycetes	Cladosporiales	Cladosporiaceae	Cladosporium	Cladosporium fusiforme		litter_saprotroph	plant_pathogen	hypervariable	foliar_endophyte	leaf/fruit/seed_pathogen	wood,leaf/fruit/seed,soil,dung,animal_material		partly_aquatic	animal_parasite		filamentous_mycelium	perithecium_(hymenium_hidden,_narrow_opening)	closed						perithecium_(hymenium_hidden,_narrow_opening)
Fungi	Ascomycota	Sordariomycetes	Hypocreales	Nectriaceae	Scolecofusarium	Scolecofusarium ciliatum	NA	NA	NA	NA	NA	NA	NA	NA	NA	NA	NA	NA	NA	NA	NA	NA	NA	NA	NA	NA
Fungi	Ascomycota	Sordariomycetes	Microascales	Microascaceae	Scopulariopsis	Scopulariopsis candida		soil_saprotroph	litter_saprotroph		foliar_endophyte	leaf/fruit/seed_pathogen	leaf/fruit/seed,soil		partly_aquatic	opportunistic_human_parasite		filamentous_mycelium	perithecium_(hymenium_hidden,_narrow_opening)	closed						perithecium_(hymenium_hidden,_narrow_opening)
Fungi	Ascomycota	Sordariomycetes	Microascales	Microascaceae	Scopulariopsis	Scopulariopsis fusca		soil_saprotroph	litter_saprotroph		foliar_endophyte	leaf/fruit/seed_pathogen	leaf/fruit/seed,soil		partly_aquatic	opportunistic_human_parasite		filamentous_mycelium	perithecium_(hymenium_hidden,_narrow_opening)	closed						perithecium_(hymenium_hidden,_narrow_opening)
Fungi	Ascomycota	Pezizomycetes	Pezizales	Pyronemataceae	Scutellinia	Scutellinia sp.		wood_saprotroph	soil_saprotroph				wood,leaf/fruit/seed,soil		partly_freshwater_(partly_non-aquatic)			filamentous_mycelium	apothecium_(hymenium_on_surface)	smooth						apothecium_(hymenium_on_surface)
Fungi	Ascomycota	Leotiomycetes			Scytalidium	Scytalidium sp.		wood_saprotroph	litter_saprotroph	animal_parasite_some_species_mycoparasite_some_species			wood,leaf/fruit/seed,soil,animal_material	soft_rot	partly_aquatic	opportunistic_human_parasite		filamentous_mycelium							soft_rot
Fungi	Basidiomycota	Agaricomycetes	Sebacinales	Sebacinaceae	Sebacina	Sebacina sp.		ectomycorrhizal							non-aquatic			filamentous_mycelium	corticioid	smooth	short-distance_delicate	/sebacina				corticioid
Fungi	Ascomycota	Sordariomycetes	Xylariales	Sporocadaceae	Seimatosporium	Seimatosporium lichenicola		plant_pathogen				leaf/fruit/seed_pathogen			non-aquatic			filamentous_mycelium	perithecium_(hymenium_hidden,_narrow_opening)	closed						perithecium_(hymenium_hidden,_narrow_opening)
Fungi	Mucoromycota	Mucoromycetes	Mucorales	Mucoraceae	Mucor	Mucor sp.		soil_saprotroph					soil	mold	partly_aquatic	opportunistic_human_parasite		filamentous_mycelium	none	none					mold	none
Fungi	Ascomycota	Eurotiomycetes	Chaetothyriales	Herpotrichiellaceae	Phialophora	Phialophora sp.		litter_saprotroph	plant_pathogen	hypervariable	foliar_endophyte	leaf/fruit/seed_pathogen	wood,leaf/fruit/seed,soil,dung,animal_material		partly_aquatic	animal_parasite		dimorphic_yeast
Fungi	Ascomycota	Dothideomycetes	Cladosporiales	Cladosporiaceae	Cladosporium	Cladosporium herbarum		litter_saprotroph	plant_pathogen	hypervariable	foliar_endophyte	leaf/fruit/seed_pathogen	wood,leaf/fruit/seed,soil,dung,animal_material		partly_aquatic	animal_parasite		filamentous_mycelium	perithecium_(hymenium_hidden,_narrow_opening)	closed						perithecium_(hymenium_hidden,_narrow_opening)
Fungi	Ascomycota	Dothideomycetes	Pleosporales	Phaeosphaeriaceae	Setophaeosphaeria	Setophaeosphaeria badalingensis		plant_pathogen	litter_saprotroph		no_endophytic_capacity	leaf/fruit/seed_pathogen	leaf/fruit/seed		non-aquatic			filamentous_mycelium	perithecium_(hymenium_hidden,_narrow_opening)	closed						perithecium_(hymenium_hidden,_narrow_opening)
Fungi	Ascomycota	Dothideomycetes	Pleosporales	Phaeosphaeriaceae	Setophoma	Setophoma terrestris		plant_pathogen	unsepcified_saprotroph		no_endophytic_capacity	root_pathogen	roots		non-aquatic			filamentous_mycelium	perithecium_(hymenium_hidden,_narrow_opening)	closed						perithecium_(hymenium_hidden,_narrow_opening)
Fungi	Ascomycota	Sordariomycetes	Magnaporthales	Magnaporthaceae	Slopeiomyces	Slopeiomyces sp.		root_endophyte			root_endophyte				non-aquatic			filamentous_mycelium	perithecium_(hymenium_hidden,_narrow_opening)	closed						perithecium_(hymenium_hidden,_narrow_opening)
Fungi	Basidiomycota	Tremellomycetes	Filobasidiales	Piskurozymaceae	Solicoccozyma	Solicoccozyma aeria		soil_saprotroph	epiphyte				soil		partly_aquatic			yeast	none	none						none
Fungi	Basidiomycota	Tremellomycetes	Filobasidiales	Piskurozymaceae	Solicoccozyma	Solicoccozyma sp.		soil_saprotroph	epiphyte				soil		partly_aquatic			yeast	none	none						none
Fungi	Ascomycota	Dothideomycetes	Pleosporales	Leptosphaeriaceae	Sphaerellopsis	Sphaerellopsis filum		plant_pathogen	litter_saprotroph		no_endophytic_capacity	leaf/fruit/seed_pathogen	leaf/fruit/seed		non-aquatic			filamentous_mycelium	perithecium_(hymenium_hidden,_narrow_opening)	closed						perithecium_(hymenium_hidden,_narrow_opening)
Fungi	Basidiomycota	Microbotryomycetes	Sporidiobolales	Sporidiobolaceae	Sporobolomyces	Sporobolomyces roseus		mycoparasite		litter_saprotroph_some_species			fungal_material		partly_aquatic			yeast	none	none						none
Fungi	Ascomycota	Sordariomycetes	Hypocreales	Stachybotryaceae	Stachybotrys	Stachybotrys elegans		wood_saprotroph	litter_saprotroph				wood,leaf/fruit/seed	soft_rot	non-aquatic			filamentous_mycelium	perithecium_(hymenium_hidden,_narrow_opening)	closed					soft_rot	perithecium_(hymenium_hidden,_narrow_opening)
Fungi	Ascomycota	Sordariomycetes	Hypocreales	Stachybotryaceae	Stachybotrys	Stachybotrys longispora		wood_saprotroph	litter_saprotroph				wood,leaf/fruit/seed	soft_rot	non-aquatic			filamentous_mycelium	perithecium_(hymenium_hidden,_narrow_opening)	closed					soft_rot	perithecium_(hymenium_hidden,_narrow_opening)
Fungi	Ascomycota	Sordariomycetes	Hypocreales	Stachybotryaceae	Stachybotrys	Stachybotrys sp.		wood_saprotroph	litter_saprotroph				wood,leaf/fruit/seed	soft_rot	non-aquatic			filamentous_mycelium	perithecium_(hymenium_hidden,_narrow_opening)	closed					soft_rot	perithecium_(hymenium_hidden,_narrow_opening)
Fungi	Ascomycota	Sordariomycetes	Glomerellales	Plectosphaerellaceae	Stachylidium	Stachylidium sp.		animal_parasite	animal_decomposer				animal_material		partly_aquatic	animal_parasite		filamentous_mycelium	none	none						none
Fungi	Ascomycota	Dothideomycetes	Pleosporales	Didymellaceae	Stagonosporopsis	Stagonosporopsis cucurbitacearum		plant_pathogen				leaf/fruit/seed_pathogen			partly_aquatic			filamentous_mycelium
Fungi	Ascomycota	Dothideomycetes	Pleosporales	Didymellaceae	Stagonosporopsis	Stagonosporopsis sp.		plant_pathogen				leaf/fruit/seed_pathogen			partly_aquatic			filamentous_mycelium
Fungi	Ascomycota	Dothideomycetes	Pleosporales	Pleosporaceae	Stemphylium	Stemphylium solani		plant_pathogen	litter_saprotroph			leaf/fruit/seed_pathogen	leaf/fruit/seed	soft_rot	partly_aquatic			filamentous_mycelium							soft_rot
Fungi	Basidiomycota	Cystobasidiomycetes		Symmetrosporaceae	Symmetrospora	Symmetrospora gracilis		epiphyte	litter_saprotroph		no_endophytic_capacity		leaf/fruit/seed		partly_aquatic			yeast	none	none						none
Fungi	Ascomycota	Eurotiomycetes	Eurotiales	Trichocomaceae	Talaromyces	Talaromyces atricola		unspecified_saprotroph		hyperviariable,_thermophile,_some_species_animal_parasite_some_species_various_saprotrophs			leaf/fruit/seed,soil,animal_material	mold	partly_aquatic	opportunistic_human_parasite		filamentous_mycelium							mold
Fungi	Ascomycota	Eurotiomycetes	Eurotiales	Trichocomaceae	Talaromyces	Talaromyces purpureogenus		unspecified_saprotroph		hyperviariable,_thermophile,_some_species_animal_parasite_some_species_various_saprotrophs			leaf/fruit/seed,soil,animal_material	mold	partly_aquatic	opportunistic_human_parasite		filamentous_mycelium							mold
Fungi	Ascomycota	Eurotiomycetes	Eurotiales	Trichocomaceae	Talaromyces	Talaromyces verruculosus		unspecified_saprotroph		hyperviariable,_thermophile,_some_species_animal_parasite_some_species_various_saprotrophs			leaf/fruit/seed,soil,animal_material	mold	partly_aquatic	opportunistic_human_parasite		filamentous_mycelium							mold
Fungi	Ascomycota	Taphrinomycetes	Taphrinales	Taphrinaceae	Taphrina	Taphrina sp.		plant_pathogen				leaf/fruit/seed_pathogen			non-aquatic			dimorphic_yeast
Fungi	Basidiomycota	Tremellomycetes	Cystofilobasidiales	Mrakiaceae	Tausonia	Tausonia pullulans		soil_saprotroph					soil		partly_aquatic			yeast	none	none						none
Fungi	Basidiomycota	Tremellomycetes	Cystofilobasidiales	Mrakiaceae	Tausonia	Tausonia sp.		soil_saprotroph					soil		partly_aquatic			yeast	none	none						none
Fungi	Ascomycota	Leotiomycetes	Helotiales		Tetracladium	Tetracladium sp.		litter_saprotroph					leaf/fruit/seed		partly_freshwater_(partly_non-aquatic)			filamentous_mycelium
Fungi	Ascomycota	Sordariomycetes	Hypocreales	Nectriaceae	Thelonectria	Thelonectria olida		litter_saprotroph					leaf/fruit/seed					filamentous_mycelium	perithecium_(hymenium_hidden,_narrow_opening)	closed						perithecium_(hymenium_hidden,_narrow_opening)
Fungi	Ascomycota	Sordariomycetes	Hypocreales	Ophiocordycipitaceae	Tolypocladium	Tolypocladium sp.		animal_parasite	foliar_endophyte	mycoparasite_many_species,toxin-producing	foliar_endophyte		animal_material		non-aquatic	animal_parasite		filamentous_mycelium	perithecium_(hymenium_hidden,_narrow_opening)	closed						perithecium_(hymenium_hidden,_narrow_opening)
Fungi	Basidiomycota	Agaricomycetes	Thelephorales	Thelephoraceae	Tomentella	Tomentella fuscocinerea		ectomycorrhizal							non-aquatic			filamentous_mycelium	corticioid	smooth	medium-distance_smooth	/tomentella-thelephora				corticioid
Fungi	Basidiomycota	Agaricomycetes	Thelephorales	Thelephoraceae	Tomentella	Tomentella sp.		ectomycorrhizal							non-aquatic			filamentous_mycelium	corticioid	smooth	medium-distance_smooth	/tomentella-thelephora				corticioid
Fungi	Ascomycota	Dothideomycetes	Pleosporales	Torulaceae	Torula	Torula sp.		foliar_endophyte	wood_saprotroph		foliar_endophyte		wood,leaf/fruit/seed		non-aquatic			filamentous_mycelium
Fungi	Basidiomycota	Agaricomycetes	Polyporales	Polyporaceae	Trametes	Trametes sp.		wood_saprotroph		wood_pathogen_some_species			wood	white_rot	partly_aquatic			filamentous_mycelium	polyporoid	poroid					white_rot	polyporoid
Fungi	Basidiomycota	Agaricomycetes	Trechisporales	Hydnodontaceae	Trechispora	Trechispora sp.		wood_saprotroph					wood	white_rot	non-aquatic			filamentous_mycelium	corticioid	poroid					white_rot	corticioid
Fungi	Ascomycota	Pezizomycetes	Pezizales	Pyronemataceae	Tricharina	Tricharina striispora		soil_saprotroph	foliar_endophyte		foliar_endophyte		leaf/fruit/seed,soil		non-aquatic			filamentous_mycelium	apothecium_(hymenium_on_surface)	smooth						apothecium_(hymenium_on_surface)
Fungi	Ascomycota	Sordariomycetes	Sordariales	Chaetomiaceae	Trichocladium	Trichocladium asperum		unspecified_saprotroph							partly_aquatic			filamentous_mycelium	perithecium_(hymenium_hidden,_narrow_opening)	closed						perithecium_(hymenium_hidden,_narrow_opening)
Fungi	Ascomycota	Sordariomycetes	Sordariales	Chaetomiaceae	Trichocladium	Trichocladium crispatum		unspecified_saprotroph							partly_aquatic			filamentous_mycelium	perithecium_(hymenium_hidden,_narrow_opening)	closed						perithecium_(hymenium_hidden,_narrow_opening)
Fungi	Ascomycota	Sordariomycetes	Sordariales	Chaetomiaceae	Trichocladium	Trichocladium griseum		unspecified_saprotroph							partly_aquatic			filamentous_mycelium	perithecium_(hymenium_hidden,_narrow_opening)	closed						perithecium_(hymenium_hidden,_narrow_opening)
Fungi	Ascomycota	Sordariomycetes	Sordariales	Chaetomiaceae	Trichocladium	Trichocladium sp.		unspecified_saprotroph							partly_aquatic			filamentous_mycelium	perithecium_(hymenium_hidden,_narrow_opening)	closed						perithecium_(hymenium_hidden,_narrow_opening)
Fungi	Ascomycota	Sordariomycetes	Hypocreales	Hypocreaceae	Trichoderma	Trichoderma albolutescens		mycoparasite	foliar_endophyte	hypervariable	foliar_endophyte	leaf/fruit/seed_pathogen	leaf/fruit/seed,soil,fungal_material	soft_rot				filamentous_mycelium	perithecium_(hymenium_hidden,_narrow_opening)	closed					soft_rot	perithecium_(hymenium_hidden,_narrow_opening)
Fungi	Ascomycota	Sordariomycetes	Hypocreales	Hypocreaceae	Trichoderma	Trichoderma deliquescens		mycoparasite	foliar_endophyte	hypervariable	foliar_endophyte	leaf/fruit/seed_pathogen	leaf/fruit/seed,soil,fungal_material	soft_rot				filamentous_mycelium	perithecium_(hymenium_hidden,_narrow_opening)	closed					soft_rot	perithecium_(hymenium_hidden,_narrow_opening)
Fungi	Ascomycota	Sordariomycetes	Hypocreales	Hypocreaceae	Trichoderma	Trichoderma harzianum		mycoparasite	foliar_endophyte	hypervariable	foliar_endophyte	leaf/fruit/seed_pathogen	leaf/fruit/seed,soil,fungal_material	soft_rot				filamentous_mycelium	perithecium_(hymenium_hidden,_narrow_opening)	closed					soft_rot	perithecium_(hymenium_hidden,_narrow_opening)
Fungi	Ascomycota	Sordariomycetes	Hypocreales	Hypocreaceae	Trichoderma	Trichoderma konilangbra		mycoparasite	foliar_endophyte	hypervariable	foliar_endophyte	leaf/fruit/seed_pathogen	leaf/fruit/seed,soil,fungal_material	soft_rot				filamentous_mycelium	perithecium_(hymenium_hidden,_narrow_opening)	closed					soft_rot	perithecium_(hymenium_hidden,_narrow_opening)
Fungi	Ascomycota	Sordariomycetes	Hypocreales	Hypocreaceae	Trichoderma	Trichoderma koningii		mycoparasite	foliar_endophyte	hypervariable	foliar_endophyte	leaf/fruit/seed_pathogen	leaf/fruit/seed,soil,fungal_material	soft_rot				filamentous_mycelium	perithecium_(hymenium_hidden,_narrow_opening)	closed					soft_rot	perithecium_(hymenium_hidden,_narrow_opening)
Fungi	Ascomycota	Sordariomycetes	Hypocreales	Hypocreaceae	Trichoderma	Trichoderma lixii		mycoparasite	foliar_endophyte	hypervariable	foliar_endophyte	leaf/fruit/seed_pathogen	leaf/fruit/seed,soil,fungal_material	soft_rot				filamentous_mycelium	perithecium_(hymenium_hidden,_narrow_opening)	closed					soft_rot	perithecium_(hymenium_hidden,_narrow_opening)
Fungi	Ascomycota	Sordariomycetes	Hypocreales	Hypocreaceae	Trichoderma	Trichoderma rossicum		mycoparasite	foliar_endophyte	hypervariable	foliar_endophyte	leaf/fruit/seed_pathogen	leaf/fruit/seed,soil,fungal_material	soft_rot				filamentous_mycelium	perithecium_(hymenium_hidden,_narrow_opening)	closed					soft_rot	perithecium_(hymenium_hidden,_narrow_opening)
Fungi	Ascomycota	Sordariomycetes	Hypocreales	Hypocreaceae	Trichoderma	Trichoderma sp.		mycoparasite	foliar_endophyte	hypervariable	foliar_endophyte	leaf/fruit/seed_pathogen	leaf/fruit/seed,soil,fungal_material	soft_rot				filamentous_mycelium	perithecium_(hymenium_hidden,_narrow_opening)	closed					soft_rot	perithecium_(hymenium_hidden,_narrow_opening)
Fungi	Ascomycota	Sordariomycetes	Hypocreales	Hypocreaceae	Trichoderma	Trichoderma virens		mycoparasite	foliar_endophyte	hypervariable	foliar_endophyte	leaf/fruit/seed_pathogen	leaf/fruit/seed,soil,fungal_material	soft_rot				filamentous_mycelium	perithecium_(hymenium_hidden,_narrow_opening)	closed					soft_rot	perithecium_(hymenium_hidden,_narrow_opening)
Fungi	Ascomycota	Sordariomycetes	Hypocreales	Hypocreaceae	Trichoderma	Trichoderma viride		mycoparasite	foliar_endophyte	hypervariable	foliar_endophyte	leaf/fruit/seed_pathogen	leaf/fruit/seed,soil,fungal_material	soft_rot				filamentous_mycelium	perithecium_(hymenium_hidden,_narrow_opening)	closed					soft_rot	perithecium_(hymenium_hidden,_narrow_opening)
Fungi	Ascomycota	Geoglossomycetes	Geoglossales	Geoglossaceae	Trichoglossum	Trichoglossum hirsutum		soil_saprotroph	unspecified_symbiotroph	CHEGD_symbiotrophs	root-associated	root-associated	roots,soil		non-aquatic			filamentous_mycelium	clavarioid	smooth						clavarioid
Fungi	Ascomycota	Sordariomycetes	Hypocreales		Trichothecium	Trichothecium crotocinigenum		plant_pathogen	litter_saprotroph	mycoparasite_some_species		leaf/fruit/seed_pathogen	leaf/fruit/seed					filamentous_mycelium
Fungi	Ascomycota	Pezizomycetes	Pezizales	Tuberaceae	Tuber	Tuber aestivum		ectomycorrhizal							non-aquatic			filamentous_mycelium	gasteroid-hypogeous	closed	short-distance_delicate	/tuber-helvella				gasteroid-hypogeous
Fungi	Ascomycota	Pezizomycetes	Pezizales	Tuberaceae	Tuber	Tuber brumale		ectomycorrhizal							non-aquatic			filamentous_mycelium	gasteroid-hypogeous	closed	short-distance_delicate	/tuber-helvella				gasteroid-hypogeous
Fungi	Ascomycota	Pezizomycetes	Pezizales	Tuberaceae	Tuber	Tuber nitidum		ectomycorrhizal							non-aquatic			filamentous_mycelium	gasteroid-hypogeous	closed	short-distance_delicate	/tuber-helvella				gasteroid-hypogeous
Fungi	Ascomycota	Pezizomycetes	Pezizales	Tuberaceae	Tuber	Tuber puberulum		ectomycorrhizal							non-aquatic			filamentous_mycelium	gasteroid-hypogeous	closed	short-distance_delicate	/tuber-helvella				gasteroid-hypogeous
Fungi	Ascomycota	Pezizomycetes	Pezizales	Tuberaceae	Tuber	Tuber sp.		ectomycorrhizal							non-aquatic			filamentous_mycelium	gasteroid-hypogeous	closed	short-distance_delicate	/tuber-helvella				gasteroid-hypogeous
Fungi	Basidiomycota	Agaricomycetes	Cantharellales	Tulasnellaceae	Tulasnella	Tulasnella sp.		litter_saprotroph	root-associated	ectomycorrhizal_1%_of_species	_Orchid_Mycorrhizal_most_species	root-associated	root-associated	leaf/fruit/seed		non-aquatic			filamentous_mycelium	corticioid	smooth
Fungi	Basidiomycota	Agaricomycetes	Agaricales	Psathyrellaceae	Tulosesus	Tulosesus callinus	NA	NA	NA	NA	NA	NA	NA	NA	NA	NA	NA	NA	NA	NA	NA	NA	NA	NA	NA	NA
Fungi	Basidiomycota	Agaricomycetes	Agaricales	Psathyrellaceae	Tulosesus	Tulosesus hiascens	NA	NA	NA	NA	NA	NA	NA	NA	NA	NA	NA	NA	NA	NA	NA	NA	NA	NA	NA	NA
Fungi	Mucoromycota	Umbelopsidomycetes	Umbelopsidales	Umbelopsidaceae	Umbelopsis	Umbelopsis sp.		soil_saprotroph	root-associated		root-associated	root-associated	roots,soil	mold	non-aquatic			filamentous_mycelium	none	none					mold	none
Fungi	Ascomycota	Sordariomycetes	Hypocreales	Bionectriaceae	Verruciconidia	Verruciconidia persicina	NA	NA	NA	NA	NA	NA	NA	NA	NA	NA	NA	NA	NA	NA	NA	NA	NA	NA	NA	NA
Fungi	Ascomycota	Sordariomycetes	Glomerellales	Plectosphaerellaceae	Verticillium	Verticillium dahliae		plant_pathogen	litter_saprotroph		foliar_endophyte	leaf/fruit/seed_pathogen	leaf/fruit/seed,animal_material		partly_aquatic	nematophagous		filamentous_mycelium	none	none						none
Fungi	Basidiomycota	Tremellomycetes	Tremellales	Bulleribasidiaceae	Vishniacozyma	Vishniacozyma carnescens		soil_saprotroph		extremophile			soil		non-aquatic			yeast
Fungi	Basidiomycota	Tremellomycetes	Tremellales	Bulleribasidiaceae	Vishniacozyma	Vishniacozyma sp.		soil_saprotroph		extremophile			soil		non-aquatic			yeast
Fungi	Basidiomycota	Tremellomycetes	Tremellales	Bulleribasidiaceae	Vishniacozyma	Vishniacozyma tephrensis		soil_saprotroph		extremophile			soil		non-aquatic			yeast
Fungi	Basidiomycota	Tremellomycetes	Tremellales	Bulleribasidiaceae	Vishniacozyma	Vishniacozyma victoriae		soil_saprotroph		extremophile			soil		non-aquatic			yeast
Fungi	Basidiomycota	Wallemiomycetes	Wallemiales	Wallemiaceae	Wallemia	Wallemia sp.		unspecified_saprotroph		extremophile_xerophile_for_high_salt_or_sugar_content			sugar-rich_substrates		partly_aquatic			filamentous_mycelium	none	none						none
Fungi	Ascomycota	Sordariomycetes	Microascales	Microascaceae	Wardomyces	Wardomyces pulvinatus		dung_saprotroph	animal_decomposer				dung,animal_material		partly_aquatic			filamentous_mycelium	perithecium_(hymenium_hidden,_narrow_opening)	closed						perithecium_(hymenium_hidden,_narrow_opening)
Fungi	Basidiomycota	Agaricomycetes		Xenasmatellaceae	Xenasmatella	Xenasmatella sp.		wood_saprotroph					wood	white_rot	non-aquatic			filamentous_mycelium	corticioid	smooth					white_rot	corticioid
Fungi	Ascomycota	Sordariomycetes	Hypocreales	Stachybotryaceae	Xepicula	Xepicula leucotricha		soil_saprotroph	litter_saprotroph				leaf/fruit/seed,soil					filamentous_mycelium
Fungi	Basidiomycota	Agaricomycetes	Boletales	Boletaceae	Xerocomus	Xerocomus sp.		ectomycorrhizal							non-aquatic			filamentous_mycelium	agaricoid	poroid	long-distance	/boletus				agaricoid
Fungi	Ascomycota	Sordariomycetes	Xylariales	Xylariaceae	Xylaria	Xylaria sp.		wood_saprotroph	litter_saprotroph		foliar_endophyte		wood,leaf/fruit/seed		non-aquatic		angiosperms	filamentous_mycelium	perithecium_(hymenium_hidden,_narrow_opening)	closed						perithecium_(hymenium_hidden,_narrow_opening)
Fungi	Ascomycota	Pichiomycetes	Serinales	Debaryomycetaceae	Yamadazyma	Yamadazyma sp.		nectar/tap_saprotroph					sugar-rich_substrates		partly_aquatic	arthropod-associated		yeast	none	none						none
Fungi	Ascomycota	Sordariomycetes	Sordariales	Chaetomiaceae	Zopfiella	Zopfiella sp.		dung_saprotroph					dung		partly_aquatic			filamentous_mycelium	perithecium_(hymenium_hidden,_narrow_opening)	closed						perithecium_(hymenium_hidden,_narrow_opening)
Fungi	Ascomycota	Dothideomycetes	Mycosphaerellales	Mycosphaerellaceae	Zymoseptoria	Zymoseptoria sp.		plant_pathogen	litter_saprotroph			leaf/fruit/seed_pathogen	leaf/fruit/seed		non-aquatic			filamentous_mycelium	perithecium_(hymenium_hidden,_narrow_opening)	closed						perithecium_(hymenium_hidden,_narrow_opening)
